# Supplementary material for: Mapping disease regulatory circuits at cell-type resolution from single-cell multiomics data
Source: Nat Comput Sci. Author manuscript; Available in PMC 2023 Nov 16. (PMC10653299; doi:10.1038/s43588-023-00476-5)
Supplement: Supplementary Table 4 [file NIHMS1939726-supplement-Supplementary_Table_4.xlsx]

## Sheet: Table S4
Table S4. COVID-19 PBMC scATACseq peaks
chr	start	end	Reproducibility	GroupReplicate	distToGeneStart	nearestGene	peakType
1	804679	805179	3	B intermediate._.Other	12441	FAM87B	Distal
1	816107	816607	2	cDC2._.Rep2	1013	FAM87B	Promoter
1	817096	817596	20	CD14 Mono._.COVID19_55650_0067	24	FAM87B	Promoter
1	819779	820279	3	CD14 Mono._.COVID19_55650_0055	2657	FAM87B	Distal
1	820394	820894	2	CD4 TCM._.Control_HIP023	3272	FAM87B	Distal
1	826659	827159	2	CD8 TEM._.COVID19_55650_0066d0	612	LINC00115	Exonic
1	827286	827786	19	NK._.COVID19_55650_0086	13	LINC00115	Promoter
1	838270	838770	2	NK_CD56bright._.Other	10997	LINC00115	Intronic
1	841236	841736	2	CD4 TCM._.COVID19_55650_0067	13963	LINC00115	Exonic
1	842061	842561	4	CD4 TCM._.COVID19_28205_0555d2	14788	LINC00115	Intronic
1	842572	843072	4	CD4 TCM._.Control_EV08	15299	LINC00115	Intronic
1	844401	844901	9	CD4 TCM._.COVID19_55650_0066d7	17128	LINC00115	Intronic
1	857896	858396	4	CD4 TCM._.COVID19_28205_0558	18756	FAM41C	Exonic
1	864954	865454	2	B intermediate._.Other	11698	FAM41C	Distal
1	865573	866073	8	B naive._.Control_HIP023	11079	FAM41C	Distal
1	867456	867956	2	CD14 Mono._.COVID19_55650_0067	9196	FAM41C	Distal
1	869582	870082	9	B intermediate._.COVID19_55650_0066d7	7070	FAM41C	Intronic
1	875234	875734	2	CD4 TCM._.COVID19_28205_0564d0	1418	FAM41C	Intronic
1	897264	897764	5	CD16 Mono._.Control_HIP015	20610	FAM41C	Distal
1	898653	899153	3	CD8 TEM._.COVID19_28205_0556	20788	LINC02593	Distal
1	899597	900097	2	CD8 TEM._.Control_EV08	19844	LINC02593	Distal
1	904501	905001	18	CD14 Mono._.COVID19_55650_0055	14940	LINC02593	Distal
1	905116	905616	8	B naive._.Control_EV08	14325	LINC02593	Distal
1	906019	906519	3	CD8 TEM._.COVID19_28205_0564d0	13422	LINC02593	Distal
1	906656	907156	18	CD14 Mono._.COVID19_55650_0067	12785	LINC02593	Distal
1	907444	907944	2	CD4 TCM._.Control_HIP044	11997	LINC02593	Distal
1	912776	913276	6	CD14 Mono._.COVID19_55650_0067	6665	LINC02593	Distal
1	915686	916186	2	CD14 Mono._.COVID19_28205_0558	3755	LINC02593	Distal
1	916472	916972	2	CD14 Mono._.Control_HIP002	2969	LINC02593	Distal
1	918818	919318	2	CD16 Mono._.Control_HIP015	623	LINC02593	Intronic
1	921002	921502	4	CD16 Mono._.COVID19_55650_0083	1559	LINC02593	Promoter
1	922115	922615	2	CD8 TEM._.COVID19_55650_0083	2514	SAMD11	Distal
1	923002	923502	3	CD14 Mono._.COVID19_28205_0555d2	1627	SAMD11	Promoter
1	923653	924153	7	CD4 TCM._.COVID19_55650_0066d7	976	SAMD11	Promoter
1	924827	925327	3	CD8 TEM._.Other	196	SAMD11	Intronic
1	925610	926110	2	CD4 Naive._.Control_HIP023	979	SAMD11	Intronic
1	927252	927752	2	CD4 TCM._.Control_EV08	2621	SAMD11	Intronic
1	928645	929145	5	CD14 Mono._.COVID19_28205_0556	4014	SAMD11	Intronic
1	931239	931739	2	CD4 Naive._.Control_HIP045	6608	SAMD11	Intronic
1	932766	933266	2	CD4 Naive._.Control_HIP045	8135	SAMD11	Intronic
1	935387	935887	3	CD4 TCM._.Control_EV08	10756	SAMD11	Intronic
1	936761	937261	2	B naive._.COVID19_55650_0067	12130	SAMD11	Intronic
1	938019	938519	10	CD14 Mono._.COVID19_28205_0557	13388	SAMD11	Intronic
1	938545	939045	5	CD14 Mono._.COVID19_55650_0057	13914	SAMD11	Intronic
1	940577	941077	7	CD4 TCM._.Other	15946	SAMD11	Intronic
1	941494	941994	5	CD14 Mono._.COVID19_55650_0055	16863	SAMD11	Intronic
1	942252	942752	3	CD4 TCM._.COVID19_55650_0066d0	16806	NOC2L	Exonic
1	943386	943886	5	CD4 TCM._.Control_HIP015	15672	NOC2L	Intronic
1	946215	946715	2	CD8 TEM._.COVID19_28205_0557	12843	NOC2L	Exonic
1	950487	950987	2	NK._.COVID19_28205_0555d0	8571	NOC2L	Intronic
1	955254	955754	5	CD16 Mono._.Control_HIP002	3804	NOC2L	Intronic
1	958517	959017	2	NK._.COVID19_55650_0067	541	NOC2L	Promoter
1	959062	959562	9	CD4 Naive._.COVID19_28205_0559	2	NOC2L	Promoter
1	959754	960254	3	CD8 TEM._.COVID19_55650_0066d0	582	KLHL17	Promoter
1	960285	960785	15	NK._.COVID19_55650_0086	51	KLHL17	Promoter
1	961074	961574	4	CD8 TEM._.Other	736	KLHL17	Exonic
1	962391	962891	6	CD8 TEM._.Other	2053	KLHL17	Intronic
1	963159	963659	2	CD8 TEM._.Control_HIP023	2821	KLHL17	Exonic
1	965659	966159	4	CD4 TCM._.COVID19_28205_0556	587	PLEKHN1	Promoter
1	966218	966718	10	CD14 Mono._.COVID19_28205_0564d0	28	PLEKHN1	Promoter
1	966766	967266	12	CD4 TCM._.Control_EV08	518	PLEKHN1	Intronic
1	972763	973263	4	CD14 Mono._.COVID19_55650_0055	6515	PLEKHN1	Intronic
1	975962	976462	6	B naive._.Control_HIP044	5880	PERM1	Exonic
1	981155	981655	2	CD14 Mono._.COVID19_55650_0055	687	PERM1	Intronic
1	984060	984560	16	CD14 Mono._.COVID19_55650_0086	2216	PERM1	Distal
1	984597	985097	3	CD4 TCM._.COVID19_55650_0083	2753	PERM1	Distal
1	993226	993726	2	CD16 Mono._.Control_HIP044	6695	HES4	Distal
1	995198	995698	2	CD4 TCM._.COVID19_55650_0067	4723	HES4	Distal
1	995899	996399	2	CD4 TCM._.COVID19_55650_0066d7	4022	HES4	Distal
1	997116	997616	6	CD16 Mono._.Control_HIP015	2805	HES4	Distal
1	997662	998162	4	CD16 Mono._.COVID19_55650_0083	2259	HES4	Distal
1	998801	999301	7	CD4 TCM._.COVID19_55650_0055	1120	HES4	Exonic
1	999353	999853	7	CD4 TCM._.COVID19_55650_0066d0	568	HES4	Promoter
1	999911	1000411	8	CD16 Mono._.Control_HIP015	10	HES4	Promoter
1	1000648	1001148	12	CD4 TCM._.COVID19_55650_0067	239	ISG15	Promoter
1	1001221	1001721	2	B naive._.Control_EV08	332	ISG15	Promoter
1	1001756	1002256	11	NK._.Control_HIP023	867	ISG15	Promoter
1	1003448	1003948	2	CD4 TCM._.Control_EV08	2559	ISG15	Intronic
1	1004517	1005017	3	CD4 TCM._.Control_EV08	3628	ISG15	Intronic
1	1005173	1005673	2	CD16 Mono._.Control_HIP002	4284	ISG15	Intronic
1	1006619	1007119	2	NK._.Control_HIP023	5730	ISG15	Intronic
1	1009008	1009508	11	NK._.COVID19_55650_0132d0	8119	ISG15	Intronic
1	1012703	1013203	8	CD8 TEM._.Control_HIP043	7169	AGRN	Intronic
1	1013212	1013712	21	CD8 TEM._.COVID19_28205_0564d0	6660	AGRN	Exonic
1	1014214	1014714	3	NK._.Control_HIP023	5658	AGRN	Exonic
1	1014828	1015328	4	NK._.COVID19_28205_0558	5044	AGRN	Distal
1	1015345	1015845	4	NK._.Control_HIP043	4527	AGRN	Distal
1	1018657	1019157	2	CD16 Mono._.COVID19_55650_0052	1215	AGRN	Promoter
1	1019197	1019697	20	CD8 TEM._.Control_HIP023	675	AGRN	Promoter
1	1019753	1020253	7	CD4 TCM._.COVID19_55650_0055	119	AGRN	Promoter
1	1020665	1021165	9	CD14 Mono._.COVID19_55650_0086	791	AGRN	Intronic
1	1021357	1021857	7	CD4 TCM._.COVID19_28205_0564d0	1483	AGRN	Intronic
1	1022098	1022598	2	B naive._.COVID19_55650_0067	2224	AGRN	Exonic
1	1022610	1023110	5	CD4 TCM._.COVID19_55650_0066d7	2736	AGRN	Intronic
1	1023299	1023799	3	CD14 Mono._.COVID19_28205_0556	3425	AGRN	Intronic
1	1024200	1024700	2	CD8 TEM._.COVID19_28205_0564d0	4326	AGRN	Intronic
1	1026788	1027288	3	CD4 Naive._.Control_HIP023	6914	AGRN	Intronic
1	1032355	1032855	2	B intermediate._.Other	12481	AGRN	Intronic
1	1032896	1033396	10	B intermediate._.COVID19_55650_0067	13022	AGRN	Intronic
1	1033601	1034101	3	CD14 Mono._.COVID19_55650_0057	13727	AGRN	Intronic
1	1034175	1034675	2	CD4 TCM._.Control_EV08	14301	AGRN	Exonic
1	1034860	1035360	2	CD4 TCM._.Control_EV08	14986	AGRN	Exonic
1	1035770	1036270	2	CD4 TCM._.Control_EV08	15896	AGRN	Intronic
1	1036396	1036896	2	B intermediate._.COVID19_55650_0066d7	16522	AGRN	Intronic
1	1036944	1037444	2	CD4 TCM._.Control_EV08	17070	AGRN	Intronic
1	1038643	1039143	19	CD14 Mono._.COVID19_55650_0083	18769	AGRN	Intronic
1	1039477	1039977	8	CD14 Mono._.COVID19_55650_0083	19603	AGRN	Intronic
1	1040003	1040503	2	CD4 TCM._.COVID19_55650_0066d7	20129	AGRN	Intronic
1	1040623	1041123	21	CD8 TEM._.COVID19_28205_0564d0	20749	AGRN	Exonic
1	1041131	1041631	5	CD4 TCM._.COVID19_28205_0564d0	21257	AGRN	Exonic
1	1041806	1042306	4	CD4 TCM._.Control_EV08	21932	AGRN	Exonic
1	1042798	1043298	2	CD4 TCM._.Control_EV08	22924	AGRN	Intronic
1	1043391	1043891	2	CD8 TEM._.Control_HIP023	23517	AGRN	Exonic
1	1044616	1045116	2	CD4 Naive._.Control_HIP023	24742	AGRN	Intronic
1	1046987	1047487	2	CD4 TCM._.COVID19_55650_0055	27069	RNF223	Exonic
1	1050631	1051131	2	B intermediate._.COVID19_55650_0067	23425	RNF223	Intronic
1	1058822	1059322	7	CD4 TCM._.Control_EV08	15234	RNF223	Distal
1	1059440	1059940	19	CD8 TEM._.COVID19_55650_0132d0	14616	RNF223	Distal
1	1059945	1060445	2	CD8 TEM._.COVID19_28205_0564d0	14111	RNF223	Distal
1	1061220	1061720	3	CD8 TEM._.COVID19_55650_0132d0	12836	RNF223	Distal
1	1061743	1062243	9	CD14 Mono._.Other	12313	RNF223	Distal
1	1062266	1062766	6	CD14 Mono._.Control_EV08	11790	RNF223	Distal
1	1063523	1064023	16	CD4 TCM._.Control_EV08	10533	RNF223	Distal
1	1064116	1064616	21	CD14 Mono._.COVID19_55650_0132d0	9940	RNF223	Distal
1	1065743	1066243	4	CD14 Mono._.Control_EV08	8313	RNF223	Distal
1	1066649	1067149	14	CD14 Mono._.COVID19_55650_0067	7407	RNF223	Distal
1	1067269	1067769	4	CD8 TEM._.COVID19_55650_0052	6787	RNF223	Distal
1	1067963	1068463	3	NK._.Control_HIP023	6093	RNF223	Distal
1	1068524	1069024	12	CD4 TCM._.COVID19_55650_0067	5532	RNF223	Distal
1	1069137	1069637	10	B intermediate._.Control_HIP045	4919	RNF223	Distal
1	1069861	1070361	4	B naive._.Control_EV08	4195	RNF223	Distal
1	1070373	1070873	3	B intermediate._.Control_HIP043	3683	RNF223	Distal
1	1072268	1072768	2	CD14 Mono._.COVID19_55650_0086	1788	RNF223	Exonic
1	1073643	1074143	2	CD4 TCM._.Control_EV08	413	RNF223	Intronic
1	1074853	1075353	2	NK._.COVID19_28205_0555d0	795	RNF223	Promoter
1	1079499	1079999	11	CD4 TCM._.Control_HIP044	5441	RNF223	Distal
1	1080048	1080548	10	CD14 Mono._.COVID19_55650_0052	5990	RNF223	Distal
1	1086151	1086651	2	CD8 TEM._.COVID19_28205_0557	12093	RNF223	Intronic
1	1091565	1092065	2	CD14 Mono._.COVID19_55650_0083	17507	RNF223	Exonic
1	1092776	1093276	7	B intermediate._.Other	18718	RNF223	Intronic
1	1099046	1099546	8	CD4 Naive._.COVID19_28205_0558	17064	C1orf159	Intronic
1	1099661	1100161	3	CD4 Naive._.Other	16449	C1orf159	Intronic
1	1104137	1104637	7	CD14 Mono._.COVID19_55650_0132d0	11973	C1orf159	Intronic
1	1107779	1108279	6	NK._.COVID19_55650_0086	8331	C1orf159	Intronic
1	1108292	1108792	6	NK._.Control_HIP023	7818	C1orf159	Intronic
1	1115984	1116484	2	Plasmablast._.1	126	C1orf159	Exonic
1	1116614	1117114	6	NK._.Control_HIP023	502	C1orf159	Promoter
1	1117322	1117822	2	B intermediate._.COVID19_55650_0066d7	1210	C1orf159	Promoter
1	1122028	1122528	17	CD4 TCM._.COVID19_55650_0066d0	5916	C1orf159	Distal
1	1123407	1123907	4	NK._.COVID19_55650_0086	7295	C1orf159	Distal
1	1124142	1124642	10	CD14 Mono._.COVID19_28205_0555d0	8030	C1orf159	Distal
1	1124780	1125280	7	CD14 Mono._.Control_HIP045	8668	C1orf159	Distal
1	1126487	1126987	5	CD14 Mono._.Control_HIP045	10279	LINC01342	Distal
1	1134730	1135230	2	CD4 TCM._.Other	2036	LINC01342	Distal
1	1135398	1135898	5	B naive._.COVID19_55650_0067	1368	LINC01342	Promoter
1	1136424	1136924	8	B naive._.COVID19_55650_0067	342	LINC01342	Promoter
1	1137222	1137722	9	B naive._.Control_HIP015	454	LINC01342	Intronic
1	1137793	1138293	3	CD4 TCM._.COVID19_55650_0066d7	1025	LINC01342	Intronic
1	1141177	1141677	2	CD4 TCM._.Control_HIP045	4409	LINC01342	Intronic
1	1143949	1144449	10	B naive._.Control_EV08	7181	LINC01342	Distal
1	1145071	1145571	2	B naive._.COVID19_55650_0067	8303	LINC01342	Distal
1	1148342	1148842	2	B naive._.Control_HIP023	11574	LINC01342	Distal
1	1150272	1150772	2	B naive._.Control_HIP023	13504	LINC01342	Distal
1	1150979	1151479	2	CD16 Mono._.Control_HIP015	14211	LINC01342	Distal
1	1156019	1156519	3	CD8 TEM._.Other	10822	MIR200B	Distal
1	1156786	1157286	7	CD4 TCM._.COVID19_28205_0564d0	10055	MIR200B	Distal
1	1157414	1157914	12	CD4 TCM._.COVID19_55650_0086	9427	MIR200B	Distal
1	1158059	1158559	21	CD14 Mono._.COVID19_55650_0055	8782	MIR200B	Distal
1	1158784	1159284	2	CD4 TCM._.Control_HIP044	8057	MIR200B	Distal
1	1166136	1166636	4	NK_CD56bright._.Control_HIP043	705	MIR200B	Promoter
1	1169271	1169771	3	B naive._.COVID19_55650_0067	515	MIR429	Distal
1	1169943	1170443	3	B naive._.Control_EV08	1187	MIR429	Distal
1	1171049	1171549	4	B naive._.COVID19_55650_0067	2293	MIR429	Distal
1	1171681	1172181	10	B intermediate._.COVID19_55650_0066d7	1952	TTLL10	Promoter
1	1173563	1174063	7	B naive._.COVID19_55650_0067	70	TTLL10	Promoter
1	1175075	1175575	3	B intermediate._.COVID19_28205_0558	1440	TTLL10	Intronic
1	1189028	1189528	8	CD14 Mono._.COVID19_28205_0564d0	15393	TTLL10	Intronic
1	1196663	1197163	3	CD4 TCM._.Other	9777	TNFRSF18	Intronic
1	1197602	1198102	2	CD14 Mono._.COVID19_28205_0556	8838	TNFRSF18	Exonic
1	1198154	1198654	2	CD4 TCM._.Other	8286	TNFRSF18	Distal
1	1198852	1199352	2	CD8 TEM._.Control_HIP023	7588	TNFRSF18	Distal
1	1199508	1200008	4	CD4 TCM._.COVID19_28205_0564d0	6932	TNFRSF18	Distal
1	1200117	1200617	4	CD8 TEM._.COVID19_55650_0066d0	6323	TNFRSF18	Distal
1	1200646	1201146	7	NK._.Control_HIP023	5794	TNFRSF18	Distal
1	1201251	1201751	18	NK._.Control_HIP023	5189	TNFRSF18	Distal
1	1203218	1203718	2	CD4 TCM._.Control_EV08	3222	TNFRSF18	Distal
1	1204167	1204667	2	CD8 TEM._.COVID19_28205_0556	2273	TNFRSF18	Exonic
1	1205004	1205504	4	CD4 TCM._.COVID19_28205_0556	1436	TNFRSF18	Intronic
1	1205746	1206246	5	B intermediate._.COVID19_55650_0066d7	694	TNFRSF18	Intronic
1	1206307	1206807	8	NK._.Control_EV08	133	TNFRSF18	Exonic
1	1206967	1207467	6	NK._.COVID19_28205_0556	525	TNFRSF18	Promoter
1	1207887	1208387	19	CD4 TCM._.Control_EV08	1445	TNFRSF18	Promoter
1	1208819	1209319	11	CD8 TEM._.Control_EV08	2377	TNFRSF18	Distal
1	1210712	1211212	2	B intermediate._.COVID19_55650_0066d7	3175	TNFRSF4	Distal
1	1211798	1212298	2	CD8 TEM._.COVID19_28205_0564d0	2089	TNFRSF4	Exonic
1	1212748	1213248	4	NK_CD56bright._.Control_HIP043	1139	TNFRSF4	Exonic
1	1213378	1213878	4	NK_CD56bright._.Other	509	TNFRSF4	Exonic
1	1213895	1214395	10	CD4 TCM._.Control_EV08	6	TNFRSF4	Promoter
1	1214574	1215074	9	CD8 TEM._.COVID19_28205_0564d0	685	TNFRSF4	Promoter
1	1215278	1215778	4	CD4 TCM._.COVID19_55650_0083	1389	TNFRSF4	Promoter
1	1216346	1216846	7	CD4 TCM._.COVID19_55650_0067	2457	TNFRSF4	Distal
1	1216948	1217448	13	CD4 TCM._.COVID19_28205_0558	3059	TNFRSF4	Exonic
1	1219307	1219807	4	CD8 TEM._.COVID19_55650_0132d0	5418	TNFRSF4	Exonic
1	1221804	1222304	14	NK._.Control_HIP002	7915	TNFRSF4	Intronic
1	1222473	1222973	8	NK._.COVID19_55650_0086	8584	TNFRSF4	Intronic
1	1225296	1225796	3	CD4 TCM._.COVID19_28205_0564d0	6484	SDF4	Intronic
1	1230609	1231109	2	CD14 Mono._.COVID19_55650_0052	1171	SDF4	Promoter
1	1231119	1231619	12	CD4 TCM._.COVID19_55650_0055	661	SDF4	Promoter
1	1231796	1232296	22	CD14 Mono._.COVID19_28205_0557	14	SDF4	Promoter
1	1233552	1234052	3	CD4 TCM._.COVID19_55650_0067	1536	B3GALT6	Promoter
1	1237790	1238290	2	NK._.COVID19_55650_0086	5774	B3GALT6	Distal
1	1239244	1239744	2	CD14 Mono._.Control_HIP015	7227	C1QTNF12	Distal
1	1240895	1241395	3	CD14 Mono._.COVID19_55650_0055	5576	C1QTNF12	Distal
1	1243473	1243973	2	B naive._.Control_HIP044	2998	C1QTNF12	Intronic
1	1244114	1244614	2	B naive._.COVID19_55650_0067	2357	C1QTNF12	Intronic
1	1246772	1247272	3	CD14 Mono._.COVID19_55650_0067	299	C1QTNF12	Promoter
1	1247557	1248057	3	CD14 Mono._.COVID19_55650_0067	1084	C1QTNF12	Promoter
1	1250150	1250650	3	CD14 Mono._.COVID19_28205_0556	3677	C1QTNF12	Distal
1	1250845	1251345	15	CD4 TCM._.COVID19_55650_0083	4372	C1QTNF12	Distal
1	1255483	1255983	2	NK._.COVID19_28205_0555d0	9010	C1QTNF12	Intronic
1	1259873	1260373	6	CD14 Mono._.COVID19_55650_0067	13400	C1QTNF12	Intronic
1	1264945	1265445	2	CD4 Naive._.Other	8689	UBE2J2	Intronic
1	1272453	1272953	6	CD4 TCM._.COVID19_55650_0083	1181	UBE2J2	Intronic
1	1272971	1273471	8	NK._.COVID19_55650_0067	663	UBE2J2	Exonic
1	1273629	1274129	20	CD14 Mono._.COVID19_55650_0086	5	UBE2J2	Promoter
1	1274277	1274777	3	CD4 TCM._.COVID19_55650_0086	641	UBE2J2	Promoter
1	1275218	1275718	2	NK._.COVID19_55650_0083	1582	UBE2J2	Promoter
1	1282043	1282543	5	CD14 Mono._.COVID19_55650_0055	1856	SCNN1D	Exonic
1	1282854	1283354	2	CD4 TCM._.COVID19_28205_0564d0	2667	SCNN1D	Intronic
1	1283803	1284303	2	CD4 TCM._.Other	3616	SCNN1D	Exonic
1	1290109	1290609	10	CD14 Mono._.COVID19_55650_0057	5810	MIR6726	Exonic
1	1291776	1292276	8	B intermediate._.Other	4143	MIR6726	Exonic
1	1293781	1294281	3	CD14 Mono._.COVID19_55650_0066d7	2138	MIR6726	Intronic
1	1298754	1299254	2	B intermediate._.COVID19_55650_0067	2833	MIR6726	Exonic
1	1299933	1300433	6	CD4 TCM._.Control_EV08	4012	MIR6726	Exonic
1	1301886	1302386	2	NK._.Control_HIP044	5965	MIR6726	Intronic
1	1302501	1303001	2	NK._.Control_EV08	5815	PUSL1	Intronic
1	1303200	1303700	2	CD16 Mono._.COVID19_55650_0052	5116	PUSL1	Exonic
1	1304566	1305066	6	CD14 Mono._.COVID19_55650_0083	3750	PUSL1	Exonic
1	1305239	1305739	10	B intermediate._.Control_HIP045	3077	PUSL1	Exonic
1	1305994	1306494	9	NK._.Control_EV08	2322	PUSL1	Intronic
1	1306958	1307458	3	CD4 TCM._.COVID19_55650_0067	1358	PUSL1	Promoter
1	1307752	1308252	19	CD4 TCM._.COVID19_55650_0083	564	PUSL1	Promoter
1	1308299	1308799	18	CD14 Mono._.COVID19_55650_0066d7	17	PUSL1	Promoter
1	1309262	1309762	5	CD4 TCM._.COVID19_28205_0556	96	ACAP3	Promoter
1	1309821	1310321	2	NK._.COVID19_55650_0067	461	ACAP3	Promoter
1	1310494	1310994	3	CD4 TCM._.COVID19_28205_0555d2	1134	ACAP3	Promoter
1	1311057	1311557	3	CD8 TEM._.Control_HIP023	1258	MIR6727	Promoter
1	1311690	1312190	2	CD4 TCM._.COVID19_55650_0067	625	MIR6727	Intronic
1	1315050	1315550	2	CD4 TCM._.COVID19_28205_0564d0	2733	MIR6727	Exonic
1	1322845	1323345	2	CD4 TCM._.COVID19_55650_0083	1595	INTS11	Promoter
1	1324439	1324939	21	CD8 TEM._.COVID19_55650_0132d0	1	INTS11	Promoter
1	1325351	1325851	8	CD8 TEM._.Other	844	CPTP	Promoter
1	1330957	1331457	4	B intermediate._.Control_HIP023	106	TAS1R3	Promoter
1	1337612	1338112	4	B intermediate._.COVID19_28205_0558	1845	MIR6808	Intronic
1	1344119	1344619	2	CD14 Mono._.COVID19_55650_0055	4660	MIR6808	Intronic
1	1344645	1345145	2	CD14 Mono._.Control_HIP002	4454	DVL1	Intronic
1	1345221	1345721	2	CD4 TCM._.COVID19_55650_0083	3878	DVL1	Intronic
1	1348462	1348962	6	CD8 TEM._.COVID19_55650_0066d0	637	DVL1	Intronic
1	1349150	1349650	16	CD14 Mono._.COVID19_55650_0057	49	DVL1	Promoter
1	1349652	1350152	17	NK._.Control_HIP023	551	DVL1	Promoter
1	1351424	1351924	3	CD14 Mono._.Control_HIP002	2323	DVL1	Distal
1	1352064	1352564	5	CD4 TCM._.COVID19_28205_0564d0	2963	DVL1	Distal
1	1352795	1353295	6	B intermediate._.Control_HIP045	3694	DVL1	Exonic
1	1353860	1354360	6	CD8 TEM._.COVID19_55650_0132d0	4759	DVL1	Intronic
1	1354616	1355116	6	CD4 TCM._.COVID19_55650_0066d7	5515	DVL1	Exonic
1	1355322	1355822	5	CD14 Mono._.Control_HIP023	6204	MXRA8	Exonic
1	1357019	1357519	2	CD14 Mono._.COVID19_55650_0055	4507	MXRA8	Intronic
1	1357750	1358250	2	CD4 TCM._.COVID19_28205_0564d0	3776	MXRA8	Intronic
1	1358370	1358870	2	B naive._.Control_EV08	3156	MXRA8	Exonic
1	1359517	1360017	3	CD8 TEM._.Other	2009	MXRA8	Intronic
1	1367276	1367776	2	NK_CD56bright._.Control_HIP044	5748	MXRA8	Distal
1	1368207	1368707	4	CD4 TCM._.COVID19_28205_0564d0	6679	MXRA8	Distal
1	1370225	1370725	2	CD4 TCM._.COVID19_55650_0083	5019	AURKAIP1	Distal
1	1370796	1371296	8	CD4 TCM._.Other	4448	AURKAIP1	Distal
1	1371384	1371884	19	CD4 TCM._.Control_EV08	3860	AURKAIP1	Distal
1	1371999	1372499	20	CD8 TEM._.COVID19_28205_0564d0	3245	AURKAIP1	Distal
1	1373277	1373777	2	NK._.COVID19_55650_0086	1967	AURKAIP1	Distal
1	1374435	1374935	7	CD4 TCM._.COVID19_55650_0067	809	AURKAIP1	Exonic
1	1375150	1375650	22	CD14 Mono._.COVID19_55650_0132d0	94	AURKAIP1	Promoter
1	1376297	1376797	5	NK._.Control_HIP023	1051	AURKAIP1	Promoter
1	1379711	1380211	3	B intermediate._.Control_HIP023	4465	AURKAIP1	Distal
1	1380574	1381074	2	CD4 TCM._.Control_HIP044	5328	AURKAIP1	Distal
1	1389713	1390213	2	CD14 Mono._.COVID19_28205_0555d2	9364	CCNL2	Intronic
1	1392912	1393412	2	CD4 TCM._.COVID19_55650_0055	6165	CCNL2	Exonic
1	1398095	1398595	11	CD14 Mono._.Control_EV08	982	CCNL2	Promoter
1	1398681	1399181	3	NK._.COVID19_55650_0067	396	CCNL2	Promoter
1	1399233	1399733	22	CD14 Mono._.COVID19_28205_0558	38	MRPL20-AS1	Promoter
1	1399901	1400401	13	CD8 TEM._.COVID19_28205_0564d0	628	MRPL20-AS1	Promoter
1	1400955	1401455	2	CD4 TCM._.COVID19_28205_0558	1682	MRPL20-AS1	Promoter
1	1401906	1402406	3	NK._.Control_HIP023	2633	MRPL20-AS1	Exonic
1	1406349	1406849	5	CD4 TCM._.COVID19_28205_0564d0	713	MRPL20	Exonic
1	1407047	1407547	19	CD4 TCM._.COVID19_28205_0564d0	15	MRPL20	Promoter
1	1407673	1408173	11	CD8 TEM._.Other	609	MRPL20	Promoter
1	1417735	1418235	2	Plasmablast._.COVID19_28205_0558	3783	ANKRD65	Distal
1	1427168	1427668	2	CD14 Mono._.Control_HIP045	1289	TMEM88B	Intronic
1	1433338	1433838	3	B naive._.Control_HIP023	984	LINC01770	Promoter
1	1434151	1434651	3	B naive._.COVID19_55650_0132d0	171	LINC01770	Promoter
1	1434733	1435233	3	B naive._.Control_HIP023	121	VWA1	Promoter
1	1435430	1435930	5	B intermediate._.COVID19_55650_0066d7	818	VWA1	Promoter
1	1436057	1436557	3	CD4 TCM._.COVID19_55650_0083	1445	VWA1	Promoter
1	1437427	1437927	3	CD14 Mono._.Control_HIP045	2815	VWA1	Intronic
1	1438076	1438576	4	CD14 Mono._.COVID19_55650_0055	3464	VWA1	Intronic
1	1440844	1441344	11	CD4 TCM._.COVID19_55650_0083	6232	VWA1	Exonic
1	1460235	1460735	2	CD8 TEM._.Control_HIP002	10795	ATAD3C	Intronic
1	1462660	1463160	2	Plasmablast._.1	8858	ATAD3B	Intronic
1	1470919	1471419	4	B intermediate._.Control_HIP045	599	ATAD3B	Promoter
1	1471464	1471964	18	CD4 TCM._.COVID19_28205_0558	54	ATAD3B	Promoter
1	1472022	1472522	7	NK._.COVID19_55650_0067	502	ATAD3B	Intronic
1	1472803	1473303	6	CD8 TEM._.COVID19_55650_0132d0	1283	ATAD3B	Intronic
1	1473773	1474273	2	B naive._.Control_EV08	2253	ATAD3B	Intronic
1	1475951	1476451	4	NK._.COVID19_55650_0067	4431	ATAD3B	Intronic
1	1479279	1479779	2	NK._.COVID19_55650_0067	7759	ATAD3B	Intronic
1	1493071	1493571	2	NK._.Control_HIP023	18829	ATAD3A	Intronic
1	1495126	1495626	2	CD8 TEM._.COVID19_55650_0066d0	16774	ATAD3A	Intronic
1	1504847	1505347	16	CD4 TCM._.COVID19_55650_0083	7053	ATAD3A	Distal
1	1505433	1505933	17	CD14 Mono._.COVID19_28205_0558	6467	ATAD3A	Distal
1	1510948	1511448	4	CD8 TEM._.COVID19_28205_0564d0	952	ATAD3A	Promoter
1	1511821	1512321	19	NK._.COVID19_55650_0066d7	79	ATAD3A	Promoter
1	1512337	1512837	13	CD8 TEM._.COVID19_28205_0558	435	ATAD3A	Exonic
1	1513018	1513518	2	CD4 TCM._.COVID19_28205_0558	1116	ATAD3A	Intronic
1	1517801	1518301	2	CD8 TEM._.COVID19_55650_0066d0	5899	ATAD3A	Intronic
1	1539767	1540267	3	CD4 TCM._.COVID19_55650_0067	435	TMEM240	Intronic
1	1540389	1540889	8	CD4 TCM._.COVID19_55650_0067	185	TMEM240	Promoter
1	1540959	1541459	2	CD8 TEM._.Control_HIP023	755	TMEM240	Promoter
1	1543357	1543857	5	CD14 Mono._.COVID19_55650_0055	3153	TMEM240	Intronic
1	1551121	1551621	2	NK._.Control_HIP043	10917	TMEM240	Intronic
1	1554843	1555343	3	CD8 TEM._.COVID19_28205_0559	14639	TMEM240	Intronic
1	1561676	1562176	3	CD14 Mono._.COVID19_55650_0066d7	12942	SSU72	Exonic
1	1567564	1568064	2	NK._.Control_EV08	7054	SSU72	Intronic
1	1572334	1572834	3	CD4 TCM._.COVID19_55650_0083	2284	SSU72	Intronic
1	1573138	1573638	2	CD8 TEM._.COVID19_55650_0066d0	1480	SSU72	Intronic
1	1573740	1574240	18	CD14 Mono._.COVID19_28205_0564d0	878	SSU72	Intronic
1	1574685	1575185	19	CD4 TCM._.COVID19_55650_0066d0	65	SSU72	Promoter
1	1575452	1575952	2	CD4 TCM._.COVID19_55650_0066d7	832	SSU72	Promoter
1	1577101	1577601	2	B naive._.COVID19_28205_0556	2481	SSU72	Distal
1	1578568	1579068	3	CD14 Mono._.Other	3948	SSU72	Distal
1	1582538	1583038	2	B intermediate._.Control_HIP023	7918	SSU72	Distal
1	1587015	1587515	3	CD14 Mono._.COVID19_55650_0083	12395	SSU72	Distal
1	1591406	1591906	6	CD14 Mono._.COVID19_55650_0055	8439	FNDC10	Distal
1	1594583	1595083	2	CD4 TCM._.COVID19_28205_0564d0	5262	FNDC10	Distal
1	1596627	1597127	2	CD14 Mono._.COVID19_55650_0066d7	3218	FNDC10	Distal
1	1597580	1598080	3	CD4 TCM._.COVID19_55650_0066d7	2265	FNDC10	Distal
1	1599552	1600052	7	NK._.Control_EV08	293	FNDC10	Exonic
1	1600527	1601027	2	B intermediate._.Control_HIP045	680	FNDC10	Promoter
1	1602615	1603115	5	B intermediate._.Control_HIP043	2768	FNDC10	Distal
1	1603152	1603652	2	CD8 TEM._.COVID19_55650_0066d0	3305	FNDC10	Distal
1	1604990	1605490	2	CD8 TEM._.COVID19_55650_0066d0	5143	FNDC10	Distal
1	1607015	1607515	21	CD14 Mono._.COVID19_55650_0132d0	7168	FNDC10	Distal
1	1613605	1614105	2	CD8 TEM._.Other	1559	MIB2	Promoter
1	1614152	1614652	21	CD14 Mono._.COVID19_55650_0055	1012	MIB2	Promoter
1	1615093	1615593	21	CD8 TEM._.COVID19_28205_0564d0	71	MIB2	Promoter
1	1615594	1616094	10	B naive._.Control_HIP015	428	MIB2	Intronic
1	1616489	1616989	5	CD4 TCM._.Control_EV08	1323	MIB2	Exonic
1	1618723	1619223	4	CD8 TEM._.COVID19_28205_0557	3557	MIB2	Exonic
1	1619506	1620006	2	NK._.COVID19_28205_0555d0	4340	MIB2	Intronic
1	1620416	1620916	2	NK._.COVID19_55650_0052	5250	MIB2	Intronic
1	1624032	1624532	2	CD8 TEM._.Other	7812	MMP23B	Intronic
1	1624702	1625202	2	CD8 TEM._.COVID19_28205_0564d0	7142	MMP23B	Intronic
1	1625888	1626388	6	CD4 TCM._.COVID19_55650_0066d7	5956	MMP23B	Exonic
1	1626897	1627397	3	CD4 TCM._.Control_HIP023	4947	MMP23B	Exonic
1	1627441	1627941	4	CD4 TCM._.COVID19_55650_0132d0	4403	MMP23B	Exonic
1	1628302	1628802	12	NK._.COVID19_55650_0086	3542	MMP23B	Exonic
1	1628904	1629404	13	NK._.COVID19_55650_0066d7	2940	MMP23B	Exonic
1	1629710	1630210	21	CD8 TEM._.COVID19_55650_0067	2134	MMP23B	Intronic
1	1630228	1630728	14	CD8 TEM._.COVID19_55650_0132d0	1616	MMP23B	Promoter
1	1630825	1631325	15	CD8 TEM._.COVID19_28205_0558	1019	MMP23B	Promoter
1	1631389	1631889	9	CD4 TCM._.COVID19_28205_0564d0	455	MMP23B	Promoter
1	1632047	1632547	7	CD8 TEM._.Control_HIP023	201	MMP23B	Promoter
1	1636569	1637069	2	NK._.Control_HIP023	4035	MMP23A	Intronic
1	1644760	1645260	3	CD4 TCM._.COVID19_55650_0067	12226	MMP23A	Intronic
1	1658751	1659251	19	CD4 TCM._.COVID19_55650_0083	10	CDK11B	Promoter
1	1665608	1666108	2	CD8 TEM._.COVID19_55650_0066d0	6845	CDK11B	Exonic
1	1672571	1673071	2	B intermediate._.Control_HIP043	13808	CDK11B	Intronic
1	1677708	1678208	10	B naive._.Control_EV08	14769	SLC35E2B	Intronic
1	1678236	1678736	7	B naive._.Control_EV08	14241	SLC35E2B	Intronic
1	1678827	1679327	11	NK._.COVID19_55650_0083	13650	SLC35E2B	Intronic
1	1680428	1680928	2	CD8 TEM._.COVID19_28205_0557	12049	SLC35E2B	Intronic
1	1684057	1684557	3	NK._.COVID19_55650_0067	8420	SLC35E2B	Intronic
1	1686166	1686666	17	CD14 Mono._.COVID19_55650_0066d7	6311	SLC35E2B	Intronic
1	1692575	1693075	18	CD4 TCM._.COVID19_55650_0066d7	96	SLC35E2B	Promoter
1	1693173	1693673	9	CD4 TCM._.COVID19_55650_0066d7	694	SLC35E2B	Promoter
1	1694794	1695294	2	CD14 Mono._.COVID19_55650_0086	2315	SLC35E2B	Intronic
1	1724122	1724622	19	NK._.COVID19_55650_0086	13315	CDK11A	Intronic
1	1728461	1728961	16	CD8 TEM._.COVID19_55650_0132d0	8976	CDK11A	Intronic
1	1731213	1731713	2	NK._.Control_HIP023	6224	CDK11A	Intronic
1	1740995	1741495	6	CD14 Mono._.Other	3556	CDK11A	Intronic
1	1745544	1746044	4	B intermediate._.COVID19_55650_0066d7	197	SLC35E2A	Exonic
1	1746193	1746693	8	B intermediate._.Control_HIP045	450	SLC35E2A	Promoter
1	1747040	1747540	5	CD4 TCM._.COVID19_55650_0066d7	1297	SLC35E2A	Promoter
1	1755716	1756216	2	CD14 Mono._.Control_HIP015	9973	SLC35E2A	Intronic
1	1758053	1758553	2	NK_CD56bright._.Control_HIP044	12310	SLC35E2A	Intronic
1	1758731	1759231	3	NK_CD56bright._.Control_HIP044	12988	SLC35E2A	Intronic
1	1764136	1764636	21	CD14 Mono._.COVID19_55650_0083	16070	NADK	Intronic
1	1764919	1765419	7	CD14 Mono._.COVID19_55650_0055	15287	NADK	Intronic
1	1775552	1776052	2	pDC._.Rep2	4654	NADK	Intronic
1	1776917	1777417	2	B intermediate._.Control_HIP043	3289	NADK	Intronic
1	1777469	1777969	2	NK._.COVID19_55650_0067	2737	NADK	Intronic
1	1778189	1778689	16	CD8 TEM._.COVID19_55650_0066d0	2017	NADK	Exonic
1	1778708	1779208	10	B naive._.Control_HIP043	1498	NADK	Intronic
1	1779752	1780252	11	CD14 Mono._.COVID19_28205_0558	454	NADK	Exonic
1	1780276	1780776	8	CD16 Mono._.COVID19_55650_0083	68	NADK	Promoter
1	1780918	1781418	3	CD14 Mono._.COVID19_55650_0066d7	710	NADK	Promoter
1	1781651	1782151	2	CD14 Mono._.COVID19_55650_0055	1443	NADK	Promoter
1	1782588	1783088	21	CD14 Mono._.COVID19_28205_0555d0	2380	NADK	Distal
1	1783298	1783798	4	CD4 TCM._.Control_HIP023	3090	NADK	Distal
1	1794379	1794879	2	CD14 Mono._.COVID19_28205_0556	14171	NADK	Intronic
1	1796768	1797268	3	NK._.COVID19_55650_0086	16560	NADK	Intronic
1	1797868	1798368	9	B intermediate._.Control_HIP043	17660	NADK	Intronic
1	1799609	1800109	4	NK_CD56bright._.Control_HIP044	19401	NADK	Intronic
1	1819696	1820196	2	B naive._.Control_HIP023	39488	NADK	Intronic
1	1823722	1824222	2	CD4 TCM._.Control_EV08	43514	NADK	Intronic
1	1833422	1833922	7	B intermediate._.COVID19_55650_0067	53214	NADK	Intronic
1	1833928	1834428	9	B intermediate._.COVID19_55650_0067	53720	NADK	Intronic
1	1840234	1840734	3	B naive._.COVID19_55650_0067	50632	GNB1	Intronic
1	1841431	1841931	6	CD14 Mono._.COVID19_28205_0555d0	49435	GNB1	Intronic
1	1842210	1842710	4	B intermediate._.Other	48656	GNB1	Intronic
1	1842768	1843268	7	B intermediate._.Control_HIP023	48098	GNB1	Intronic
1	1843543	1844043	2	B naive._.COVID19_55650_0067	47323	GNB1	Intronic
1	1846490	1846990	2	CD8 TEM._.Control_HIP002	44376	GNB1	Intronic
1	1847848	1848348	2	pDC._.Rep2	43018	GNB1	Intronic
1	1849063	1849563	2	B intermediate._.COVID19_55650_0066d7	41803	GNB1	Intronic
1	1855781	1856281	2	NK._.COVID19_55650_0083	35085	GNB1	Intronic
1	1857055	1857555	7	CD16 Mono._.Control_HIP002	33811	GNB1	Intronic
1	1858531	1859031	5	CD16 Mono._.COVID19_55650_0052	32335	GNB1	Intronic
1	1860180	1860680	3	CD4 TCM._.COVID19_28205_0564d0	30686	GNB1	Intronic
1	1860850	1861350	5	B naive._.Control_HIP023	30016	GNB1	Intronic
1	1862123	1862623	2	CD4 TCM._.COVID19_28205_0564d0	28743	GNB1	Intronic
1	1863009	1863509	3	NK._.COVID19_55650_0055	27857	GNB1	Intronic
1	1863682	1864182	2	CD14 Mono._.COVID19_28205_0564d0	27184	GNB1	Intronic
1	1864576	1865076	8	B naive._.Control_HIP023	26290	GNB1	Intronic
1	1865759	1866259	5	CD14 Mono._.COVID19_28205_0555d0	25107	GNB1	Intronic
1	1868903	1869403	2	NK._.COVID19_55650_0086	21963	GNB1	Intronic
1	1869438	1869938	20	CD14 Mono._.COVID19_55650_0055	21428	GNB1	Intronic
1	1870011	1870511	3	B intermediate._.Control_HIP023	20855	GNB1	Intronic
1	1872499	1872999	3	CD4 TCM._.Other	18367	GNB1	Intronic
1	1873109	1873609	2	CD16 Mono._.Control_HIP023	17757	GNB1	Intronic
1	1874473	1874973	2	CD14 Mono._.COVID19_28205_0555d0	16393	GNB1	Intronic
1	1875201	1875701	2	CD4 TCM._.COVID19_28205_0556	15665	GNB1	Intronic
1	1875811	1876311	2	NK._.Control_HIP023	15055	GNB1	Intronic
1	1877889	1878389	2	B intermediate._.COVID19_55650_0066d7	12977	GNB1	Intronic
1	1878642	1879142	2	NK._.COVID19_28205_0555d0	12224	GNB1	Intronic
1	1880923	1881423	2	NK._.COVID19_28205_0555d0	9943	GNB1	Intronic
1	1881663	1882163	3	CD4 TCM._.COVID19_55650_0083	9203	GNB1	Intronic
1	1883314	1883814	5	NK._.COVID19_28205_0555d0	7552	GNB1	Intronic
1	1883941	1884441	2	NK._.COVID19_55650_0067	6925	GNB1	Intronic
1	1886509	1887009	4	CD4 TCM._.COVID19_55650_0066d7	4357	GNB1	Intronic
1	1887275	1887775	2	CD16 Mono._.Control_HIP015	3591	GNB1	Intronic
1	1887986	1888486	2	CD4 TCM._.Control_EV08	2880	GNB1	Intronic
1	1888537	1889037	2	CD8 TEM._.COVID19_55650_0066d7	2329	GNB1	Intronic
1	1889345	1889845	3	CD14 Mono._.COVID19_55650_0055	1521	GNB1	Intronic
1	1890099	1890599	22	CD14 Mono._.Other	767	GNB1	Intronic
1	1890930	1891430	19	CD4 TCM._.COVID19_28205_0564d0	62	GNB1	Promoter
1	1891473	1891973	10	CD4 TCM._.COVID19_28205_0564d0	605	GNB1	Promoter
1	1892415	1892915	7	CD4 TCM._.COVID19_55650_0067	1547	GNB1	Promoter
1	1893305	1893805	2	CD8 TEM._.COVID19_28205_0559	2437	GNB1	Distal
1	1893937	1894437	2	CD8 TEM._.COVID19_55650_0132d0	3069	GNB1	Distal
1	1894628	1895128	2	CD4 TCM._.COVID19_28205_0558	3760	GNB1	Distal
1	1895829	1896329	5	B intermediate._.Control_HIP043	4961	GNB1	Distal
1	1896799	1897299	2	NK._.Control_HIP002	5931	GNB1	Distal
1	1899076	1899576	2	CD4 TCM._.COVID19_55650_0083	8208	GNB1	Distal
1	1901852	1902352	4	B naive._.Control_EV08	10984	GNB1	Distal
1	1906161	1906661	21	CD14 Mono._.COVID19_28205_0557	8415	CALML6	Distal
1	1907416	1907916	6	B naive._.Control_HIP023	7160	CALML6	Distal
1	1908456	1908956	10	NK._.COVID19_28205_0555d0	6120	CALML6	Distal
1	1908968	1909468	22	CD14 Mono._.Control_HIP015	5608	CALML6	Distal
1	1909480	1909980	18	CD4 TCM._.COVID19_55650_0067	5096	CALML6	Distal
1	1910339	1910839	2	CD4 TCM._.Control_HIP023	4237	CALML6	Distal
1	1913664	1914164	2	CD4 TCM._.COVID19_28205_0558	912	CALML6	Promoter
1	1914537	1915037	2	CD14 Mono._.COVID19_55650_0066d7	39	CALML6	Promoter
1	1918078	1918578	3	CD4 TCM._.Control_EV08	944	TMEM52	Exonic
1	1918607	1919107	2	CD4 Naive._.Control_HIP045	415	TMEM52	Exonic
1	1919139	1919639	22	CD14 Mono._.Control_HIP015	115	TMEM52	Promoter
1	1919972	1920472	11	CD4 TCM._.COVID19_28205_0564d0	948	TMEM52	Promoter
1	1920501	1921001	2	B intermediate._.Other	1477	TMEM52	Promoter
1	1921033	1921533	4	CD8 TEM._.COVID19_55650_0066d0	2009	TMEM52	Distal
1	1921702	1922202	5	CD4 TCM._.COVID19_28205_0564d0	2678	TMEM52	Exonic
1	1922870	1923370	2	CD16 Mono._.Control_HIP023	3846	TMEM52	Exonic
1	1924662	1925162	2	B intermediate._.Control_HIP045	5638	TMEM52	Intronic
1	1925292	1925792	2	CD4 TCM._.Control_EV08	6268	TMEM52	Intronic
1	1925846	1926346	2	CD8 TEM._.COVID19_55650_0132d0	6822	TMEM52	Intronic
1	1939132	1939632	2	CD8 TEM._.Control_HIP002	20108	TMEM52	Intronic
1	1943923	1944423	11	CD14 Mono._.COVID19_55650_0055	24899	TMEM52	Intronic
1	1959987	1960487	12	CD14 Mono._.COVID19_28205_0557	40963	TMEM52	Intronic
1	1968465	1968965	2	NK._.Control_HIP023	35121	CFAP74	Exonic
1	1996135	1996635	18	CD14 Mono._.Control_HIP015	7451	CFAP74	Intronic
1	2003642	2004142	2	CD14 Mono._.COVID19_55650_0086	54	CFAP74	Promoter
1	2019075	2019575	2	CD4 TCM._.COVID19_28205_0558	0	GABRD	Promoter
1	2025454	2025954	2	NK_CD56bright._.Other	6379	GABRD	Exonic
1	2028222	2028722	2	B naive._.Control_HIP023	9147	GABRD	Intronic
1	2043957	2044457	3	CD4 TCM._.Control_HIP044	6262	PRKCZ	Distal
1	2044762	2045262	17	CD14 Mono._.COVID19_55650_0086	5457	PRKCZ	Distal
1	2046366	2046866	2	NK_CD56bright._.Control_HIP044	3853	PRKCZ	Distal
1	2049387	2049887	6	CD14 Mono._.COVID19_28205_0556	832	PRKCZ	Promoter
1	2050041	2050541	18	CD4 TCM._.COVID19_55650_0083	178	PRKCZ	Promoter
1	2050704	2051204	4	B naive._.Other	483	PRKCZ	Exonic
1	2051431	2051931	2	CD4 TCM._.COVID19_28205_0558	1210	PRKCZ	Intronic
1	2052396	2052896	2	NK._.COVID19_28205_0555d0	2175	PRKCZ	Intronic
1	2061795	2062295	2	NK_CD56bright._.Other	11574	PRKCZ	Intronic
1	2070743	2071243	2	CD14 Mono._.COVID19_28205_0556	20522	PRKCZ	Intronic
1	2080400	2080900	2	CD4 TCM._.Control_HIP044	30179	PRKCZ	Intronic
1	2091549	2092049	4	CD16 Mono._.Control_HIP015	41328	PRKCZ	Intronic
1	2100482	2100982	3	B intermediate._.COVID19_55650_0067	50261	PRKCZ	Intronic
1	2108516	2109016	2	CD14 Mono._.COVID19_55650_0055	58295	PRKCZ	Intronic
1	2112416	2112916	2	pDC._.Rep1	62195	PRKCZ	Intronic
1	2113380	2113880	2	CD4 TCM._.COVID19_28205_0555d2	63159	PRKCZ	Intronic
1	2115192	2115692	2	CD4 TCM._.COVID19_55650_0067	64971	PRKCZ	Intronic
1	2118452	2118952	6	B intermediate._.COVID19_28205_0558	68231	PRKCZ	Intronic
1	2121013	2121513	2	NK._.COVID19_28205_0555d0	70792	PRKCZ	Intronic
1	2121610	2122110	2	NK._.COVID19_28205_0555d0	71389	PRKCZ	Intronic
1	2124202	2124702	3	NK._.Control_HIP023	73981	PRKCZ	Intronic
1	2126426	2126926	3	CD16 Mono._.Other	76205	PRKCZ	Intronic
1	2127082	2127582	14	CD14 Mono._.COVID19_28205_0555d0	76861	PRKCZ	Intronic
1	2132115	2132615	6	CD14 Mono._.COVID19_55650_0057	80354	FAAP20	Intronic
1	2133011	2133511	2	pDC._.Rep1	79458	FAAP20	Intronic
1	2133738	2134238	5	CD8 TEM._.COVID19_55650_0066d7	78731	FAAP20	Exonic
1	2135253	2135753	2	NK._.COVID19_55650_0083	77216	FAAP20	Intronic
1	2137199	2137699	2	CD4 Naive._.Control_HIP044	75270	FAAP20	Intronic
1	2139633	2140133	19	CD14 Mono._.COVID19_55650_0055	72836	FAAP20	Intronic
1	2142790	2143290	21	CD14 Mono._.COVID19_28205_0556	69679	FAAP20	Intronic
1	2145824	2146324	3	CD4 TCM._.COVID19_28205_0564d0	66645	FAAP20	Exonic
1	2146511	2147011	12	CD4 TCM._.Control_EV08	65958	FAAP20	Intronic
1	2148626	2149126	22	CD14 Mono._.COVID19_55650_0067	63843	FAAP20	Exonic
1	2150682	2151182	14	CD14 Mono._.Control_HIP015	61787	FAAP20	Exonic
1	2151239	2151739	22	CD14 Mono._.COVID19_55650_0067	61230	FAAP20	Intronic
1	2151884	2152384	3	CD14 Mono._.COVID19_55650_0066d7	60585	FAAP20	Intronic
1	2152927	2153427	6	CD4 Naive._.Control_HIP045	59542	FAAP20	Intronic
1	2155036	2155536	2	CD8 TEM._.Control_EV08	57433	FAAP20	Intronic
1	2159089	2159589	5	CD14 Mono._.Control_EV08	53380	FAAP20	Intronic
1	2160630	2161130	2	NK._.COVID19_55650_0067	51839	FAAP20	Intronic
1	2163128	2163628	3	CD16 Mono._.Control_HIP043	49341	FAAP20	Intronic
1	2169455	2169955	2	NK._.Control_HIP002	43014	FAAP20	Intronic
1	2171911	2172411	2	CD8 TEM._.Control_EV08	40558	FAAP20	Exonic
1	2172423	2172923	2	CD8 TEM._.Other	40046	FAAP20	Intronic
1	2174251	2174751	11	CD14 Mono._.COVID19_28205_0556	38218	FAAP20	Intronic
1	2179603	2180103	2	CD8 TEM._.COVID19_28205_0555d2	32866	FAAP20	Intronic
1	2180393	2180893	4	CD14 Mono._.COVID19_55650_0067	32076	FAAP20	Intronic
1	2184731	2185231	2	CD4 TCM._.Other	27738	FAAP20	Exonic
1	2185358	2185858	2	CD4 TCM._.COVID19_55650_0083	27111	FAAP20	Intronic
1	2188738	2189238	2	CD4 TCM._.COVID19_55650_0083	23731	FAAP20	Intronic
1	2189360	2189860	20	CD8 TEM._.COVID19_55650_0083	23109	FAAP20	Exonic
1	2190125	2190625	3	CD14 Mono._.COVID19_55650_0086	22344	FAAP20	Exonic
1	2192816	2193316	3	CD8 TEM._.COVID19_55650_0066d0	19653	FAAP20	Exonic
1	2193987	2194487	6	CD4 TCM._.Control_HIP044	18482	FAAP20	Intronic
1	2194586	2195086	17	CD4 TCM._.Control_HIP023	17883	FAAP20	Intronic
1	2195129	2195629	22	CD14 Mono._.Other	17340	FAAP20	Intronic
1	2195709	2196209	4	CD4 TCM._.Control_HIP023	16760	FAAP20	Intronic
1	2196608	2197108	4	CD8 TEM._.COVID19_55650_0066d7	15861	FAAP20	Intronic
1	2198469	2198969	5	CD8 TEM._.COVID19_28205_0564d0	14000	FAAP20	Exonic
1	2199217	2199717	22	CD14 Mono._.COVID19_55650_0067	13252	FAAP20	Exonic
1	2200050	2200550	3	CD8 TEM._.COVID19_28205_0564d0	12419	FAAP20	Exonic
1	2200885	2201385	2	B intermediate._.Control_HIP045	11584	FAAP20	Exonic
1	2201753	2202253	3	B intermediate._.COVID19_28205_0556	10716	FAAP20	Intronic
1	2202757	2203257	2	CD4 TCM._.COVID19_55650_0066d0	9712	FAAP20	Intronic
1	2203306	2203806	4	CD4 TCM._.Control_HIP023	9163	FAAP20	Exonic
1	2203883	2204383	5	CD8 TEM._.COVID19_55650_0132d0	8586	FAAP20	Intronic
1	2204448	2204948	6	CD8 TEM._.COVID19_55650_0132d0	8021	FAAP20	Intronic
1	2205030	2205530	2	cDC2._.Rep2	7439	FAAP20	Intronic
1	2205992	2206492	2	CD4 TCM._.COVID19_55650_0067	6477	FAAP20	Intronic
1	2206495	2206995	3	CD8 TEM._.COVID19_55650_0132d0	5974	FAAP20	Intronic
1	2207452	2207952	2	B naive._.Control_EV08	5017	FAAP20	Exonic
1	2208015	2208515	2	CD14 Mono._.COVID19_55650_0086	4454	FAAP20	Intronic
1	2209883	2210383	2	NK._.COVID19_28205_0559	2586	FAAP20	Intronic
1	2210669	2211169	3	NK._.Control_EV08	1800	FAAP20	Intronic
1	2212600	2213100	20	CD14 Mono._.COVID19_55650_0086	129	FAAP20	Promoter
1	2213192	2213692	10	CD14 Mono._.COVID19_55650_0086	721	FAAP20	Promoter
1	2214802	2215302	2	CD8 TEM._.COVID19_28205_0557	2331	FAAP20	Distal
1	2216660	2217160	2	B naive._.Control_EV08	4189	FAAP20	Distal
1	2218685	2219185	2	CD14 Mono._.COVID19_28205_0556	6214	FAAP20	Distal
1	2219851	2220351	9	CD14 Mono._.COVID19_55650_0055	7380	FAAP20	Distal
1	2224010	2224510	5	CD16 Mono._.Other	4434	SKI	Distal
1	2225849	2226349	7	CD4 TCM._.COVID19_28205_0555d2	2595	SKI	Distal
1	2226432	2226932	2	NK._.COVID19_55650_0055	2012	SKI	Distal
1	2227020	2227520	4	CD14 Mono._.COVID19_55650_0055	1424	SKI	Promoter
1	2227588	2228088	22	CD14 Mono._.Control_HIP002	856	SKI	Promoter
1	2228318	2228818	4	CD8 TEM._.Control_HIP023	126	SKI	Promoter
1	2228843	2229343	19	NK._.COVID19_55650_0086	397	SKI	Exonic
1	2229687	2230187	14	CD8 TEM._.COVID19_55650_0066d0	1241	SKI	Intronic
1	2230257	2230757	11	CD4 TCM._.COVID19_55650_0066d7	1811	SKI	Intronic
1	2230910	2231410	18	NK._.COVID19_55650_0067	2464	SKI	Intronic
1	2231914	2232414	20	CD14 Mono._.COVID19_55650_0055	3468	SKI	Intronic
1	2232485	2232985	9	CD8 TEM._.COVID19_55650_0132d0	4039	SKI	Intronic
1	2233173	2233673	10	CD8 TEM._.COVID19_28205_0564d0	4727	SKI	Intronic
1	2234309	2234809	22	CD14 Mono._.COVID19_55650_0055	5863	SKI	Intronic
1	2234847	2235347	7	NK._.COVID19_55650_0086	6401	SKI	Intronic
1	2235378	2235878	2	CD8 TEM._.COVID19_28205_0564d0	6932	SKI	Intronic
1	2235890	2236390	2	CD8 TEM._.Control_HIP023	7444	SKI	Intronic
1	2236471	2236971	5	CD8 TEM._.COVID19_28205_0564d0	8025	SKI	Intronic
1	2237159	2237659	16	CD4 TCM._.Control_EV08	8713	SKI	Intronic
1	2237664	2238164	6	CD8 TEM._.COVID19_55650_0066d7	9218	SKI	Intronic
1	2238572	2239072	2	NK._.COVID19_55650_0067	10126	SKI	Intronic
1	2239163	2239663	5	CD8 TEM._.COVID19_55650_0066d0	10717	SKI	Intronic
1	2240164	2240664	16	CD14 Mono._.COVID19_55650_0086	11718	SKI	Intronic
1	2240734	2241234	6	CD14 Mono._.COVID19_28205_0558	12288	SKI	Intronic
1	2241807	2242307	7	CD8 TEM._.COVID19_28205_0564d0	13361	SKI	Intronic
1	2242809	2243309	5	CD14 Mono._.COVID19_55650_0086	14363	SKI	Intronic
1	2243474	2243974	3	CD8 TEM._.COVID19_55650_0066d0	15028	SKI	Intronic
1	2245288	2245788	2	NK._.Control_EV08	16842	SKI	Intronic
1	2245991	2246491	2	cDC2._.Rep2	17545	SKI	Intronic
1	2246582	2247082	21	CD14 Mono._.COVID19_55650_0057	18136	SKI	Intronic
1	2247352	2247852	4	NK._.Control_EV08	18906	SKI	Intronic
1	2247877	2248377	4	CD8 TEM._.COVID19_55650_0066d0	19431	SKI	Intronic
1	2248486	2248986	2	CD8 TEM._.Control_EV08	20040	SKI	Intronic
1	2249045	2249545	4	CD4 TCM._.Control_EV08	20599	SKI	Intronic
1	2250498	2250998	5	CD8 TEM._.COVID19_55650_0132d0	22052	SKI	Intronic
1	2251811	2252311	6	CD4 TCM._.COVID19_28205_0558	23365	SKI	Intronic
1	2252380	2252880	2	NK._.Control_HIP023	23934	SKI	Intronic
1	2252985	2253485	2	CD4 TCM._.COVID19_55650_0067	24539	SKI	Intronic
1	2253908	2254408	2	CD8 TEM._.COVID19_55650_0066d7	25462	SKI	Intronic
1	2254435	2254935	7	CD8 TEM._.COVID19_55650_0132d0	25989	SKI	Intronic
1	2255167	2255667	19	CD8 TEM._.Control_EV08	26721	SKI	Intronic
1	2255678	2256178	21	CD8 TEM._.COVID19_55650_0052	27232	SKI	Intronic
1	2256491	2256991	11	CD4 TCM._.Control_HIP023	28045	SKI	Intronic
1	2258289	2258789	2	CD14 Mono._.COVID19_55650_0067	29843	SKI	Intronic
1	2258943	2259443	9	B naive._.Control_EV08	30497	SKI	Intronic
1	2259993	2260493	9	CD14 Mono._.COVID19_55650_0055	31547	SKI	Intronic
1	2261412	2261912	4	B intermediate._.COVID19_55650_0067	32966	SKI	Intronic
1	2264434	2264934	2	NK._.Control_EV08	35988	SKI	Intronic
1	2267433	2267933	2	CD4 TCM._.Control_EV08	38987	SKI	Intronic
1	2267948	2268448	5	CD8 TEM._.Other	39502	SKI	Intronic
1	2268805	2269305	3	CD8 TEM._.COVID19_55650_0066d0	40359	SKI	Intronic
1	2269506	2270006	2	CD4 TCM._.COVID19_28205_0564d0	41060	SKI	Intronic
1	2271085	2271585	2	CD8 TEM._.COVID19_28205_0564d0	42639	SKI	Intronic
1	2272498	2272998	2	CD4 TCM._.Control_EV08	44052	SKI	Intronic
1	2273704	2274204	2	CD4 TCM._.COVID19_55650_0067	45258	SKI	Intronic
1	2274465	2274965	2	CD8 TEM._.COVID19_28205_0555d0	46019	SKI	Intronic
1	2275114	2275614	4	B naive._.COVID19_55650_0132d0	46668	SKI	Intronic
1	2275786	2276286	7	CD14 Mono._.COVID19_55650_0083	47340	SKI	Intronic
1	2278243	2278743	3	CD8 TEM._.COVID19_55650_0132d0	49797	SKI	Intronic
1	2278810	2279310	2	CD8 TEM._.COVID19_55650_0052	50364	SKI	Intronic
1	2279489	2279989	3	B naive._.Control_HIP015	51043	SKI	Intronic
1	2283402	2283902	3	CD14 Mono._.Control_EV08	54956	SKI	Intronic
1	2284496	2284996	2	CD8 TEM._.COVID19_55650_0066d0	56050	SKI	Intronic
1	2285441	2285941	2	CD8 TEM._.COVID19_55650_0066d0	56995	SKI	Intronic
1	2286171	2286671	2	CD8 TEM._.COVID19_28205_0564d0	57725	SKI	Intronic
1	2286723	2287223	2	CD4 TCM._.COVID19_55650_0066d7	58277	SKI	Intronic
1	2288260	2288760	5	CD4 Naive._.Other	59814	SKI	Intronic
1	2288971	2289471	2	CD4 TCM._.Control_EV08	60525	SKI	Intronic
1	2290019	2290519	7	CD4 TCM._.COVID19_55650_0055	61573	SKI	Intronic
1	2290640	2291140	22	CD14 Mono._.COVID19_55650_0067	62194	SKI	Intronic
1	2291564	2292064	9	CD8 TEM._.Control_HIP023	63118	SKI	Intronic
1	2292200	2292700	2	CD8 TEM._.COVID19_55650_0067	63754	SKI	Intronic
1	2294400	2294900	2	CD4 TCM._.Control_EV08	65954	SKI	Intronic
1	2295283	2295783	2	CD14 Mono._.Control_HIP015	66837	SKI	Intronic
1	2296160	2296660	2	CD4 Naive._.Control_HIP043	67714	SKI	Intronic
1	2296739	2297239	3	CD4 TCM._.Control_EV08	68293	SKI	Intronic
1	2297333	2297833	3	CD8 TEM._.COVID19_28205_0564d0	68887	SKI	Intronic
1	2297986	2298486	2	NK._.COVID19_55650_0066d7	69540	SKI	Intronic
1	2298927	2299427	18	CD14 Mono._.COVID19_55650_0067	70481	SKI	Intronic
1	2299747	2300247	4	CD8 TEM._.COVID19_55650_0132d0	71301	SKI	Intronic
1	2300308	2300808	21	CD8 TEM._.COVID19_55650_0066d0	71862	SKI	Intronic
1	2300968	2301468	10	B intermediate._.COVID19_55650_0067	72522	SKI	Intronic
1	2301550	2302050	8	NK._.COVID19_55650_0055	73104	SKI	Intronic
1	2302530	2303030	3	CD4 TCM._.Other	74084	SKI	Intronic
1	2304232	2304732	2	CD8 TEM._.Control_EV08	75786	SKI	Exonic
1	2304978	2305478	17	NK._.Control_HIP002	76532	SKI	Intronic
1	2305757	2306257	4	NK._.Control_HIP002	77311	SKI	Intronic
1	2307958	2308458	2	CD8 TEM._.COVID19_55650_0052	79512	SKI	Exonic
1	2309250	2309750	2	CD8 TEM._.COVID19_55650_0132d0	80804	SKI	Exonic
1	2310286	2310786	6	CD4 TCM._.Control_HIP023	81170	MORN1	Distal
1	2311400	2311900	18	CD8 TEM._.COVID19_55650_0066d0	80056	MORN1	Distal
1	2312032	2312532	4	NK._.COVID19_55650_0067	79424	MORN1	Distal
1	2312657	2313157	9	CD8 TEM._.COVID19_28205_0564d0	78799	MORN1	Distal
1	2313349	2313849	6	CD4 TCM._.Control_EV08	78107	MORN1	Distal
1	2314475	2314975	11	CD8 TEM._.COVID19_55650_0066d7	76981	MORN1	Distal
1	2315091	2315591	8	B naive._.COVID19_55650_0067	76365	MORN1	Distal
1	2315678	2316178	5	CD4 TCM._.COVID19_28205_0564d0	75778	MORN1	Distal
1	2318707	2319207	3	CD4 TCM._.COVID19_28205_0558	72749	MORN1	Distal
1	2321970	2322470	2	CD4 Naive._.COVID19_28205_0558	69486	MORN1	Intronic
1	2379581	2380081	2	B naive._.COVID19_55650_0067	11875	MORN1	Intronic
1	2381664	2382164	18	CD14 Mono._.Control_HIP015	9792	MORN1	Intronic
1	2382526	2383026	2	CD14 Mono._.COVID19_55650_0055	8930	MORN1	Intronic
1	2385505	2386005	2	CD8 TEM._.COVID19_28205_0564d0	5951	MORN1	Intronic
1	2387879	2388379	8	B intermediate._.COVID19_55650_0067	3577	MORN1	Exonic
1	2388490	2388990	4	B intermediate._.COVID19_55650_0067	2966	MORN1	Intronic
1	2390820	2391320	2	CD4 TCM._.COVID19_28205_0564d0	636	MORN1	Promoter
1	2391426	2391926	21	CD8 TEM._.Control_EV08	30	MORN1	Promoter
1	2392286	2392786	3	CD8 TEM._.COVID19_55650_0132d0	760	RER1	Promoter
1	2404732	2405232	2	CD4 Naive._.Control_HIP043	8814	PEX10	Exonic
1	2411163	2411663	2	CD14 Mono._.COVID19_28205_0558	2383	PEX10	Intronic
1	2411840	2412340	5	NK._.COVID19_55650_0067	1706	PEX10	Intronic
1	2412380	2412880	2	Plasmablast._.1	1166	PEX10	Intronic
1	2413329	2413829	8	CD4 TCM._.Control_HIP044	217	PEX10	Intronic
1	2414324	2414824	17	CD4 TCM._.Other	776	PEX10	Promoter
1	2415262	2415762	7	CD4 TCM._.Control_EV08	1714	PEX10	Promoter
1	2415867	2416367	10	CD4 TCM._.COVID19_55650_0083	2319	PEX10	Distal
1	2416425	2416925	10	CD8 TEM._.Control_HIP002	2877	PEX10	Distal
1	2417263	2417763	2	CD8 TEM._.COVID19_28205_0557	3715	PEX10	Distal
1	2429748	2430248	2	NK._.COVID19_28205_0555d0	4017	PLCH2	Intronic
1	2466576	2467076	2	CD4 TCM._.Control_HIP023	40845	PLCH2	Intronic
1	2467177	2467677	8	CD4 TCM._.COVID19_28205_0555d2	41446	PLCH2	Intronic
1	2467961	2468461	6	CD4 TCM._.COVID19_55650_0067	42230	PLCH2	Intronic
1	2468781	2469281	2	CD4 TCM._.Control_HIP023	43050	PLCH2	Intronic
1	2471859	2472359	2	CD8 TEM._.COVID19_28205_0564d0	46128	PLCH2	Intronic
1	2473347	2473847	3	CD4 TCM._.COVID19_28205_0564d0	47616	PLCH2	Intronic
1	2478659	2479159	2	CD4 TCM._.COVID19_28205_0556	47718	PANK4	Intronic
1	2482019	2482519	3	CD4 TCM._.COVID19_28205_0556	44358	PANK4	Intronic
1	2493641	2494141	9	NK._.Control_EV08	32736	PANK4	Intronic
1	2494162	2494662	3	CD4 TCM._.Control_HIP044	32215	PANK4	Intronic
1	2495407	2495907	2	CD4 TCM._.COVID19_28205_0558	30970	PANK4	Intronic
1	2496120	2496620	7	B intermediate._.COVID19_55650_0066d7	30257	PANK4	Intronic
1	2497431	2497931	2	CD4 TCM._.COVID19_28205_0558	28946	PANK4	Intronic
1	2498038	2498538	2	CD4 TCM._.COVID19_55650_0086	28339	PANK4	Exonic
1	2498768	2499268	3	NK._.Control_EV08	27609	PANK4	Intronic
1	2499289	2499789	4	NK._.Control_HIP045	27088	PANK4	Intronic
1	2499992	2500492	2	NK_CD56bright._.Other	26385	PANK4	Exonic
1	2501280	2501780	2	NK._.Control_HIP044	25097	PANK4	Exonic
1	2502870	2503370	2	CD4 TCM._.COVID19_28205_0558	23507	PANK4	Exonic
1	2503752	2504252	2	NK._.COVID19_55650_0083	22625	PANK4	Exonic
1	2505347	2505847	2	CD4 TCM._.COVID19_55650_0055	21030	PANK4	Distal
1	2513624	2514124	2	CD8 TEM._.COVID19_55650_0066d0	12753	PANK4	Intronic
1	2518634	2519134	2	B naive._.Control_HIP043	7743	PANK4	Intronic
1	2523271	2523771	5	CD4 Naive._.Other	3106	PANK4	Intronic
1	2523850	2524350	16	CD4 TCM._.COVID19_28205_0556	2527	PANK4	Intronic
1	2524706	2525206	2	CD4 TCM._.Control_EV08	1671	PANK4	Intronic
1	2525498	2525998	2	CD8 TEM._.COVID19_55650_0132d0	879	PANK4	Exonic
1	2526058	2526558	19	CD4 TCM._.Other	319	PANK4	Intronic
1	2526693	2527193	10	CD14 Mono._.COVID19_55650_0067	314	PANK4	Promoter
1	2527713	2528213	6	CD4 TCM._.COVID19_28205_0558	1334	PANK4	Promoter
1	2528254	2528754	4	CD4 TCM._.COVID19_55650_0086	1740	HES5	Promoter
1	2528840	2529340	8	CD14 Mono._.Other	1154	HES5	Exonic
1	2529856	2530356	8	CD8 TEM._.Control_HIP023	138	HES5	Intronic
1	2530937	2531437	4	CD4 TCM._.COVID19_55650_0086	941	HES5	Promoter
1	2534009	2534509	4	CD4 TCM._.Other	4013	HES5	Distal
1	2534680	2535180	2	CD14 Mono._.Control_EV08	4684	HES5	Distal
1	2537349	2537849	2	CD16 Mono._.Control_HIP015	7353	HES5	Distal
1	2539260	2539760	7	CD14 Mono._.Control_EV08	9264	HES5	Distal
1	2539969	2540469	2	CD4 TCM._.Control_EV08	9973	HES5	Distal
1	2540852	2541352	3	NK._.Control_HIP002	10856	HES5	Distal
1	2541393	2541893	2	Plasmablast._.1	11397	HES5	Distal
1	2542170	2542670	4	CD4 TCM._.COVID19_28205_0556	12174	HES5	Distal
1	2542700	2543200	4	CD4 TCM._.Control_HIP023	12688	TNFRSF14	Distal
1	2543397	2543897	11	NK._.COVID19_55650_0086	11991	TNFRSF14	Distal
1	2544386	2544886	6	CD8 TEM._.COVID19_55650_0066d0	11002	TNFRSF14	Distal
1	2545192	2545692	10	CD4 TCM._.Control_HIP023	10196	TNFRSF14	Distal
1	2546071	2546571	8	CD16 Mono._.Control_HIP015	9317	TNFRSF14	Distal
1	2546773	2547273	22	CD14 Mono._.COVID19_55650_0055	8615	TNFRSF14	Distal
1	2547326	2547826	8	CD8 TEM._.COVID19_55650_0132d0	8062	TNFRSF14	Distal
1	2547942	2548442	10	B intermediate._.COVID19_55650_0067	7446	TNFRSF14	Distal
1	2548661	2549161	22	CD14 Mono._.COVID19_55650_0086	6727	TNFRSF14	Distal
1	2549587	2550087	7	B intermediate._.Other	5801	TNFRSF14	Distal
1	2550224	2550724	2	CD16 Mono._.Control_HIP043	5164	TNFRSF14	Exonic
1	2554055	2554555	2	NK._.Control_HIP023	1333	TNFRSF14	Promoter
1	2554804	2555304	14	CD4 TCM._.COVID19_55650_0066d7	584	TNFRSF14	Promoter
1	2555495	2555995	22	CD14 Mono._.COVID19_55650_0066d7	105	TNFRSF14	Exonic
1	2556304	2556804	21	CD8 TEM._.COVID19_28205_0564d0	476	TNFRSF14-AS1	Exonic
1	2556810	2557310	5	NK._.Control_HIP023	28	TNFRSF14-AS1	Promoter
1	2557429	2557929	2	NK._.COVID19_55650_0067	647	TNFRSF14-AS1	Promoter
1	2560040	2560540	5	CD14 Mono._.COVID19_28205_0556	3258	TNFRSF14-AS1	Intronic
1	2561848	2562348	13	CD14 Mono._.Control_HIP002	4311	LOC100996583	Exonic
1	2562725	2563225	4	CD14 Mono._.Other	3434	LOC100996583	Exonic
1	2564221	2564721	3	CD4 TCM._.COVID19_28205_0564d0	1938	LOC100996583	Promoter
1	2565596	2566096	2	CD14 Mono._.COVID19_55650_0067	563	LOC100996583	Promoter
1	2570241	2570741	6	CD14 Mono._.COVID19_55650_0052	4080	LOC100996583	Intronic
1	2573448	2573948	6	CD16 Mono._.Other	7287	LOC100996583	Intronic
1	2575268	2575768	2	B intermediate._.COVID19_55650_0067	9107	LOC100996583	Intronic
1	2576020	2576520	12	CD14 Mono._.COVID19_55650_0057	9859	LOC100996583	Intronic
1	2576589	2577089	5	CD16 Mono._.Control_HIP023	9651	PRXL2B	Intronic
1	2577603	2578103	10	B intermediate._.Control_HIP045	8637	PRXL2B	Intronic
1	2578197	2578697	19	CD4 TCM._.Control_HIP044	8043	PRXL2B	Intronic
1	2578825	2579325	4	CD4 TCM._.COVID19_55650_0067	7415	PRXL2B	Intronic
1	2581580	2582080	7	CD14 Mono._.COVID19_55650_0066d7	4660	PRXL2B	Intronic
1	2582296	2582796	4	CD14 Mono._.COVID19_55650_0066d7	3944	PRXL2B	Intronic
1	2583405	2583905	5	CD4 TCM._.Control_EV08	2835	PRXL2B	Intronic
1	2583998	2584498	9	CD4 Naive._.Other	2242	PRXL2B	Exonic
1	2584749	2585249	4	CD4 TCM._.COVID19_55650_0066d7	1491	PRXL2B	Promoter
1	2585356	2585856	8	CD16 Mono._.Control_HIP015	884	PRXL2B	Promoter
1	2586282	2586782	22	CD14 Mono._.Control_HIP023	40	PRXL2B	Promoter
1	2587063	2587563	10	CD8 TEM._.Other	821	PRXL2B	Intronic
1	2587823	2588323	5	CD4 TCM._.COVID19_28205_0556	1581	PRXL2B	Intronic
1	2588901	2589401	2	CD8 TEM._.Control_HIP023	2659	PRXL2B	Intronic
1	2589640	2590140	2	NK._.COVID19_28205_0555d0	3398	PRXL2B	Exonic
1	2591505	2592005	2	CD4 TCM._.COVID19_55650_0083	5263	PRXL2B	Exonic
1	2592666	2593166	6	CD14 Mono._.COVID19_28205_0555d0	6424	PRXL2B	Exonic
1	2593833	2594333	2	CD14 Mono._.COVID19_55650_0055	7591	PRXL2B	Intronic
1	2597446	2597946	3	NK_CD56bright._.Other	11204	PRXL2B	Intronic
1	2611205	2611705	8	CD14 Mono._.COVID19_55650_0055	21534	MMEL1	Intronic
1	2640435	2640935	2	CD8 TEM._.COVID19_55650_0066d0	7694	MMEL1	Exonic
1	2641671	2642171	2	NK._.COVID19_55650_0132d0	8930	MMEL1	Intronic
1	2642372	2642872	18	CD8 TEM._.COVID19_55650_0132d0	9631	MMEL1	Intronic
1	2643026	2643526	21	CD8 TEM._.COVID19_55650_0066d0	10285	MMEL1	Intronic
1	2643582	2644082	2	CD4 TCM._.COVID19_55650_0066d7	10841	MMEL1	Intronic
1	2644956	2645456	2	CD8 TEM._.COVID19_55650_0066d0	12215	MMEL1	Intronic
1	2645521	2646021	2	CD8 TEM._.COVID19_28205_0564d0	12780	MMEL1	Intronic
1	2650908	2651408	2	CD14 Mono._.Control_HIP015	18167	MMEL1	Intronic
1	2653633	2654133	2	NK._.Control_HIP002	20892	MMEL1	Intronic
1	2654255	2654755	2	CD14 Mono._.Control_HIP002	21514	MMEL1	Intronic
1	2683895	2684395	3	CD8 TEM._.COVID19_28205_0556	51154	MMEL1	Intronic
1	2786565	2787065	9	CD4 TCM._.COVID19_55650_0066d7	2939	TTC34	Intronic
1	2788991	2789491	10	CD14 Mono._.COVID19_55650_0057	513	TTC34	Intronic
1	2801580	2802080	6	CD4 TCM._.Control_HIP044	12074	TTC34	Distal
1	2821888	2822388	2	CD8 TEM._.COVID19_28205_0559	32382	TTC34	Distal
1	2840303	2840803	8	CD4 Naive._.COVID19_28205_0559	50797	TTC34	Distal
1	2870853	2871353	2	CD14 Mono._.COVID19_55650_0055	81347	TTC34	Distal
1	2894643	2895143	2	CD4 Naive._.COVID19_28205_0559	105137	TTC34	Distal
1	2912608	2913108	3	CD14 Mono._.COVID19_55650_0066d7	108624	ACTRT2	Distal
1	2926564	2927064	4	CD16 Mono._.Control_HIP015	94668	ACTRT2	Distal
1	2927309	2927809	7	CD14 Mono._.COVID19_55650_0066d7	93923	ACTRT2	Distal
1	2949987	2950487	4	B intermediate._.COVID19_55650_0066d7	71245	ACTRT2	Distal
1	2950652	2951152	2	B intermediate._.COVID19_28205_0556	70580	ACTRT2	Distal
1	2953787	2954287	9	B naive._.COVID19_55650_0067	67445	ACTRT2	Distal
1	2956491	2956991	4	CD14 Mono._.COVID19_55650_0066d7	64741	ACTRT2	Distal
1	3012399	3012899	3	CD14 Mono._.COVID19_28205_0556	8833	ACTRT2	Distal
1	3032943	3033443	7	CD4 TCM._.Control_EV08	11709	ACTRT2	Distal
1	3042464	3042964	2	B intermediate._.COVID19_55650_0066d7	21230	ACTRT2	Distal
1	3093846	3094346	2	pDC._.Rep1	24927	PRDM16	Intronic
1	3124884	3125384	2	CD14 Mono._.COVID19_28205_0556	55965	PRDM16	Intronic
1	3161344	3161844	3	CD14 Mono._.COVID19_28205_0556	92425	PRDM16	Intronic
1	3170460	3170960	4	CD14 Mono._.Control_HIP015	101541	PRDM16	Intronic
1	3171033	3171533	5	CD14 Mono._.COVID19_55650_0067	102114	PRDM16	Intronic
1	3174826	3175326	7	CD14 Mono._.COVID19_28205_0555d0	105907	PRDM16	Intronic
1	3192204	3192704	5	CD14 Mono._.COVID19_55650_0067	123285	PRDM16	Intronic
1	3218841	3219341	2	CD8 TEM._.COVID19_28205_0557	149922	PRDM16	Intronic
1	3222099	3222599	2	pDC._.Rep2	153180	PRDM16	Intronic
1	3277027	3277527	2	CD8 TEM._.Control_HIP023	177148	ARHGEF16	Intronic
1	3305825	3306325	2	CD14 Mono._.COVID19_55650_0052	148350	ARHGEF16	Intronic
1	3306849	3307349	11	CD14 Mono._.COVID19_28205_0555d0	147326	ARHGEF16	Intronic
1	3307921	3308421	2	CD14 Mono._.COVID19_55650_0067	146254	ARHGEF16	Intronic
1	3313021	3313521	17	CD14 Mono._.COVID19_55650_0057	141154	ARHGEF16	Intronic
1	3316555	3317055	15	CD14 Mono._.COVID19_55650_0067	137620	ARHGEF16	Intronic
1	3319888	3320388	9	CD14 Mono._.COVID19_28205_0558	134287	ARHGEF16	Intronic
1	3357553	3358053	4	NK_CD56bright._.Control_HIP043	96622	ARHGEF16	Intronic
1	3361522	3362022	2	NK_CD56bright._.Control_HIP043	92653	ARHGEF16	Intronic
1	3372267	3372767	4	NK_CD56bright._.Control_HIP043	81908	ARHGEF16	Intronic
1	3373146	3373646	3	CD8 TEM._.COVID19_55650_0083	81029	ARHGEF16	Intronic
1	3381890	3382390	3	NK._.COVID19_55650_0132d0	72285	ARHGEF16	Intronic
1	3384370	3384870	18	NK._.COVID19_28205_0559	69805	ARHGEF16	Intronic
1	3397332	3397832	2	CD14 Mono._.COVID19_28205_0556	56843	ARHGEF16	Intronic
1	3424620	3425120	3	B naive._.COVID19_55650_0067	29555	ARHGEF16	Intronic
1	3440314	3440814	2	NK._.COVID19_28205_0555d0	13861	ARHGEF16	Distal
1	3453064	3453564	17	CD14 Mono._.COVID19_28205_0556	1111	ARHGEF16	Promoter
1	3454128	3454628	3	CD4 TCM._.Control_EV08	47	ARHGEF16	Promoter
1	3454696	3455196	2	CD8 TEM._.Control_HIP023	519	ARHGEF16	Intronic
1	3457241	3457741	2	NK._.COVID19_28205_0555d0	3064	ARHGEF16	Intronic
1	3464945	3465445	2	CD4 TCM._.COVID19_28205_0555d2	10768	ARHGEF16	Intronic
1	3466149	3466649	2	CD4 TCM._.COVID19_28205_0556	11972	ARHGEF16	Intronic
1	3473592	3474092	2	CD8 TEM._.COVID19_28205_0556	19415	ARHGEF16	Exonic
1	3482197	3482697	2	NK._.COVID19_55650_0086	28020	ARHGEF16	Distal
1	3483803	3484303	5	CD14 Mono._.Control_HIP015	29626	ARHGEF16	Distal
1	3491190	3491690	10	B intermediate._.COVID19_28205_0558	37013	ARHGEF16	Intronic
1	3492778	3493278	2	CD14 Mono._.COVID19_28205_0556	38601	ARHGEF16	Exonic
1	3495053	3495553	3	CD14 Mono._.COVID19_28205_0556	40876	ARHGEF16	Intronic
1	3525830	3526330	2	NK._.COVID19_28205_0556	34709	MIR551A	Intronic
1	3530740	3531240	12	CD14 Mono._.COVID19_28205_0556	29799	MIR551A	Intronic
1	3531327	3531827	16	CD4 TCM._.Control_EV08	29212	MIR551A	Intronic
1	3531864	3532364	4	CD4 TCM._.COVID19_55650_0067	28675	MIR551A	Intronic
1	3535154	3535654	2	NK._.Control_HIP023	25385	MIR551A	Intronic
1	3538470	3538970	2	CD14 Mono._.Control_HIP023	22069	MIR551A	Intronic
1	3544966	3545466	2	CD14 Mono._.COVID19_28205_0556	15573	MIR551A	Intronic
1	3561554	3562054	2	B naive._.Control_HIP044	1013	MIR551A	Promoter
1	3565129	3565629	2	NK._.COVID19_55650_0083	4588	MIR551A	Intronic
1	3597415	3597915	8	NK._.Control_HIP023	13829	MEGF6	Intronic
1	3598094	3598594	3	NK._.Control_HIP044	13150	MEGF6	Intronic
1	3598844	3599344	3	NK._.Control_HIP045	12400	MEGF6	Intronic
1	3599712	3600212	12	NK._.Control_HIP043	11532	MEGF6	Intronic
1	3608993	3609493	6	CD14 Mono._.COVID19_55650_0066d7	2251	MEGF6	Intronic
1	3610388	3610888	3	CD14 Mono._.COVID19_28205_0556	856	MEGF6	Intronic
1	3611468	3611968	2	CD14 Mono._.Control_HIP015	222	MEGF6	Promoter
1	3615093	3615593	3	NK._.Control_HIP023	3847	MEGF6	Distal
1	3618200	3618700	2	CD16 Mono._.Other	6551	TPRG1L	Distal
1	3618933	3619433	21	CD14 Mono._.COVID19_28205_0558	5818	TPRG1L	Distal
1	3621065	3621565	5	CD14 Mono._.COVID19_55650_0052	3686	TPRG1L	Distal
1	3623449	3623949	2	CD4 TCM._.COVID19_55650_0086	1302	TPRG1L	Promoter
1	3624101	3624601	7	B naive._.Control_EV08	650	TPRG1L	Promoter
1	3624618	3625118	8	CD16 Mono._.Control_HIP015	133	TPRG1L	Promoter
1	3625265	3625765	15	CD8 TEM._.Control_HIP023	512	TPRG1L	Exonic
1	3630071	3630571	2	pDC._.Rep1	5318	TPRG1L	Distal
1	3630779	3631279	2	pDC._.Rep1	6026	TPRG1L	Exonic
1	3634226	3634726	2	CD4 TCM._.Control_HIP044	9473	TPRG1L	Exonic
1	3647270	3647770	2	CD4 TCM._.Control_EV08	4999	TP73	Exonic
1	3649280	3649780	3	CD4 TCM._.COVID19_55650_0083	2989	TP73	Intronic
1	3649873	3650373	21	CD8 TEM._.COVID19_55650_0132d0	2396	TP73	Intronic
1	3650497	3650997	3	CD4 TCM._.COVID19_55650_0067	1772	TP73	Promoter
1	3651222	3651722	7	CD4 TCM._.COVID19_28205_0558	1047	TP73	Promoter
1	3652249	3652749	5	CD4 TCM._.Control_EV08	20	TP73	Promoter
1	3653003	3653503	2	B naive._.Control_HIP044	491	WRAP73	Promoter
1	3655832	3656332	9	B intermediate._.Control_HIP045	3320	WRAP73	Intronic
1	3656635	3657135	5	B intermediate._.COVID19_55650_0066d7	4123	WRAP73	Intronic
1	3660614	3661114	3	CD14 Mono._.COVID19_28205_0555d0	8102	WRAP73	Intronic
1	3664280	3664780	2	B intermediate._.COVID19_55650_0066d7	11768	WRAP73	Intronic
1	3665313	3665813	2	Plasmablast._.COVID19_28205_0558	12801	WRAP73	Intronic
1	3666169	3666669	10	B intermediate._.COVID19_55650_0067	13657	WRAP73	Intronic
1	3667321	3667821	3	B naive._.COVID19_55650_0067	14809	WRAP73	Intronic
1	3668781	3669281	19	CD14 Mono._.COVID19_28205_0556	16269	WRAP73	Intronic
1	3673218	3673718	2	Plasmablast._.COVID19_28205_0558	20706	WRAP73	Intronic
1	3676342	3676842	3	B intermediate._.COVID19_55650_0066d7	23830	WRAP73	Intronic
1	3676916	3677416	2	Plasmablast._.1	24404	WRAP73	Intronic
1	3677454	3677954	17	CD14 Mono._.COVID19_28205_0555d0	24942	WRAP73	Intronic
1	3678127	3678627	10	CD14 Mono._.COVID19_28205_0555d0	25615	WRAP73	Intronic
1	3678908	3679408	6	CD14 Mono._.COVID19_55650_0067	26396	WRAP73	Intronic
1	3680610	3681110	7	B intermediate._.COVID19_55650_0067	28098	WRAP73	Intronic
1	3681591	3682091	2	CD8 TEM._.Control_HIP002	29079	WRAP73	Intronic
1	3688306	3688806	2	B intermediate._.COVID19_55650_0066d7	35794	WRAP73	Intronic
1	3695537	3696037	12	CD14 Mono._.Control_HIP002	43025	WRAP73	Intronic
1	3703908	3704408	2	B intermediate._.Control_HIP045	43177	TP73-AS1	Intronic
1	3719663	3720163	8	NK._.COVID19_55650_0086	27422	TP73-AS1	Intronic
1	3721192	3721692	5	NK._.COVID19_28205_0559	25893	TP73-AS1	Intronic
1	3724335	3724835	13	CD8 TEM._.COVID19_55650_0066d0	22750	TP73-AS1	Intronic
1	3745468	3745968	2	NK._.COVID19_55650_0083	1617	TP73-AS1	Exonic
1	3745998	3746498	2	B intermediate._.Other	1087	TP73-AS1	Exonic
1	3746609	3747109	3	NK._.Control_HIP023	476	TP73-AS1	Exonic
1	3747213	3747713	9	B intermediate._.COVID19_55650_0052	126	TP73-AS1	Promoter
1	3770688	3771188	2	CD4 TCM._.Control_EV08	1849	SMIM1	Promoter
1	3771824	3772324	8	CD8 TEM._.COVID19_55650_0132d0	713	SMIM1	Promoter
1	3772364	3772864	9	B intermediate._.COVID19_55650_0066d7	173	SMIM1	Promoter
1	3773252	3773752	5	CD4 TCM._.Control_EV08	713	SMIM1	Intronic
1	3773773	3774273	5	NK._.Control_HIP045	1234	SMIM1	Intronic
1	3775867	3776367	12	CD4 TCM._.COVID19_55650_0067	3328	SMIM1	Distal
1	3776444	3776944	2	CD4 TCM._.Control_EV08	3905	SMIM1	Distal
1	3777776	3778276	2	CD16 Mono._.Control_HIP015	5237	SMIM1	Distal
1	3778463	3778963	2	CD16 Mono._.Control_HIP023	5924	SMIM1	Exonic
1	3779387	3779887	2	CD16 Mono._.Control_HIP043	6848	SMIM1	Exonic
1	3785435	3785935	2	B intermediate._.COVID19_28205_0558	10818	LRRC47	Intronic
1	3786530	3787030	2	B naive._.Control_HIP015	9723	LRRC47	Intronic
1	3787392	3787892	20	CD8 TEM._.COVID19_28205_0564d0	8861	LRRC47	Intronic
1	3787991	3788491	2	CD8 TEM._.COVID19_55650_0067	8262	LRRC47	Intronic
1	3788615	3789115	2	CD4 TCM._.Other	7638	LRRC47	Intronic
1	3793594	3794094	17	CD14 Mono._.COVID19_55650_0066d7	2659	LRRC47	Intronic
1	3794966	3795466	2	pDC._.Rep2	1287	LRRC47	Intronic
1	3795799	3796299	9	CD4 TCM._.COVID19_28205_0558	454	LRRC47	Exonic
1	3796304	3796804	19	CD4 TCM._.COVID19_55650_0066d7	49	LRRC47	Promoter
1	3799522	3800022	2	CD14 Mono._.COVID19_28205_0564d0	3267	LRRC47	Distal
1	3801455	3801955	2	NK._.Control_HIP002	5200	LRRC47	Distal
1	3804711	3805211	2	B intermediate._.COVID19_55650_0067	8456	LRRC47	Distal
1	3809561	3810061	9	CD8 TEM._.Control_EV08	13306	LRRC47	Distal
1	3810094	3810594	15	NK._.Control_EV08	13839	LRRC47	Distal
1	3815733	3816233	2	CD14 Mono._.COVID19_55650_0132d0	19478	LRRC47	Intronic
1	3827951	3828451	2	B naive._.COVID19_55650_0132d0	29012	CEP104	Intronic
1	3842858	3843358	7	CD14 Mono._.Control_HIP043	14105	CEP104	Intronic
1	3844777	3845277	2	B intermediate._.COVID19_55650_0052	12186	CEP104	Intronic
1	3855168	3855668	2	NK._.Control_HIP002	1795	CEP104	Promoter
1	3856540	3857040	10	CD8 TEM._.Control_HIP023	423	CEP104	Promoter
1	3857112	3857612	18	CD4 TCM._.COVID19_55650_0067	94	DFFB	Promoter
1	3858060	3858560	6	NK._.COVID19_28205_0558	1042	DFFB	Promoter
1	3865991	3866491	2	B naive._.Control_HIP044	8973	DFFB	Intronic
1	3881032	3881532	8	NK._.Control_HIP044	19010	C1orf174	Intronic
1	3883462	3883962	18	CD8 TEM._.Control_EV08	16580	C1orf174	Exonic
1	3889843	3890343	17	NK._.COVID19_28205_0555d0	10199	C1orf174	Intronic
1	3890368	3890868	12	NK._.COVID19_55650_0067	9674	C1orf174	Exonic
1	3890990	3891490	19	NK._.COVID19_55650_0083	9052	C1orf174	Exonic
1	3891504	3892004	3	CD8 TEM._.COVID19_28205_0558	8538	C1orf174	Exonic
1	3893123	3893623	3	B intermediate._.Other	6919	C1orf174	Intronic
1	3898598	3899098	3	CD8 TEM._.COVID19_28205_0564d0	1444	C1orf174	Promoter
1	3899294	3899794	11	CD8 TEM._.COVID19_28205_0564d0	748	C1orf174	Promoter
1	3899854	3900354	12	CD4 TCM._.COVID19_55650_0083	188	C1orf174	Promoter
1	3900397	3900897	19	CD4 TCM._.COVID19_55650_0066d7	274	LINC01134	Promoter
1	3901159	3901659	22	CD14 Mono._.Control_HIP044	1036	LINC01134	Promoter
1	3901686	3902186	8	CD4 TCM._.COVID19_55650_0067	1563	LINC01134	Promoter
1	3902549	3903049	7	CD4 Naive._.Control_HIP023	2426	LINC01134	Intronic
1	3903174	3903674	13	NK._.COVID19_55650_0067	3051	LINC01134	Intronic
1	3907147	3907647	7	CD14 Mono._.COVID19_55650_0052	7024	LINC01134	Intronic
1	3909863	3910363	4	B intermediate._.COVID19_55650_0066d7	9740	LINC01134	Intronic
1	3910689	3911189	15	CD4 TCM._.COVID19_55650_0083	10566	LINC01134	Intronic
1	3912817	3913317	2	CD8 TEM._.Control_HIP023	12694	LINC01134	Intronic
1	3922045	3922545	14	CD4 TCM._.COVID19_55650_0055	18269	LINC01346	Distal
1	3923559	3924059	2	CD4 Naive._.Control_HIP015	16755	LINC01346	Distal
1	3928658	3929158	3	CD14 Mono._.COVID19_55650_0086	11656	LINC01346	Distal
1	3989811	3990311	3	CD14 Mono._.COVID19_55650_0086	49495	LINC01346	Distal
1	3991744	3992244	8	CD14 Mono._.COVID19_55650_0055	51428	LINC01346	Distal
1	4006947	4007447	10	B naive._.COVID19_28205_0556	66631	LINC01346	Distal
1	4007502	4008002	10	B naive._.COVID19_55650_0132d0	67186	LINC01346	Distal
1	4013289	4013789	2	B naive._.Control_HIP015	72973	LINC01346	Distal
1	4026923	4027423	4	B intermediate._.Other	86607	LINC01346	Distal
1	4027456	4027956	10	B intermediate._.Control_HIP043	87140	LINC01346	Distal
1	4035771	4036271	2	B naive._.Control_EV08	95455	LINC01346	Distal
1	4044868	4045368	9	B naive._.Control_HIP043	104552	LINC01346	Distal
1	4045377	4045877	5	B naive._.Control_HIP043	105061	LINC01346	Distal
1	4046717	4047217	2	B naive._.COVID19_55650_0132d0	106401	LINC01346	Distal
1	4052529	4053029	2	NK._.Control_HIP044	112213	LINC01346	Distal
1	4152689	4153189	2	CD4 TCM._.COVID19_28205_0556	212373	LINC01346	Distal
1	4159892	4160392	2	CD14 Mono._.COVID19_28205_0556	219576	LINC01346	Distal
1	4379454	4379954	2	CD8 TEM._.Control_HIP043	32322	LINC01777	Distal
1	4448809	4449309	2	CD4 TCM._.COVID19_28205_0564d0	37031	LINC01777	Distal
1	4638201	4638701	3	CD16 Mono._.Control_HIP015	16280	AJAP1	Distal
1	4652509	4653009	4	CD14 Mono._.Other	1972	AJAP1	Promoter
1	4689408	4689908	2	CD4 TCM._.COVID19_28205_0556	34925	AJAP1	Intronic
1	4690867	4691367	2	CD4 TCM._.Control_HIP043	36384	AJAP1	Intronic
1	4693755	4694255	2	CD4 TCM._.Other	39272	AJAP1	Intronic
1	4708740	4709240	2	CD4 Naive._.Control_HIP044	54257	AJAP1	Intronic
1	4723376	4723876	2	B intermediate._.Control_HIP045	68893	AJAP1	Intronic
1	4736229	4736729	7	CD16 Mono._.Control_HIP043	81746	AJAP1	Intronic
1	4796327	4796827	7	B intermediate._.Control_HIP043	141844	AJAP1	Distal
1	5110402	5110902	2	CD4 Naive._.COVID19_28205_0559	453418		Distal
1	5293199	5293699	2	CD16 Mono._.Control_HIP002	270621		Distal
1	5329102	5329602	3	CD4 TCM._.Control_HIP044	234718		Distal
1	5331301	5331801	2	CD4 TCM._.COVID19_55650_0086	232519		Distal
1	5348740	5349240	3	CD8 TEM._.COVID19_28205_0564d0	215080		Distal
1	5359293	5359793	2	CD8 TEM._.COVID19_55650_0066d0	204527		Distal
1	5370230	5370730	2	CD8 TEM._.COVID19_55650_0066d0	193590		Distal
1	5385346	5385846	14	CD8 TEM._.COVID19_55650_0067	178474		Distal
1	5386634	5387134	2	NK._.COVID19_55650_0066d7	177186		Distal
1	5388362	5388862	2	CD8 TEM._.COVID19_55650_0132d0	175458		Distal
1	5388934	5389434	15	CD4 TCM._.Control_EV08	174886		Distal
1	5411454	5411954	2	CD8 TEM._.COVID19_55650_0066d7	152366		Distal
1	5423122	5423622	5	CD8 TEM._.COVID19_55650_0066d7	140698		Distal
1	5466771	5467271	2	CD4 TCM._.COVID19_28205_0556	97049		Distal
1	5481840	5482340	6	CD4 TCM._.COVID19_55650_0083	81980		Distal
1	5509805	5510305	5	CD4 TCM._.COVID19_28205_0558	54015		Distal
1	5514511	5515011	5	NK._.Control_EV08	49309		Distal
1	5667051	5667551	17	CD4 TCM._.Control_HIP044	103229		Distal
1	5668066	5668566	10	CD8 TEM._.COVID19_28205_0556	104244		Distal
1	5713291	5713791	2	NK._.Control_HIP044	149199	MIR4689	Distal
1	5717604	5718104	2	CD14 Mono._.Control_HIP023	144886	MIR4689	Distal
1	5745002	5745502	2	pDC._.Rep2	117488	MIR4689	Distal
1	5745736	5746236	3	CD14 Mono._.COVID19_55650_0055	116754	MIR4689	Distal
1	5771247	5771747	2	B naive._.Control_HIP023	91243	MIR4689	Distal
1	5854265	5854765	2	B naive._.Control_HIP044	8225	MIR4689	Distal
1	5890366	5890866	3	CD14 Mono._.COVID19_55650_0055	27874	MIR4689	Intronic
1	5915922	5916422	5	CD4 TCM._.COVID19_28205_0558	53430	MIR4689	Intronic
1	5950548	5951048	2	NK._.Control_EV08	40667	KCNAB2	Intronic
1	5954940	5955440	7	B intermediate._.Control_HIP023	36275	KCNAB2	Intronic
1	5955669	5956169	2	CD4 TCM._.COVID19_28205_0558	35546	KCNAB2	Intronic
1	5966777	5967277	2	pDC._.Rep2	24438	KCNAB2	Intronic
1	5975094	5975594	12	CD14 Mono._.COVID19_55650_0055	16121	KCNAB2	Intronic
1	5977838	5978338	6	CD8 TEM._.COVID19_28205_0556	13377	KCNAB2	Intronic
1	5978527	5979027	4	CD8 TEM._.Control_EV08	12688	KCNAB2	Intronic
1	5980422	5980922	8	CD14 Mono._.Control_HIP023	10793	KCNAB2	Intronic
1	5982327	5982827	3	CD14 Mono._.COVID19_55650_0066d7	8888	KCNAB2	Intronic
1	5990972	5991472	2	CD14 Mono._.COVID19_55650_0066d7	243	KCNAB2	Promoter
1	5991542	5992042	15	CD14 Mono._.COVID19_55650_0067	325	KCNAB2	Intronic
1	5992221	5992721	22	CD14 Mono._.COVID19_28205_0564d0	1	NPHP4	Promoter
1	5993366	5993866	17	CD8 TEM._.COVID19_28205_0564d0	1142	NPHP4	Promoter
1	5994026	5994526	8	CD4 TCM._.COVID19_28205_0558	1802	NPHP4	Promoter
1	5994657	5995157	14	CD4 TCM._.COVID19_55650_0083	2433	NPHP4	Intronic
1	5996193	5996693	2	CD8 TEM._.Control_HIP023	3969	NPHP4	Intronic
1	6001335	6001835	2	CD8 TEM._.Other	9111	NPHP4	Intronic
1	6002180	6002680	3	CD8 TEM._.Control_HIP045	9956	NPHP4	Intronic
1	6002920	6003420	3	NK._.Control_EV08	10696	NPHP4	Intronic
1	6005179	6005679	3	CD8 TEM._.Control_HIP015	12955	NPHP4	Intronic
1	6006784	6007284	2	CD8 TEM._.COVID19_55650_0066d0	14560	NPHP4	Intronic
1	6007320	6007820	6	CD8 TEM._.COVID19_55650_0066d0	15096	NPHP4	Exonic
1	6012847	6013347	12	CD8 TEM._.COVID19_55650_0132d0	20623	NPHP4	Intronic
1	6014634	6015134	8	CD16 Mono._.Control_HIP043	22410	NPHP4	Intronic
1	6015300	6015800	5	CD16 Mono._.Other	23076	NPHP4	Intronic
1	6024346	6024846	2	pDC._.Rep1	32122	NPHP4	Intronic
1	6025154	6025654	6	CD14 Mono._.COVID19_55650_0067	32930	NPHP4	Intronic
1	6026074	6026574	21	CD8 TEM._.COVID19_55650_0132d0	33850	NPHP4	Exonic
1	6026603	6027103	15	CD14 Mono._.Other	34379	NPHP4	Intronic
1	6027433	6027933	18	CD8 TEM._.COVID19_55650_0132d0	35209	NPHP4	Intronic
1	6028024	6028524	22	CD14 Mono._.Control_EV08	35800	NPHP4	Intronic
1	6028785	6029285	3	CD14 Mono._.COVID19_55650_0132d0	36561	NPHP4	Intronic
1	6029445	6029945	2	CD14 Mono._.COVID19_55650_0066d7	37221	NPHP4	Intronic
1	6030739	6031239	3	NK._.Control_HIP045	38515	NPHP4	Intronic
1	6033117	6033617	2	CD14 Mono._.COVID19_28205_0556	40893	NPHP4	Intronic
1	6034381	6034881	12	CD14 Mono._.Control_HIP043	42157	NPHP4	Exonic
1	6035745	6036245	2	CD8 TEM._.COVID19_28205_0557	43521	NPHP4	Exonic
1	6037419	6037919	6	CD8 TEM._.COVID19_55650_0132d0	45195	NPHP4	Intronic
1	6041406	6041906	3	CD16 Mono._.Control_HIP023	49182	NPHP4	Exonic
1	6049883	6050383	2	NK._.Control_EV08	57659	NPHP4	Intronic
1	6052839	6053339	4	CD16 Mono._.Control_HIP015	60615	NPHP4	Intronic
1	6055781	6056281	5	CD14 Mono._.COVID19_55650_0066d7	63557	NPHP4	Intronic
1	6056516	6057016	14	CD14 Mono._.COVID19_28205_0564d0	64292	NPHP4	Intronic
1	6058788	6059288	2	CD16 Mono._.Control_HIP015	66564	NPHP4	Intronic
1	6062171	6062671	2	CD16 Mono._.COVID19_55650_0052	69947	NPHP4	Intronic
1	6063558	6064058	3	CD14 Mono._.Other	71334	NPHP4	Intronic
1	6071084	6071584	2	CD4 TCM._.COVID19_55650_0083	78860	NPHP4	Intronic
1	6075758	6076258	3	CD14 Mono._.COVID19_55650_0083	83534	NPHP4	Intronic
1	6082357	6082857	3	CD16 Mono._.Control_HIP044	90133	NPHP4	Intronic
1	6099310	6099810	2	CD16 Mono._.Control_HIP002	80562	CHD5	Exonic
1	6099890	6100390	3	CD16 Mono._.Control_HIP015	79982	CHD5	Exonic
1	6101013	6101513	3	CD8 TEM._.Control_HIP045	78859	CHD5	Distal
1	6101673	6102173	3	CD8 TEM._.COVID19_28205_0564d0	78199	CHD5	Exonic
1	6108719	6109219	7	CD14 Mono._.COVID19_28205_0555d0	71153	CHD5	Intronic
1	6122996	6123496	13	CD14 Mono._.Control_HIP023	56876	CHD5	Intronic
1	6127673	6128173	21	CD14 Mono._.COVID19_55650_0067	52199	CHD5	Intronic
1	6141516	6142016	4	CD14 Mono._.COVID19_55650_0086	38356	CHD5	Intronic
1	6147294	6147794	3	NK._.COVID19_55650_0086	32578	CHD5	Intronic
1	6148562	6149062	16	CD14 Mono._.COVID19_28205_0556	31310	CHD5	Intronic
1	6166909	6167409	2	CD4 Naive._.Control_HIP023	12963	CHD5	Intronic
1	6170769	6171269	4	CD14 Mono._.COVID19_28205_0556	9103	CHD5	Intronic
1	6180078	6180578	2	CD4 TCM._.Control_EV08	204	CHD5	Promoter
1	6180640	6181140	2	NK_CD56bright._.Other	766	CHD5	Promoter
1	6192429	6192929	2	CD8 TEM._.COVID19_28205_0557	12555	CHD5	Intronic
1	6198903	6199403	16	CD4 TCM._.COVID19_55650_0066d7	6321	RNF207	Exonic
1	6199418	6199918	8	CD16 Mono._.Other	5806	RNF207	Intronic
1	6200256	6200756	3	CD14 Mono._.COVID19_28205_0556	4968	RNF207	Exonic
1	6201068	6201568	2	CD8 TEM._.Control_EV08	4156	RNF207	Intronic
1	6205139	6205639	12	CD4 TCM._.COVID19_55650_0067	85	RNF207	Promoter
1	6205808	6206308	13	CD4 TCM._.COVID19_28205_0556	277	LOC102724450	Promoter
1	6206376	6206876	3	CD8 TEM._.Control_EV08	845	LOC102724450	Promoter
1	6208580	6209080	12	CD14 Mono._.COVID19_55650_0057	558	RPL22	Exonic
1	6209092	6209592	20	CD14 Mono._.Control_HIP015	46	RPL22	Promoter
1	6209625	6210125	15	CD14 Mono._.Control_HIP045	485	RPL22	Promoter
1	6212030	6212530	2	CD8 TEM._.COVID19_55650_0067	2890	RPL22	Exonic
1	6212556	6213056	2	CD16 Mono._.Control_HIP043	3416	RPL22	Exonic
1	6235134	6235634	4	CD4 TCM._.COVID19_28205_0564d0	587	ICMT	Promoter
1	6235789	6236289	19	CD14 Mono._.COVID19_55650_0057	66	ICMT	Promoter
1	6239022	6239522	2	CD8 TEM._.Control_EV08	3031	LINC00337	Exonic
1	6240292	6240792	8	CD14 Mono._.COVID19_55650_0052	3649	HES3	Distal
1	6240991	6241491	2	NK._.Control_HIP002	2950	HES3	Distal
1	6244424	6244924	2	B intermediate._.COVID19_28205_0558	481	HES3	Intronic
1	6244951	6245451	8	CD16 Mono._.Control_HIP023	1008	HES3	Exonic
1	6245901	6246401	2	CD4 Naive._.Control_HIP044	1958	HES3	Distal
1	6246646	6247146	13	CD4 TCM._.COVID19_55650_0083	2703	HES3	Distal
1	6248980	6249480	2	NK._.Control_EV08	5037	HES3	Exonic
1	6258809	6259309	2	CD14 Mono._.COVID19_28205_0556	1915	GPR153	Intronic
1	6259861	6260361	18	NK._.COVID19_55650_0083	863	GPR153	Intronic
1	6260882	6261382	7	NK._.COVID19_55650_0066d7	156	GPR153	Promoter
1	6261922	6262422	6	NK._.Control_EV08	1196	GPR153	Promoter
1	6262729	6263229	2	CD16 Mono._.Control_HIP044	2003	GPR153	Distal
1	6263883	6264383	2	NK._.COVID19_55650_0055	3157	GPR153	Distal
1	6281115	6281615	4	CD16 Mono._.Control_HIP002	20389	GPR153	Intronic
1	6288600	6289100	5	NK._.COVID19_55650_0067	27874	GPR153	Intronic
1	6290432	6290932	6	NK._.COVID19_55650_0067	29706	GPR153	Intronic
1	6291343	6291843	3	NK._.COVID19_55650_0086	30617	GPR153	Intronic
1	6293952	6294452	17	NK._.COVID19_28205_0555d0	33226	GPR153	Intronic
1	6294824	6295324	18	NK._.COVID19_28205_0555d0	34098	GPR153	Exonic
1	6316927	6317427	2	NK_CD56bright._.Control_HIP044	56201	GPR153	Intronic
1	6343379	6343879	14	CD8 TEM._.Control_EV08	50761	ACOT7	Intronic
1	6345021	6345521	2	CD14 Mono._.COVID19_55650_0055	49119	ACOT7	Intronic
1	6347863	6348363	16	CD4 TCM._.COVID19_55650_0066d7	46277	ACOT7	Intronic
1	6348563	6349063	18	NK._.COVID19_28205_0555d0	45577	ACOT7	Intronic
1	6349346	6349846	8	NK._.COVID19_55650_0055	44794	ACOT7	Intronic
1	6357275	6357775	2	CD4 TCM._.COVID19_55650_0067	36865	ACOT7	Intronic
1	6357954	6358454	6	CD4 TCM._.Control_HIP023	36186	ACOT7	Intronic
1	6358773	6359273	17	CD4 TCM._.COVID19_28205_0558	35367	ACOT7	Exonic
1	6359623	6360123	19	NK._.Control_HIP044	34517	ACOT7	Intronic
1	6360633	6361133	2	pDC._.Rep1	33507	ACOT7	Intronic
1	6363032	6363532	7	CD14 Mono._.COVID19_28205_0558	31108	ACOT7	Intronic
1	6365053	6365553	16	NK._.COVID19_55650_0083	29087	ACOT7	Intronic
1	6369934	6370434	2	CD14 Mono._.COVID19_28205_0556	24206	ACOT7	Intronic
1	6386253	6386753	2	CD14 Mono._.COVID19_28205_0558	7887	ACOT7	Intronic
1	6388002	6388502	2	B naive._.Control_HIP044	6138	ACOT7	Intronic
1	6391674	6392174	2	CD8 TEM._.COVID19_28205_0556	2466	ACOT7	Intronic
1	6392533	6393033	2	B naive._.COVID19_55650_0067	1607	ACOT7	Intronic
1	6393237	6393737	18	NK._.COVID19_55650_0086	903	ACOT7	Exonic
1	6393793	6394293	9	B intermediate._.COVID19_55650_0066d7	347	ACOT7	Exonic
1	6394553	6395053	2	NK._.COVID19_55650_0083	411	ACOT7	Promoter
1	6401636	6402136	8	CD16 Mono._.Control_HIP043	7494	ACOT7	Distal
1	6404605	6405105	15	NK._.Control_HIP023	10463	ACOT7	Distal
1	6414263	6414763	6	NK._.Control_EV08	10156	HES2	Intronic
1	6416253	6416753	2	CD4 TCM._.COVID19_28205_0564d0	8166	HES2	Exonic
1	6418716	6419216	2	CD4 TCM._.COVID19_55650_0083	5703	HES2	Exonic
1	6420048	6420548	2	CD4 TCM._.Control_EV08	4371	HES2	Intronic
1	6423417	6423917	14	CD4 TCM._.COVID19_28205_0564d0	1002	HES2	Promoter
1	6424003	6424503	5	CD4 TCM._.COVID19_28205_0556	416	HES2	Promoter
1	6424527	6425027	2	NK._.Control_HIP023	10	ESPN	Promoter
1	6425224	6425724	4	CD4 TCM._.COVID19_55650_0066d0	685	ESPN	Promoter
1	6430754	6431254	2	CD4 Naive._.Control_HIP023	1107	MIR4252	Promoter
1	6437973	6438473	15	CD4 TCM._.Control_HIP044	8326	MIR4252	Intronic
1	6440235	6440735	11	CD4 TCM._.COVID19_28205_0558	10588	MIR4252	Intronic
1	6440804	6441304	2	CD4 TCM._.COVID19_55650_0086	11157	MIR4252	Exonic
1	6441370	6441870	2	CD8 TEM._.COVID19_28205_0564d0	11723	MIR4252	Intronic
1	6443411	6443911	2	CD14 Mono._.Control_HIP045	13764	MIR4252	Intronic
1	6445083	6445583	2	CD14 Mono._.COVID19_28205_0558	15436	MIR4252	Intronic
1	6446148	6446648	2	CD4 TCM._.Control_EV08	16501	MIR4252	Intronic
1	6446819	6447319	2	CD4 TCM._.Control_HIP044	17172	MIR4252	Intronic
1	6447747	6448247	7	CD4 TCM._.Control_HIP023	18100	MIR4252	Intronic
1	6448640	6449140	5	CD4 TCM._.COVID19_55650_0083	17304	TNFRSF25	Exonic
1	6449770	6450270	3	CD4 TCM._.COVID19_28205_0558	16174	TNFRSF25	Intronic
1	6451853	6452353	2	B naive._.COVID19_55650_0067	14091	TNFRSF25	Intronic
1	6454318	6454818	2	CD4 TCM._.Control_HIP043	11626	TNFRSF25	Intronic
1	6455003	6455503	5	CD4 TCM._.Control_HIP023	10941	TNFRSF25	Intronic
1	6456551	6457051	3	CD4 TCM._.COVID19_28205_0564d0	9393	TNFRSF25	Intronic
1	6459023	6459523	2	CD4 TCM._.Control_HIP044	6921	TNFRSF25	Intronic
1	6459694	6460194	12	CD4 TCM._.Control_EV08	6250	TNFRSF25	Intronic
1	6460239	6460739	19	CD4 TCM._.COVID19_55650_0055	5705	TNFRSF25	Exonic
1	6460897	6461397	3	CD4 TCM._.COVID19_55650_0067	5047	TNFRSF25	Intronic
1	6461997	6462497	4	CD4 TCM._.COVID19_28205_0556	3947	TNFRSF25	Intronic
1	6463472	6463972	11	CD4 TCM._.Control_HIP044	2472	TNFRSF25	Exonic
1	6464429	6464929	8	CD4 TCM._.Control_HIP043	1515	TNFRSF25	Exonic
1	6465383	6465883	17	CD4 TCM._.Control_HIP044	561	TNFRSF25	Exonic
1	6465886	6466386	17	CD4 TCM._.Control_EV08	58	TNFRSF25	Promoter
1	6466626	6467126	3	CD4 TCM._.COVID19_55650_0067	680	TNFRSF25	Promoter
1	6469118	6469618	2	CD14 Mono._.Control_HIP015	3172	TNFRSF25	Exonic
1	6475435	6475935	18	CD4 TCM._.Control_EV08	9489	TNFRSF25	Intronic
1	6486400	6486900	15	CD4 TCM._.COVID19_55650_0066d7	20454	TNFRSF25	Intronic
1	6489812	6490312	13	CD4 TCM._.COVID19_28205_0558	23866	TNFRSF25	Intronic
1	6490332	6490832	12	CD4 TCM._.Control_EV08	24386	TNFRSF25	Intronic
1	6491044	6491544	3	CD14 Mono._.COVID19_28205_0558	25098	TNFRSF25	Intronic
1	6493233	6493733	3	CD4 Naive._.Control_HIP045	26577	PLEKHG5	Intronic
1	6495003	6495503	2	pDC._.Rep1	24807	PLEKHG5	Intronic
1	6495684	6496184	2	CD8 TEM._.Control_HIP002	24126	PLEKHG5	Intronic
1	6496290	6496790	3	CD4 TCM._.COVID19_55650_0066d7	23520	PLEKHG5	Exonic
1	6497344	6497844	9	CD4 TCM._.Control_HIP044	22466	PLEKHG5	Intronic
1	6504118	6504618	2	NK._.Control_HIP023	15692	PLEKHG5	Intronic
1	6506804	6507304	2	CD4 TCM._.COVID19_28205_0556	13006	PLEKHG5	Intronic
1	6545438	6545938	9	CD4 TCM._.COVID19_55650_0067	8846	NOL9	Intronic
1	6553675	6554175	2	CD4 TCM._.COVID19_55650_0067	609	NOL9	Promoter
1	6554338	6554838	8	CD16 Mono._.Control_HIP023	52	NOL9	Promoter
1	6572679	6573179	2	CD14 Mono._.Other	7071	ZBTB48	Intronic
1	6578300	6578800	2	CD8 TEM._.COVID19_28205_0564d0	1450	ZBTB48	Promoter
1	6579023	6579523	3	CD4 TCM._.Other	727	ZBTB48	Promoter
1	6579692	6580192	8	CD16 Mono._.Other	58	ZBTB48	Promoter
1	6580646	6581146	8	CD4 TCM._.Other	894	ZBTB48	Exonic
1	6581827	6582327	19	CD14 Mono._.Control_EV08	2075	ZBTB48	Exonic
1	6584077	6584577	5	CD14 Mono._.Control_HIP015	4325	ZBTB48	Intronic
1	6586284	6586784	2	NK._.Control_HIP023	6532	ZBTB48	Exonic
1	6587624	6588124	2	B naive._.Control_EV08	7872	ZBTB48	Intronic
1	6591145	6591645	15	CD14 Mono._.COVID19_55650_0052	11393	ZBTB48	Exonic
1	6592830	6593330	2	CD4 TCM._.COVID19_28205_0558	13078	ZBTB48	Exonic
1	6594914	6595414	3	CD14 Mono._.Control_HIP002	15162	ZBTB48	Exonic
1	6598613	6599113	6	CD14 Mono._.Control_HIP023	14821	PHF13	Intronic
1	6599662	6600162	17	CD14 Mono._.Control_HIP044	13772	PHF13	Intronic
1	6600347	6600847	2	CD14 Mono._.COVID19_55650_0067	13087	PHF13	Intronic
1	6601054	6601554	22	CD14 Mono._.Control_EV08	12380	PHF13	Intronic
1	6602037	6602537	11	CD8 TEM._.COVID19_55650_0132d0	11397	PHF13	Exonic
1	6602807	6603307	8	CD16 Mono._.COVID19_55650_0083	10627	PHF13	Intronic
1	6603526	6604026	22	CD14 Mono._.Other	9908	PHF13	Intronic
1	6604222	6604722	4	CD14 Mono._.COVID19_28205_0556	9212	PHF13	Intronic
1	6612537	6613037	8	CD14 Mono._.Control_HIP023	897	PHF13	Promoter
1	6613351	6613851	22	CD14 Mono._.COVID19_28205_0558	83	PHF13	Promoter
1	6614006	6614506	2	CD4 TCM._.COVID19_55650_0066d7	350	KLHL21	Intronic
1	6614525	6615025	14	CD8 TEM._.Control_EV08	167	KLHL21	Promoter
1	6615429	6615929	3	CD14 Mono._.COVID19_55650_0066d7	1071	KLHL21	Promoter
1	6624902	6625402	10	B naive._.COVID19_55650_0052	285	THAP3	Exonic
1	6625746	6626246	8	CD8 TEM._.COVID19_55650_0132d0	1129	THAP3	Intronic
1	6626991	6627491	7	B intermediate._.COVID19_28205_0558	2374	THAP3	Intronic
1	6629206	6629706	2	CD8 TEM._.COVID19_55650_0132d0	4589	THAP3	Intronic
1	6632974	6633474	2	CD4 TCM._.Control_HIP002	8357	THAP3	Exonic
1	6634551	6635051	8	CD14 Mono._.COVID19_55650_0132d0	9934	THAP3	Exonic
1	6646439	6646939	13	CD8 TEM._.COVID19_55650_0132d0	21822	THAP3	Intronic
1	6669513	6670013	2	NK._.COVID19_28205_0558	32160	DNAJC11	Intronic
1	6670851	6671351	2	CD14 Mono._.Control_HIP002	30822	DNAJC11	Intronic
1	6673775	6674275	2	Plasmablast._.COVID19_28205_0558	27898	DNAJC11	Intronic
1	6701045	6701545	2	CD14 Mono._.COVID19_28205_0564d0	628	DNAJC11	Intronic
1	6701628	6702128	21	CD14 Mono._.COVID19_55650_0083	45	DNAJC11	Promoter
1	6703040	6703540	3	CD4 TCM._.COVID19_55650_0067	1365	DNAJC11	Promoter
1	6719928	6720428	15	CD14 Mono._.Control_HIP045	4458	LINC01672	Distal
1	6727393	6727893	18	CD14 Mono._.COVID19_55650_0132d0	3005	LINC01672	Intronic
1	6734587	6735087	3	CD4 TCM._.COVID19_28205_0558	10199	LINC01672	Distal
1	6738973	6739473	2	CD8 TEM._.COVID19_55650_0132d0	14585	LINC01672	Distal
1	6740182	6740682	2	CD4 Naive._.Control_HIP044	15794	LINC01672	Distal
1	6740691	6741191	3	CD4 Naive._.COVID19_28205_0559	16303	LINC01672	Distal
1	6741243	6741743	2	CD8 TEM._.COVID19_28205_0559	16855	LINC01672	Distal
1	6741861	6742361	3	NK_CD56bright._.Control_HIP043	17473	LINC01672	Distal
1	6742665	6743165	2	CD4 TCM._.Control_HIP023	18277	LINC01672	Distal
1	6743167	6743667	9	CD4 TCM._.COVID19_28205_0558	18779	LINC01672	Distal
1	6743762	6744262	19	CD14 Mono._.COVID19_55650_0083	19374	LINC01672	Distal
1	6745073	6745573	14	CD14 Mono._.COVID19_55650_0052	20685	LINC01672	Distal
1	6745948	6746448	2	CD8 TEM._.COVID19_28205_0564d0	21560	LINC01672	Distal
1	6747637	6748137	13	CD14 Mono._.COVID19_28205_0555d0	23249	LINC01672	Distal
1	6748311	6748811	2	CD8 TEM._.COVID19_28205_0557	23923	LINC01672	Distal
1	6749272	6749772	3	CD14 Mono._.COVID19_55650_0052	24884	LINC01672	Distal
1	6751654	6752154	12	CD14 Mono._.COVID19_55650_0066d7	27266	LINC01672	Distal
1	6753235	6753735	15	CD14 Mono._.COVID19_55650_0066d7	28847	LINC01672	Distal
1	6756409	6756909	2	B intermediate._.Control_HIP043	28664	CAMTA1	Distal
1	6760457	6760957	2	CD14 Mono._.COVID19_28205_0556	24616	CAMTA1	Distal
1	6771034	6771534	9	B intermediate._.Control_HIP043	14039	CAMTA1	Distal
1	6776054	6776554	2	CD4 TCM._.Control_HIP023	9019	CAMTA1	Distal
1	6776857	6777357	6	B intermediate._.COVID19_55650_0066d7	8216	CAMTA1	Distal
1	6777823	6778323	8	B intermediate._.COVID19_55650_0066d7	7250	CAMTA1	Distal
1	6779406	6779906	2	Plasmablast._.COVID19_28205_0558	5667	CAMTA1	Distal
1	6782095	6782595	2	CD4 TCM._.Control_HIP023	2978	CAMTA1	Distal
1	6783184	6783684	2	B intermediate._.Other	1889	CAMTA1	Promoter
1	6783841	6784341	3	B intermediate._.Control_HIP043	1232	CAMTA1	Promoter
1	6784379	6784879	21	CD8 TEM._.COVID19_55650_0052	694	CAMTA1	Promoter
1	6784979	6785479	10	B intermediate._.Control_HIP043	94	CAMTA1	Promoter
1	6785561	6786061	2	Plasmablast._.COVID19_28205_0558	486	CAMTA1	Intronic
1	6786088	6786588	11	CD4 TCM._.COVID19_55650_0083	1013	CAMTA1	Intronic
1	6786696	6787196	3	CD4 TCM._.COVID19_55650_0066d7	1621	CAMTA1	Intronic
1	6788537	6789037	2	CD4 TCM._.COVID19_28205_0558	3462	CAMTA1	Intronic
1	6794079	6794579	4	CD4 TCM._.COVID19_55650_0083	9004	CAMTA1	Intronic
1	6800700	6801200	8	CD14 Mono._.COVID19_55650_0067	15625	CAMTA1	Intronic
1	6805020	6805520	2	cDC2._.Rep2	19945	CAMTA1	Intronic
1	6815644	6816144	2	CD16 Mono._.Control_HIP043	30569	CAMTA1	Intronic
1	6861070	6861570	3	B intermediate._.Control_HIP045	75995	CAMTA1	Intronic
1	6861584	6862084	7	B intermediate._.COVID19_55650_0066d7	76509	CAMTA1	Intronic
1	6878093	6878593	2	CD14 Mono._.COVID19_28205_0556	93018	CAMTA1	Intronic
1	6881081	6881581	3	NK_CD56bright._.Control_HIP044	96006	CAMTA1	Intronic
1	6889802	6890302	4	CD14 Mono._.Control_HIP023	104727	CAMTA1	Intronic
1	6918451	6918951	2	NK_CD56bright._.Control_HIP043	133376	CAMTA1	Intronic
1	6961713	6962213	2	B naive._.COVID19_55650_0067	176638	CAMTA1	Intronic
1	6962491	6962991	5	CD4 TCM._.COVID19_28205_0558	177416	CAMTA1	Intronic
1	6963248	6963748	4	CD4 TCM._.COVID19_55650_0083	178173	CAMTA1	Intronic
1	6996326	6996826	2	pDC._.Rep1	211251	CAMTA1	Intronic
1	7021067	7021567	2	NK._.COVID19_28205_0555d0	235992	CAMTA1	Intronic
1	7021694	7022194	2	NK._.COVID19_28205_0555d0	236619	CAMTA1	Intronic
1	7023976	7024476	2	CD4 TCM._.COVID19_55650_0083	238901	CAMTA1	Intronic
1	7070334	7070834	2	B naive._.Control_EV08	285259	CAMTA1	Intronic
1	7108230	7108730	2	pDC._.Rep1	323155	CAMTA1	Intronic
1	7171688	7172188	2	pDC._.Rep2	386613	CAMTA1	Intronic
1	7549166	7549666	8	CD14 Mono._.COVID19_55650_0067	221852	VAMP3	Intronic
1	7553515	7554015	2	CD4 TCM._.COVID19_28205_0556	217503	VAMP3	Intronic
1	7561381	7561881	2	CD4 Naive._.Control_HIP023	209637	VAMP3	Intronic
1	7583615	7584115	2	CD4 Naive._.Control_HIP015	187403	VAMP3	Intronic
1	7646463	7646963	2	CD14 Mono._.COVID19_28205_0556	124555	VAMP3	Intronic
1	7647163	7647663	5	CD14 Mono._.COVID19_28205_0556	123855	VAMP3	Intronic
1	7648949	7649449	4	CD14 Mono._.Control_HIP002	122069	VAMP3	Intronic
1	7659401	7659901	5	NK._.Control_HIP043	111617	VAMP3	Intronic
1	7666833	7667333	2	CD8 TEM._.Control_HIP002	104185	VAMP3	Intronic
1	7667471	7667971	19	CD14 Mono._.COVID19_55650_0067	103547	VAMP3	Intronic
1	7669411	7669911	10	CD4 TCM._.COVID19_55650_0055	101607	VAMP3	Intronic
1	7673249	7673749	2	CD14 Mono._.Control_HIP002	97769	VAMP3	Intronic
1	7677066	7677566	2	CD14 Mono._.COVID19_28205_0556	93952	VAMP3	Intronic
1	7677673	7678173	2	CD16 Mono._.COVID19_55650_0083	93345	VAMP3	Intronic
1	7680030	7680530	12	NK._.COVID19_55650_0083	90988	VAMP3	Intronic
1	7680622	7681122	11	NK._.Control_EV08	90396	VAMP3	Intronic
1	7681153	7681653	2	NK._.Control_HIP023	89865	VAMP3	Intronic
1	7699413	7699913	2	CD4 Naive._.Control_HIP044	71605	VAMP3	Intronic
1	7701689	7702189	2	CD4 TCM._.COVID19_55650_0067	69329	VAMP3	Intronic
1	7702540	7703040	2	CD4 TCM._.COVID19_28205_0558	68478	VAMP3	Intronic
1	7703892	7704392	9	CD4 TCM._.COVID19_55650_0083	67126	VAMP3	Intronic
1	7704404	7704904	7	CD16 Mono._.COVID19_55650_0083	66614	VAMP3	Intronic
1	7705199	7705699	12	CD4 TCM._.Control_HIP044	65819	VAMP3	Intronic
1	7705710	7706210	8	CD4 TCM._.Control_HIP043	65308	VAMP3	Intronic
1	7725276	7725776	2	NK._.Control_HIP002	45742	VAMP3	Intronic
1	7727977	7728477	2	CD14 Mono._.COVID19_55650_0067	43041	VAMP3	Intronic
1	7728684	7729184	7	CD14 Mono._.Other	42334	VAMP3	Intronic
1	7752771	7753271	9	CD14 Mono._.COVID19_55650_0055	18247	VAMP3	Intronic
1	7753626	7754126	11	CD14 Mono._.COVID19_28205_0558	17392	VAMP3	Intronic
1	7755425	7755925	2	CD4 TCM._.Control_EV08	15593	VAMP3	Intronic
1	7768474	7768974	2	CD8 TEM._.Control_EV08	2544	VAMP3	Exonic
1	7770398	7770898	3	CD4 TCM._.COVID19_55650_0066d7	620	VAMP3	Promoter
1	7770927	7771427	8	CD16 Mono._.Control_HIP044	91	VAMP3	Promoter
1	7771566	7772066	3	B naive._.Control_HIP015	546	VAMP3	Intronic
1	7773839	7774339	2	CD14 Mono._.COVID19_55650_0083	2819	VAMP3	Intronic
1	7777036	7777536	2	CD8 TEM._.Control_HIP023	6016	VAMP3	Exonic
1	7781472	7781972	17	CD14 Mono._.COVID19_55650_0055	2597	PER3	Distal
1	7782019	7782519	7	CD4 TCM._.COVID19_55650_0066d0	2050	PER3	Distal
1	7782725	7783225	5	CD14 Mono._.COVID19_55650_0066d7	1344	PER3	Promoter
1	7783812	7784312	22	CD14 Mono._.COVID19_55650_0055	257	PER3	Promoter
1	7786762	7787262	13	CD14 Mono._.COVID19_28205_0558	2691	PER3	Intronic
1	7808167	7808667	4	CD14 Mono._.COVID19_55650_0067	24096	PER3	Intronic
1	7810360	7810860	13	CD14 Mono._.COVID19_55650_0055	26289	PER3	Intronic
1	7811369	7811869	3	CD14 Mono._.COVID19_55650_0132d0	27298	PER3	Intronic
1	7827160	7827660	6	CD4 TCM._.Control_HIP044	26101	UTS2	Exonic
1	7831378	7831878	4	B naive._.Control_HIP043	21883	UTS2	Intronic
1	7842437	7842937	3	NK_CD56bright._.Control_HIP044	10824	UTS2	Exonic
1	7856300	7856800	4	CD14 Mono._.COVID19_55650_0055	3037	UTS2	Distal
1	7879578	7880078	2	CD8 TEM._.COVID19_55650_0052	26315	UTS2	Distal
1	7886298	7886798	6	CD14 Mono._.COVID19_55650_0066d7	33035	UTS2	Distal
1	7891915	7892415	2	CD4 TCM._.COVID19_55650_0066d0	38652	UTS2	Distal
1	7898871	7899371	17	NK._.Control_HIP045	44043	TNFRSF9	Distal
1	7899765	7900265	8	NK._.Control_HIP015	43149	TNFRSF9	Distal
1	7902695	7903195	15	CD4 TCM._.COVID19_28205_0564d0	40219	TNFRSF9	Distal
1	7909692	7910192	2	NK._.COVID19_28205_0555d0	33222	TNFRSF9	Distal
1	7912090	7912590	5	CD8 TEM._.COVID19_55650_0066d0	30824	TNFRSF9	Distal
1	7913003	7913503	2	B intermediate._.COVID19_55650_0066d7	29911	TNFRSF9	Distal
1	7915774	7916274	15	NK._.COVID19_28205_0559	27140	TNFRSF9	Exonic
1	7918021	7918521	4	NK_CD56bright._.Control_HIP044	24893	TNFRSF9	Exonic
1	7919490	7919990	2	CD8 TEM._.COVID19_28205_0559	23424	TNFRSF9	Exonic
1	7920533	7921033	4	CD14 Mono._.COVID19_55650_0067	22381	TNFRSF9	Exonic
1	7926870	7927370	11	CD8 TEM._.Control_EV08	16044	TNFRSF9	Intronic
1	7929643	7930143	7	CD4 TCM._.COVID19_55650_0083	13271	TNFRSF9	Intronic
1	7930264	7930764	14	CD8 TEM._.COVID19_55650_0067	12650	TNFRSF9	Intronic
1	7930799	7931299	21	CD8 TEM._.COVID19_55650_0067	12115	TNFRSF9	Intronic
1	7931312	7931812	14	CD8 TEM._.Control_HIP043	11602	TNFRSF9	Intronic
1	7936113	7936613	2	CD8 TEM._.Control_HIP002	6801	TNFRSF9	Intronic
1	7939020	7939520	2	CD4 TCM._.COVID19_28205_0558	3894	TNFRSF9	Intronic
1	7939986	7940486	3	CD4 TCM._.COVID19_28205_0558	2928	TNFRSF9	Intronic
1	7940650	7941150	16	CD14 Mono._.COVID19_55650_0055	2264	TNFRSF9	Exonic
1	7941640	7942140	11	CD14 Mono._.COVID19_55650_0132d0	1274	TNFRSF9	Intronic
1	7942201	7942701	16	CD8 TEM._.COVID19_28205_0557	713	TNFRSF9	Intronic
1	7943162	7943662	4	CD14 Mono._.Control_EV08	246	TNFRSF9	Promoter
1	7948441	7948941	2	CD4 TCM._.COVID19_55650_0066d0	5525	TNFRSF9	Distal
1	7949021	7949521	17	CD4 TCM._.Control_EV08	5019	PARK7	Distal
1	7951775	7952275	2	CD8 TEM._.COVID19_28205_0564d0	2265	PARK7	Distal
1	7953486	7953986	11	CD14 Mono._.COVID19_55650_0066d7	554	PARK7	Promoter
1	7954000	7954500	8	CD16 Mono._.COVID19_55650_0052	40	PARK7	Promoter
1	7954642	7955142	7	CD8 TEM._.COVID19_55650_0066d7	600	PARK7	Intronic
1	7956420	7956920	2	CD4 TCM._.Control_EV08	2378	PARK7	Intronic
1	7960093	7960593	6	CD16 Mono._.Other	6051	PARK7	Intronic
1	7960635	7961135	3	CD8 TEM._.COVID19_55650_0066d0	6593	PARK7	Intronic
1	7961282	7961782	10	B naive._.Other	7240	PARK7	Intronic
1	7961947	7962447	13	CD4 TCM._.COVID19_28205_0564d0	7905	PARK7	Intronic
1	7970207	7970707	2	pDC._.Rep1	16165	PARK7	Intronic
1	7970722	7971222	2	pDC._.Rep2	16680	PARK7	Exonic
1	7975224	7975724	8	CD8 TEM._.COVID19_55650_0066d0	21182	PARK7	Intronic
1	7980747	7981247	3	CD8 TEM._.Control_HIP023	26705	PARK7	Intronic
1	7982202	7982702	20	CD8 TEM._.COVID19_28205_0564d0	28160	PARK7	Intronic
1	7989826	7990326	12	CD8 TEM._.Control_HIP023	35784	PARK7	Distal
1	7990362	7990862	15	CD8 TEM._.COVID19_55650_0052	35695	ERRFI1	Distal
1	7994005	7994505	11	CD14 Mono._.COVID19_28205_0555d0	32052	ERRFI1	Distal
1	8004981	8005481	20	CD14 Mono._.COVID19_28205_0556	21076	ERRFI1	Intronic
1	8014908	8015408	9	CD4 TCM._.COVID19_55650_0066d0	11149	ERRFI1	Exonic
1	8019982	8020482	12	CD14 Mono._.Control_HIP002	6075	ERRFI1	Intronic
1	8025467	8025967	2	CD8 TEM._.COVID19_55650_0066d0	590	ERRFI1	Intronic
1	8026117	8026617	19	NK._.Control_EV08	58	ERRFI1	Promoter
1	8026907	8027407	2	CD4 Naive._.Other	848	ERRFI1	Promoter
1	8031151	8031651	4	CD8 TEM._.COVID19_55650_0066d0	5092	ERRFI1	Distal
1	8047126	8047626	8	CD14 Mono._.Other	21067	ERRFI1	Distal
1	8085988	8086488	6	CD14 Mono._.COVID19_55650_0055	59929	ERRFI1	Distal
1	8094409	8094909	4	CD14 Mono._.COVID19_55650_0067	68350	ERRFI1	Distal
1	8096600	8097100	14	CD14 Mono._.COVID19_55650_0083	70541	ERRFI1	Distal
1	8097365	8097865	20	CD14 Mono._.COVID19_55650_0083	71306	ERRFI1	Distal
1	8104539	8105039	21	CD14 Mono._.Control_HIP023	78480	ERRFI1	Distal
1	8106787	8107287	8	CD16 Mono._.COVID19_55650_0083	80728	ERRFI1	Distal
1	8113173	8113673	15	NK._.COVID19_28205_0558	87114	ERRFI1	Distal
1	8113730	8114230	12	NK._.Control_HIP023	87671	ERRFI1	Distal
1	8115799	8116299	2	CD4 TCM._.Other	86379	LINC01714	Distal
1	8120909	8121409	6	CD14 Mono._.COVID19_55650_0055	81269	LINC01714	Distal
1	8127048	8127548	7	CD16 Mono._.Control_HIP002	75130	LINC01714	Distal
1	8141697	8142197	5	CD14 Mono._.COVID19_55650_0067	60481	LINC01714	Distal
1	8143212	8143712	3	NK._.Control_HIP044	58966	LINC01714	Distal
1	8145871	8146371	7	NK._.COVID19_55650_0083	56307	LINC01714	Distal
1	8149673	8150173	6	CD4 TCM._.Control_HIP023	52505	LINC01714	Distal
1	8151859	8152359	2	CD4 TCM._.Control_EV08	50319	LINC01714	Distal
1	8152438	8152938	18	CD8 TEM._.COVID19_55650_0052	49740	LINC01714	Distal
1	8152985	8153485	21	CD8 TEM._.COVID19_55650_0083	49193	LINC01714	Distal
1	8153672	8154172	16	CD8 TEM._.COVID19_55650_0066d7	48506	LINC01714	Distal
1	8158966	8159466	2	CD8 TEM._.Control_HIP023	43212	LINC01714	Distal
1	8160481	8160981	2	NK._.COVID19_55650_0086	41697	LINC01714	Distal
1	8161009	8161509	2	NK._.COVID19_55650_0086	41169	LINC01714	Distal
1	8165588	8166088	2	CD4 TCM._.COVID19_55650_0066d7	36590	LINC01714	Distal
1	8167162	8167662	2	CD16 Mono._.COVID19_55650_0083	35016	LINC01714	Distal
1	8167903	8168403	2	NK_CD56bright._.Other	34275	LINC01714	Distal
1	8169160	8169660	3	CD8 TEM._.Control_HIP023	33018	LINC01714	Distal
1	8169708	8170208	19	CD8 TEM._.COVID19_28205_0559	32470	LINC01714	Distal
1	8170319	8170819	2	CD8 TEM._.COVID19_55650_0132d0	31859	LINC01714	Distal
1	8182401	8182901	17	CD4 TCM._.Control_HIP023	19777	LINC01714	Distal
1	8184808	8185308	2	CD16 Mono._.Control_HIP023	17370	LINC01714	Distal
1	8194353	8194853	6	CD16 Mono._.COVID19_55650_0083	7825	LINC01714	Distal
1	8204345	8204845	16	CD14 Mono._.COVID19_28205_0556	2165	LINC01714	Intronic
1	8211361	8211861	7	CD16 Mono._.Control_HIP015	9181	LINC01714	Intronic
1	8211931	8212431	15	CD14 Mono._.COVID19_55650_0086	9751	LINC01714	Intronic
1	8212945	8213445	5	CD14 Mono._.COVID19_55650_0086	10765	LINC01714	Intronic
1	8216532	8217032	2	CD4 TCM._.Control_HIP015	14352	LINC01714	Distal
1	8217229	8217729	8	CD8 TEM._.COVID19_55650_0066d0	15049	LINC01714	Distal
1	8217785	8218285	9	CD8 TEM._.Control_HIP043	15605	LINC01714	Distal
1	8218657	8219157	20	CD14 Mono._.COVID19_55650_0067	16477	LINC01714	Distal
1	8224949	8225449	20	CD14 Mono._.Control_EV08	22769	LINC01714	Distal
1	8226679	8227179	4	CD14 Mono._.COVID19_55650_0067	24499	LINC01714	Distal
1	8238179	8238679	4	CD14 Mono._.Control_HIP015	35999	LINC01714	Distal
1	8267975	8268475	7	CD14 Mono._.Control_HIP015	49600	SLC45A1	Distal
1	8276597	8277097	4	CD14 Mono._.COVID19_28205_0556	40978	SLC45A1	Distal
1	8283152	8283652	17	CD14 Mono._.COVID19_55650_0057	34423	SLC45A1	Distal
1	8314258	8314758	9	CD8 TEM._.COVID19_28205_0564d0	3317	SLC45A1	Distal
1	8317855	8318355	18	CD8 TEM._.COVID19_55650_0132d0	278	SLC45A1	Exonic
1	8318411	8318911	6	CD14 Mono._.COVID19_55650_0057	834	SLC45A1	Intronic
1	8319119	8319619	3	CD16 Mono._.COVID19_55650_0083	1542	SLC45A1	Intronic
1	8348358	8348858	2	B intermediate._.Control_HIP043	30781	SLC45A1	Distal
1	8348921	8349421	12	CD4 TCM._.COVID19_55650_0067	31344	SLC45A1	Distal
1	8350296	8350796	5	CD14 Mono._.COVID19_28205_0556	32719	SLC45A1	Distal
1	8351607	8352107	2	CD4 TCM._.Control_HIP023	34030	SLC45A1	Distal
1	8374745	8375245	6	CD4 TCM._.Control_EV08	49649	RERE-AS1	Intronic
1	8379165	8379665	2	NK_CD56bright._.Control_HIP043	45229	RERE-AS1	Intronic
1	8382404	8382904	5	CD16 Mono._.COVID19_55650_0083	41990	RERE-AS1	Intronic
1	8383053	8383553	8	CD14 Mono._.COVID19_55650_0055	41341	RERE-AS1	Intronic
1	8384433	8384933	4	CD4 TCM._.COVID19_55650_0067	39961	RERE-AS1	Intronic
1	8387959	8388459	16	CD14 Mono._.COVID19_28205_0555d2	36435	RERE-AS1	Intronic
1	8391235	8391735	2	B intermediate._.COVID19_28205_0556	33159	RERE-AS1	Intronic
1	8394978	8395478	10	CD4 TCM._.Other	29416	RERE-AS1	Intronic
1	8395536	8396036	9	B naive._.Control_EV08	28858	RERE-AS1	Intronic
1	8396090	8396590	2	CD4 TCM._.COVID19_28205_0555d2	28304	RERE-AS1	Intronic
1	8396968	8397468	20	CD8 TEM._.COVID19_28205_0556	27426	RERE-AS1	Intronic
1	8398128	8398628	3	CD14 Mono._.COVID19_55650_0055	26266	RERE-AS1	Intronic
1	8398670	8399170	3	CD4 TCM._.COVID19_55650_0067	25724	RERE-AS1	Intronic
1	8407603	8408103	5	CD4 Naive._.COVID19_28205_0558	16791	RERE-AS1	Intronic
1	8409131	8409631	7	CD4 TCM._.COVID19_55650_0067	15263	RERE-AS1	Intronic
1	8409637	8410137	5	B naive._.Control_EV08	14757	RERE-AS1	Intronic
1	8417819	8418319	3	CD4 Naive._.Control_HIP044	6575	RERE-AS1	Intronic
1	8418658	8419158	3	CD4 TCM._.Control_HIP044	5736	RERE-AS1	Intronic
1	8419541	8420041	3	B naive._.Control_HIP044	4853	RERE-AS1	Intronic
1	8422134	8422634	9	CD4 TCM._.COVID19_28205_0564d0	2260	RERE-AS1	Intronic
1	8422653	8423153	5	CD4 Naive._.COVID19_28205_0559	1741	RERE-AS1	Promoter
1	8423190	8423690	16	CD4 TCM._.COVID19_28205_0564d0	1204	RERE-AS1	Promoter
1	8423723	8424223	11	CD14 Mono._.Control_HIP045	671	RERE-AS1	Promoter
1	8424522	8425022	10	B naive._.COVID19_55650_0132d0	126	RERE-AS1	Intronic
1	8425108	8425608	5	B intermediate._.Control_HIP043	712	RERE-AS1	Intronic
1	8426911	8427411	3	B intermediate._.COVID19_55650_0066d7	2515	RERE-AS1	Intronic
1	8427473	8427973	10	B intermediate._.Control_HIP023	3077	RERE-AS1	Intronic
1	8428019	8428519	4	B intermediate._.Other	3623	RERE-AS1	Intronic
1	8429715	8430215	4	CD16 Mono._.COVID19_55650_0083	5319	RERE-AS1	Exonic
1	8430396	8430896	10	CD4 TCM._.COVID19_28205_0558	6000	RERE-AS1	Intronic
1	8430949	8431449	8	B naive._.Control_HIP023	6553	RERE-AS1	Intronic
1	8431995	8432495	4	CD14 Mono._.COVID19_55650_0055	7599	RERE-AS1	Intronic
1	8433926	8434426	2	pDC._.Rep1	9530	RERE-AS1	Intronic
1	8435693	8436193	5	B intermediate._.Control_HIP044	11297	RERE-AS1	Intronic
1	8438832	8439332	20	CD14 Mono._.COVID19_55650_0086	14436	RERE-AS1	Intronic
1	8443809	8444309	4	CD14 Mono._.Control_HIP044	19413	RERE-AS1	Intronic
1	8446089	8446589	2	NK_CD56bright._.Control_HIP043	21693	RERE-AS1	Intronic
1	8448733	8449233	7	NK._.COVID19_55650_0086	24337	RERE-AS1	Intronic
1	8457709	8458209	3	CD16 Mono._.COVID19_55650_0083	33313	RERE-AS1	Intronic
1	8458548	8459048	6	B intermediate._.Control_HIP043	34152	RERE-AS1	Intronic
1	8463006	8463506	3	CD4 Naive._.COVID19_28205_0559	38610	RERE-AS1	Intronic
1	8465582	8466082	4	B naive._.Control_HIP023	41186	RERE-AS1	Exonic
1	8472542	8473042	7	CD4 Naive._.Control_HIP044	48146	RERE-AS1	Intronic
1	8473452	8473952	16	NK._.COVID19_28205_0555d0	49056	RERE-AS1	Intronic
1	8476129	8476629	15	CD14 Mono._.COVID19_55650_0057	51733	RERE-AS1	Intronic
1	8477256	8477756	2	CD8 TEM._.COVID19_28205_0557	52860	RERE-AS1	Intronic
1	8492815	8493315	5	B intermediate._.Other	68419	RERE-AS1	Intronic
1	8495864	8496364	15	NK._.COVID19_55650_0083	71468	RERE-AS1	Intronic
1	8496383	8496883	10	B intermediate._.COVID19_28205_0558	71987	RERE-AS1	Intronic
1	8497432	8497932	18	CD14 Mono._.COVID19_28205_0556	73036	RERE-AS1	Intronic
1	8498916	8499416	2	B intermediate._.COVID19_55650_0066d7	74520	RERE-AS1	Intronic
1	8510051	8510551	9	CD4 Naive._.Control_HIP044	85655	RERE-AS1	Intronic
1	8511441	8511941	2	CD4 TCM._.Control_HIP023	87045	RERE-AS1	Intronic
1	8516804	8517304	2	CD14 Mono._.COVID19_55650_0057	92408	RERE-AS1	Intronic
1	8517512	8518012	5	CD4 TCM._.COVID19_55650_0086	93116	RERE-AS1	Intronic
1	8520577	8521077	2	CD4 TCM._.COVID19_55650_0083	96181	RERE-AS1	Intronic
1	8523605	8524105	10	CD4 TCM._.COVID19_28205_0556	99209	RERE-AS1	Intronic
1	8524513	8525013	3	B intermediate._.COVID19_55650_0066d7	100117	RERE-AS1	Intronic
1	8525170	8525670	3	NK._.COVID19_55650_0086	100774	RERE-AS1	Intronic
1	8525793	8526293	22	CD14 Mono._.Control_HIP002	101397	RERE-AS1	Intronic
1	8526300	8526800	2	B intermediate._.Control_HIP043	101904	RERE-AS1	Intronic
1	8527922	8528422	2	CD4 Naive._.Control_HIP044	103526	RERE-AS1	Intronic
1	8531091	8531591	6	B naive._.COVID19_55650_0132d0	106695	RERE-AS1	Intronic
1	8533039	8533539	8	B intermediate._.Control_HIP043	108643	RERE-AS1	Intronic
1	8533867	8534367	2	B naive._.COVID19_28205_0556	109471	RERE-AS1	Intronic
1	8539638	8540138	2	B naive._.COVID19_55650_0067	115242	RERE-AS1	Intronic
1	8540470	8540970	2	CD4 TCM._.COVID19_28205_0558	116074	RERE-AS1	Intronic
1	8545058	8545558	5	B intermediate._.Control_HIP045	120662	RERE-AS1	Intronic
1	8560999	8561499	9	CD4 TCM._.COVID19_55650_0067	136603	RERE-AS1	Intronic
1	8562193	8562693	7	B intermediate._.COVID19_55650_0066d7	137797	RERE-AS1	Intronic
1	8569176	8569676	3	NK._.COVID19_55650_0066d7	144780	RERE-AS1	Intronic
1	8570324	8570824	2	CD14 Mono._.COVID19_55650_0066d7	145928	RERE-AS1	Intronic
1	8590677	8591177	2	pDC._.Rep1	166281	RERE-AS1	Intronic
1	8595852	8596352	2	Plasmablast._.1	171456	RERE-AS1	Intronic
1	8602463	8602963	4	CD14 Mono._.COVID19_55650_0086	178067	RERE-AS1	Intronic
1	8603990	8604490	2	Plasmablast._.COVID19_28205_0558	179594	RERE-AS1	Intronic
1	8616697	8617197	5	CD14 Mono._.COVID19_55650_0083	192301	RERE-AS1	Intronic
1	8623608	8624108	10	B intermediate._.Control_HIP043	193784	RERE	Intronic
1	8624539	8625039	3	CD16 Mono._.Control_HIP023	192853	RERE	Intronic
1	8625401	8625901	5	CD16 Mono._.Control_HIP043	191991	RERE	Intronic
1	8627642	8628142	3	B naive._.Control_EV08	189750	RERE	Intronic
1	8629232	8629732	6	B intermediate._.COVID19_28205_0558	188160	RERE	Intronic
1	8629747	8630247	9	B intermediate._.Control_HIP043	187645	RERE	Intronic
1	8633716	8634216	3	B naive._.Other	183676	RERE	Intronic
1	8643488	8643988	9	B intermediate._.Control_HIP043	173904	RERE	Intronic
1	8644782	8645282	2	Plasmablast._.1	172610	RERE	Intronic
1	8647517	8648017	10	CD14 Mono._.COVID19_55650_0067	169875	RERE	Intronic
1	8649002	8649502	2	CD16 Mono._.COVID19_55650_0083	168390	RERE	Intronic
1	8651144	8651644	2	B naive._.COVID19_55650_0052	166248	RERE	Intronic
1	8652387	8652887	11	NK._.COVID19_55650_0066d7	165005	RERE	Intronic
1	8653821	8654321	8	B intermediate._.Control_HIP043	163571	RERE	Intronic
1	8658079	8658579	2	B intermediate._.Control_HIP044	159313	RERE	Intronic
1	8658708	8659208	4	B naive._.Control_HIP044	158684	RERE	Intronic
1	8660420	8660920	6	CD14 Mono._.COVID19_55650_0066d7	156972	RERE	Intronic
1	8661689	8662189	8	CD14 Mono._.COVID19_55650_0066d7	155703	RERE	Intronic
1	8664018	8664518	10	B intermediate._.COVID19_55650_0052	153374	RERE	Intronic
1	8664950	8665450	2	CD4 TCM._.Other	152442	RERE	Intronic
1	8666816	8667316	8	B intermediate._.Control_HIP043	150576	RERE	Intronic
1	8669933	8670433	2	B intermediate._.COVID19_55650_0066d7	147459	RERE	Intronic
1	8670587	8671087	3	NK._.Control_HIP023	146805	RERE	Intronic
1	8671208	8671708	8	CD14 Mono._.COVID19_55650_0067	146184	RERE	Intronic
1	8674469	8674969	5	CD16 Mono._.Control_HIP015	142923	RERE	Intronic
1	8680681	8681181	4	CD4 TCM._.COVID19_28205_0558	136711	RERE	Intronic
1	8686681	8687181	4	CD14 Mono._.COVID19_55650_0052	130711	RERE	Intronic
1	8687441	8687941	6	CD14 Mono._.Control_HIP023	129951	RERE	Intronic
1	8689427	8689927	2	B naive._.Control_HIP023	127965	RERE	Intronic
1	8701164	8701664	10	B naive._.COVID19_55650_0067	116228	RERE	Intronic
1	8702101	8702601	3	B naive._.Control_HIP044	115291	RERE	Intronic
1	8702613	8703113	3	CD8 TEM._.Other	114779	RERE	Intronic
1	8703176	8703676	7	CD16 Mono._.COVID19_55650_0083	114216	RERE	Intronic
1	8712662	8713162	8	CD16 Mono._.Control_HIP044	104730	RERE	Intronic
1	8715700	8716200	2	B naive._.COVID19_55650_0132d0	101692	RERE	Intronic
1	8718630	8719130	2	NK._.COVID19_55650_0055	98762	RERE	Intronic
1	8725811	8726311	2	CD14 Mono._.COVID19_28205_0556	91581	RERE	Intronic
1	8726446	8726946	2	CD8 TEM._.COVID19_55650_0066d0	90946	RERE	Intronic
1	8727756	8728256	2	NK_CD56bright._.Control_HIP044	89636	RERE	Intronic
1	8728424	8728924	2	NK_CD56bright._.Control_HIP043	88968	RERE	Intronic
1	8763777	8764277	4	B intermediate._.Control_HIP043	53615	RERE	Intronic
1	8776244	8776744	2	B naive._.Control_HIP015	41148	RERE	Intronic
1	8791062	8791562	2	NK._.COVID19_28205_0555d0	26330	RERE	Intronic
1	8794560	8795060	2	CD4 TCM._.Control_HIP023	22832	RERE	Intronic
1	8811421	8811921	2	CD4 TCM._.COVID19_28205_0556	5971	RERE	Intronic
1	8812814	8813314	3	CD8 TEM._.COVID19_55650_0066d0	4578	RERE	Intronic
1	8815509	8816009	3	NK._.Control_HIP023	1883	RERE	Intronic
1	8816282	8816782	3	B naive._.Control_EV08	1110	RERE	Intronic
1	8816978	8817478	15	CD14 Mono._.COVID19_28205_0558	414	RERE	Exonic
1	8817496	8817996	19	NK._.COVID19_55650_0052	102	RERE	Promoter
1	8818428	8818928	4	CD14 Mono._.COVID19_55650_0066d7	1034	RERE	Promoter
1	8822739	8823239	3	CD14 Mono._.COVID19_55650_0066d7	5345	RERE	Distal
1	8825859	8826359	16	NK._.Control_HIP002	8465	RERE	Distal
1	8829471	8829971	15	CD8 TEM._.COVID19_28205_0564d0	12077	RERE	Distal
1	8841329	8841829	2	CD8 TEM._.COVID19_28205_0559	23935	RERE	Distal
1	8847825	8848325	2	pDC._.Rep2	18514	MIR6728	Distal
1	8848824	8849324	16	CD14 Mono._.COVID19_55650_0055	17515	MIR6728	Distal
1	8855972	8856472	2	CD14 Mono._.Control_HIP015	10367	MIR6728	Distal
1	8858101	8858601	2	NK_CD56bright._.Other	8238	MIR6728	Distal
1	8859332	8859832	17	CD14 Mono._.COVID19_55650_0086	7007	MIR6728	Distal
1	8862416	8862916	9	CD4 TCM._.Control_HIP023	3923	MIR6728	Intronic
1	8865770	8866270	8	CD14 Mono._.Control_HIP015	569	MIR6728	Intronic
1	8869803	8870303	2	B naive._.Control_HIP044	3462	MIR6728	Intronic
1	8870984	8871484	14	CD14 Mono._.COVID19_55650_0052	4643	MIR6728	Exonic
1	8871499	8871999	2	CD4 Naive._.Control_HIP044	5158	MIR6728	Exonic
1	8872757	8873257	2	Plasmablast._.COVID19_28205_0558	5827	ENO1-AS1	Intronic
1	8873535	8874035	21	CD14 Mono._.Control_EV08	5049	ENO1-AS1	Intronic
1	8874144	8874644	2	CD4 TCM._.Other	4440	ENO1-AS1	Intronic
1	8875174	8875674	10	CD4 TCM._.COVID19_28205_0564d0	3410	ENO1-AS1	Intronic
1	8876602	8877102	19	CD8 TEM._.COVID19_55650_0066d7	1982	ENO1-AS1	Promoter
1	8877144	8877644	4	NK._.COVID19_28205_0559	1440	ENO1-AS1	Promoter
1	8877758	8878258	22	CD14 Mono._.COVID19_55650_0083	826	ENO1-AS1	Promoter
1	8878493	8878993	21	CD8 TEM._.COVID19_28205_0564d0	91	ENO1-AS1	Promoter
1	8878996	8879496	16	CD8 TEM._.COVID19_55650_0132d0	2	ENO1	Promoter
1	8879936	8880436	18	CD14 Mono._.COVID19_55650_0052	936	ENO1	Promoter
1	8889041	8889541	4	CD14 Mono._.COVID19_55650_0052	10041	ENO1	Distal
1	8889808	8890308	16	CD14 Mono._.COVID19_55650_0083	10808	ENO1	Distal
1	8891717	8892217	4	CD14 Mono._.Control_HIP015	12717	ENO1	Distal
1	8898736	8899236	2	NK_CD56bright._.Control_HIP015	19736	ENO1	Distal
1	8899852	8900352	6	CD4 Naive._.COVID19_28205_0559	20852	ENO1	Distal
1	8908263	8908763	16	CD14 Mono._.COVID19_28205_0564d0	29263	ENO1	Distal
1	8918018	8918518	9	CD4 Naive._.COVID19_28205_0559	27598	CA6	Distal
1	8920665	8921165	3	CD4 Naive._.Control_HIP044	24951	CA6	Distal
1	8925366	8925866	14	CD14 Mono._.COVID19_55650_0066d7	20250	CA6	Distal
1	8925870	8926370	2	CD4 TCM._.COVID19_28205_0558	19746	CA6	Distal
1	8926600	8927100	7	CD4 Naive._.Control_HIP044	19016	CA6	Distal
1	8927131	8927631	6	CD4 Naive._.COVID19_28205_0558	18485	CA6	Distal
1	8930040	8930540	2	CD4 Naive._.COVID19_28205_0559	15576	CA6	Distal
1	8938558	8939058	2	CD4 TCM._.Control_EV08	7058	CA6	Distal
1	8939594	8940094	6	CD14 Mono._.COVID19_55650_0083	6022	CA6	Distal
1	8945773	8946273	2	NK._.COVID19_28205_0555d0	155	CA6	Intronic
1	8946410	8946910	8	CD4 Naive._.COVID19_28205_0558	792	CA6	Intronic
1	8960177	8960677	4	CD4 Naive._.COVID19_28205_0558	14559	CA6	Intronic
1	8962806	8963306	10	CD14 Mono._.COVID19_28205_0558	17188	CA6	Intronic
1	8967761	8968261	2	CD4 Naive._.Control_HIP044	22143	CA6	Intronic
1	8968954	8969454	2	CD4 TCM._.COVID19_55650_0086	23336	CA6	Intronic
1	8969866	8970366	6	CD4 Naive._.COVID19_28205_0558	24248	CA6	Intronic
1	8971018	8971518	15	CD4 TCM._.COVID19_55650_0086	25400	CA6	Intronic
1	8973948	8974448	4	CD14 Mono._.Other	28330	CA6	Intronic
1	8980571	8981071	16	CD14 Mono._.COVID19_28205_0558	34953	CA6	Distal
1	8983391	8983891	2	CD4 Naive._.Control_HIP043	37773	CA6	Distal
1	8986766	8987266	2	CD4 Naive._.Control_HIP044	39328	SLC2A7	Distal
1	8987976	8988476	8	CD4 TCM._.COVID19_55650_0067	38118	SLC2A7	Distal
1	8992647	8993147	2	CD4 TCM._.COVID19_55650_0086	33447	SLC2A7	Distal
1	9004430	9004930	3	CD4 Naive._.COVID19_28205_0559	21664	SLC2A7	Intronic
1	9005041	9005541	19	CD14 Mono._.COVID19_28205_0556	21053	SLC2A7	Intronic
1	9005671	9006171	2	CD14 Mono._.COVID19_55650_0055	20423	SLC2A7	Intronic
1	9007647	9008147	4	B intermediate._.Control_HIP023	18447	SLC2A7	Intronic
1	9008176	9008676	2	Plasmablast._.COVID19_28205_0558	17918	SLC2A7	Intronic
1	9009353	9009853	2	Plasmablast._.COVID19_28205_0558	16741	SLC2A7	Intronic
1	9009931	9010431	3	B naive._.COVID19_55650_0067	16163	SLC2A7	Exonic
1	9010956	9011456	9	CD14 Mono._.Control_HIP044	15138	SLC2A7	Intronic
1	9011502	9012002	12	CD14 Mono._.Other	14592	SLC2A7	Intronic
1	9015577	9016077	6	B intermediate._.Control_HIP043	10517	SLC2A7	Intronic
1	9036609	9037109	10	B intermediate._.COVID19_55650_0066d7	10513	SLC2A7	Exonic
1	9037368	9037868	9	B intermediate._.COVID19_55650_0052	11272	SLC2A7	Exonic
1	9046348	9046848	2	CD4 TCM._.COVID19_28205_0556	20252	SLC2A7	Intronic
1	9061169	9061669	3	CD14 Mono._.COVID19_55650_0066d7	27058	SLC2A5	Intronic
1	9062837	9063337	2	Plasmablast._.COVID19_28205_0558	25390	SLC2A5	Intronic
1	9064451	9064951	3	CD14 Mono._.COVID19_55650_0066d7	23776	SLC2A5	Intronic
1	9067157	9067657	20	CD14 Mono._.COVID19_55650_0067	21070	SLC2A5	Intronic
1	9068855	9069355	2	Plasmablast._.COVID19_28205_0558	19372	SLC2A5	Intronic
1	9069492	9069992	10	B intermediate._.COVID19_55650_0052	18735	SLC2A5	Exonic
1	9073076	9073576	6	CD14 Mono._.Control_HIP002	15151	SLC2A5	Intronic
1	9074928	9075428	9	B naive._.COVID19_55650_0067	13299	SLC2A5	Intronic
1	9076075	9076575	9	B naive._.Control_EV08	12152	SLC2A5	Intronic
1	9077918	9078418	2	Plasmablast._.1	10309	SLC2A5	Intronic
1	9078578	9079078	2	B naive._.Control_HIP044	9649	SLC2A5	Intronic
1	9079133	9079633	2	B naive._.Control_HIP044	9094	SLC2A5	Intronic
1	9080266	9080766	2	Plasmablast._.1	7961	SLC2A5	Intronic
1	9080807	9081307	2	CD14 Mono._.COVID19_55650_0057	7420	SLC2A5	Intronic
1	9081463	9081963	2	Plasmablast._.COVID19_28205_0558	6764	SLC2A5	Intronic
1	9082717	9083217	11	CD14 Mono._.COVID19_55650_0055	5510	SLC2A5	Intronic
1	9083225	9083725	15	CD14 Mono._.COVID19_55650_0086	5002	SLC2A5	Intronic
1	9093474	9093974	10	CD14 Mono._.COVID19_28205_0555d2	5245	SLC2A5	Distal
1	9094032	9094532	6	CD14 Mono._.COVID19_55650_0055	5803	SLC2A5	Distal
1	9098370	9098870	2	CD16 Mono._.Control_HIP002	10141	SLC2A5	Distal
1	9101471	9101971	12	CD14 Mono._.Control_HIP002	13242	SLC2A5	Exonic
1	9109942	9110442	2	CD14 Mono._.Control_HIP015	18977	GPR157	Intronic
1	9110680	9111180	13	CD14 Mono._.COVID19_55650_0067	18239	GPR157	Intronic
1	9111815	9112315	2	Plasmablast._.COVID19_28205_0558	17104	GPR157	Intronic
1	9119658	9120158	13	CD14 Mono._.COVID19_55650_0052	9261	GPR157	Intronic
1	9120176	9120676	4	CD14 Mono._.COVID19_28205_0555d0	8743	GPR157	Intronic
1	9121380	9121880	10	CD14 Mono._.COVID19_55650_0055	7539	GPR157	Intronic
1	9121979	9122479	11	CD4 TCM._.Control_EV08	6940	GPR157	Intronic
1	9128036	9128536	8	CD4 TCM._.COVID19_55650_0055	883	GPR157	Intronic
1	9129009	9129509	19	CD4 TCM._.COVID19_55650_0083	88	GPR157	Promoter
1	9130072	9130572	11	CD4 TCM._.COVID19_28205_0556	1151	GPR157	Promoter
1	9130980	9131480	2	CD4 TCM._.COVID19_28205_0558	2059	GPR157	Distal
1	9131494	9131994	12	CD14 Mono._.COVID19_55650_0067	2573	GPR157	Distal
1	9132219	9132719	2	CD4 TCM._.COVID19_55650_0066d7	3298	GPR157	Distal
1	9135449	9135949	2	cDC2._.Rep2	6528	GPR157	Distal
1	9142155	9142655	19	CD14 Mono._.COVID19_55650_0055	9371	MIR34A	Distal
1	9143273	9143773	13	CD14 Mono._.COVID19_28205_0555d0	8253	MIR34A	Distal
1	9162746	9163246	15	CD14 Mono._.COVID19_55650_0132d0	11218	MIR34A	Intronic
1	9163883	9164383	21	CD14 Mono._.Control_EV08	12355	MIR34A	Intronic
1	9174154	9174654	9	CD14 Mono._.Control_HIP015	7599	LNCTAM34A	Intronic
1	9179612	9180112	5	CD14 Mono._.COVID19_55650_0067	2141	LNCTAM34A	Intronic
1	9180121	9180621	4	CD14 Mono._.COVID19_55650_0067	1632	LNCTAM34A	Promoter
1	9181200	9181700	11	CD4 TCM._.COVID19_28205_0558	553	LNCTAM34A	Promoter
1	9181953	9182453	3	CD14 Mono._.COVID19_55650_0086	188	MIR34AHG	Exonic
1	9182669	9183169	2	CD14 Mono._.COVID19_28205_0555d0	526	MIR34AHG	Promoter
1	9196181	9196681	15	CD14 Mono._.COVID19_55650_0132d0	14038	MIR34AHG	Distal
1	9200918	9201418	2	CD4 TCM._.COVID19_28205_0556	18775	MIR34AHG	Distal
1	9201614	9202114	9	CD14 Mono._.Other	19471	MIR34AHG	Distal
1	9202124	9202624	3	CD14 Mono._.COVID19_55650_0055	19981	MIR34AHG	Distal
1	9203452	9203952	3	CD4 Naive._.Control_HIP045	21309	MIR34AHG	Distal
1	9228611	9229111	9	CD14 Mono._.COVID19_28205_0555d0	5913	H6PD	Distal
1	9229676	9230176	2	CD4 TCM._.COVID19_28205_0558	4848	H6PD	Distal
1	9232202	9232702	2	B naive._.COVID19_55650_0052	2322	H6PD	Distal
1	9233269	9233769	19	CD14 Mono._.COVID19_28205_0558	1255	H6PD	Promoter
1	9233827	9234327	5	CD14 Mono._.Control_HIP023	697	H6PD	Promoter
1	9234338	9234838	8	CD16 Mono._.COVID19_55650_0083	186	H6PD	Promoter
1	9234947	9235447	12	NK._.COVID19_28205_0559	421	H6PD	Intronic
1	9235493	9235993	2	B naive._.Control_HIP044	967	H6PD	Intronic
1	9236989	9237489	2	CD14 Mono._.Control_HIP015	2463	H6PD	Intronic
1	9238485	9238985	7	CD14 Mono._.COVID19_55650_0086	3959	H6PD	Intronic
1	9239623	9240123	5	CD16 Mono._.Control_HIP015	5097	H6PD	Exonic
1	9243338	9243838	3	CD16 Mono._.Control_HIP023	8812	H6PD	Intronic
1	9244862	9245362	2	B naive._.COVID19_55650_0067	10336	H6PD	Exonic
1	9245371	9245871	2	CD8 TEM._.Control_HIP002	10845	H6PD	Intronic
1	9249958	9250458	5	CD14 Mono._.COVID19_28205_0556	15432	H6PD	Intronic
1	9255690	9256190	2	CD16 Mono._.Other	21164	H6PD	Intronic
1	9258394	9258894	3	CD14 Mono._.Control_HIP045	23868	H6PD	Intronic
1	9259360	9259860	3	CD14 Mono._.COVID19_28205_0556	24834	H6PD	Intronic
1	9260234	9260734	12	CD14 Mono._.COVID19_55650_0067	25708	H6PD	Intronic
1	9267060	9267560	18	CD14 Mono._.COVID19_28205_0556	25569	SPSB1	Exonic
1	9275440	9275940	21	CD14 Mono._.COVID19_55650_0067	17189	SPSB1	Distal
1	9280274	9280774	8	CD14 Mono._.COVID19_55650_0067	12355	SPSB1	Distal
1	9281638	9282138	2	CD8 TEM._.COVID19_55650_0132d0	10991	SPSB1	Distal
1	9284007	9284507	10	CD8 TEM._.COVID19_55650_0083	8622	SPSB1	Distal
1	9286482	9286982	2	CD4 TCM._.COVID19_28205_0558	6147	SPSB1	Distal
1	9288928	9289428	13	CD4 TCM._.COVID19_55650_0083	3701	SPSB1	Distal
1	9289505	9290005	12	CD14 Mono._.COVID19_28205_0555d0	3124	SPSB1	Distal
1	9290073	9290573	21	CD14 Mono._.COVID19_28205_0556	2556	SPSB1	Distal
1	9292024	9292524	2	CD8 TEM._.COVID19_55650_0067	605	SPSB1	Promoter
1	9292599	9293099	16	CD4 TCM._.COVID19_55650_0066d7	30	SPSB1	Promoter
1	9293653	9294153	9	CD4 TCM._.COVID19_28205_0558	1022	SPSB1	Intronic
1	9294345	9294845	4	CD8 TEM._.COVID19_55650_0132d0	1714	SPSB1	Intronic
1	9294993	9295493	3	CD14 Mono._.Other	2362	SPSB1	Intronic
1	9300054	9300554	7	CD14 Mono._.Other	7423	SPSB1	Intronic
1	9302627	9303127	2	B naive._.Control_EV08	9996	SPSB1	Intronic
1	9315292	9315792	2	Plasmablast._.1	22661	SPSB1	Intronic
1	9332701	9333201	2	NK_CD56bright._.Control_HIP043	40070	SPSB1	Intronic
1	9340819	9341319	9	CD14 Mono._.Control_EV08	48188	SPSB1	Intronic
1	9345189	9345689	2	NK._.Control_EV08	52558	SPSB1	Intronic
1	9346521	9347021	2	CD14 Mono._.COVID19_28205_0558	53890	SPSB1	Intronic
1	9362590	9363090	7	CD14 Mono._.Control_EV08	69959	SPSB1	Intronic
1	9368287	9368787	2	CD4 TCM._.COVID19_55650_0066d7	75656	SPSB1	Exonic
1	9397771	9398271	2	pDC._.Rep1	105140	SPSB1	Distal
1	9400341	9400841	7	CD4 TCM._.Control_HIP023	107710	SPSB1	Distal
1	9406088	9406588	2	B naive._.Control_EV08	113457	SPSB1	Distal
1	9409476	9409976	2	CD4 TCM._.Control_HIP002	116845	SPSB1	Distal
1	9410160	9410660	6	CD4 TCM._.COVID19_28205_0564d0	117529	SPSB1	Distal
1	9410724	9411224	6	B intermediate._.COVID19_55650_0052	118093	SPSB1	Distal
1	9413047	9413547	2	Plasmablast._.1	120416	SPSB1	Distal
1	9413557	9414057	7	CD8 TEM._.COVID19_55650_0132d0	120926	SPSB1	Distal
1	9414477	9414977	2	CD8 TEM._.COVID19_55650_0132d0	121846	SPSB1	Distal
1	9416040	9416540	2	CD14 Mono._.COVID19_55650_0055	123191	SLC25A33	Distal
1	9416814	9417314	6	CD4 TCM._.Control_HIP044	122417	SLC25A33	Distal
1	9417782	9418282	4	CD4 TCM._.Control_EV08	121449	SLC25A33	Distal
1	9420728	9421228	8	CD4 TCM._.COVID19_28205_0558	118503	SLC25A33	Distal
1	9425735	9426235	5	B naive._.Control_HIP023	113496	SLC25A33	Distal
1	9426283	9426783	10	B naive._.COVID19_55650_0067	112948	SLC25A33	Distal
1	9427724	9428224	3	CD4 TCM._.COVID19_55650_0067	111507	SLC25A33	Distal
1	9428740	9429240	19	CD4 TCM._.COVID19_55650_0066d7	110491	SLC25A33	Distal
1	9429363	9429863	2	CD4 TCM._.COVID19_28205_0558	109868	SLC25A33	Distal
1	9438568	9439068	2	CD14 Mono._.COVID19_55650_0066d7	100663	SLC25A33	Distal
1	9439316	9439816	5	CD14 Mono._.COVID19_55650_0067	99915	SLC25A33	Distal
1	9454424	9454924	2	B intermediate._.Other	84807	SLC25A33	Distal
1	9455722	9456222	4	B naive._.COVID19_55650_0067	83509	SLC25A33	Distal
1	9490974	9491474	7	CD16 Mono._.Control_HIP043	48257	SLC25A33	Distal
1	9491615	9492115	2	CD4 TCM._.Other	47616	SLC25A33	Distal
1	9495169	9495669	19	CD14 Mono._.COVID19_55650_0132d0	44062	SLC25A33	Distal
1	9520321	9520821	2	CD8 TEM._.COVID19_55650_0132d0	18910	SLC25A33	Distal
1	9522419	9522919	6	CD16 Mono._.Control_HIP023	16812	SLC25A33	Distal
1	9526045	9526545	6	CD16 Mono._.Control_HIP043	13186	SLC25A33	Distal
1	9529109	9529609	7	CD16 Mono._.Control_HIP023	10122	SLC25A33	Distal
1	9538368	9538868	2	CD4 TCM._.COVID19_55650_0066d7	863	SLC25A33	Promoter
1	9539075	9539575	8	CD16 Mono._.Other	156	SLC25A33	Promoter
1	9539616	9540116	20	CD14 Mono._.COVID19_28205_0564d0	383	SLC25A33	Intronic
1	9540150	9540650	9	CD4 TCM._.Control_EV08	917	SLC25A33	Intronic
1	9540776	9541276	2	CD14 Mono._.COVID19_55650_0067	1543	SLC25A33	Intronic
1	9542674	9543174	3	CD14 Mono._.COVID19_55650_0052	3441	SLC25A33	Intronic
1	9546543	9547043	2	CD4 TCM._.COVID19_55650_0067	7310	SLC25A33	Intronic
1	9551091	9551591	2	B naive._.Control_HIP015	11858	SLC25A33	Intronic
1	9558519	9559019	3	CD4 Naive._.Control_HIP043	19286	SLC25A33	Intronic
1	9559543	9560043	13	CD4 TCM._.COVID19_28205_0558	20310	SLC25A33	Intronic
1	9561397	9561897	15	CD14 Mono._.COVID19_55650_0067	22164	SLC25A33	Intronic
1	9564506	9565006	2	B naive._.COVID19_55650_0052	24165	TMEM201	Intronic
1	9568967	9569467	2	B naive._.COVID19_55650_0132d0	19704	TMEM201	Intronic
1	9573611	9574111	3	CD14 Mono._.COVID19_55650_0086	15060	TMEM201	Intronic
1	9588377	9588877	19	CD4 TCM._.Control_EV08	294	TMEM201	Promoter
1	9589199	9589699	13	NK._.COVID19_28205_0555d0	526	TMEM201	Intronic
1	9589853	9590353	3	NK._.COVID19_55650_0067	1180	TMEM201	Intronic
1	9590397	9590897	2	B intermediate._.Control_HIP043	1724	TMEM201	Intronic
1	9591239	9591739	13	CD14 Mono._.Control_HIP015	2566	TMEM201	Intronic
1	9592782	9593282	2	CD8 TEM._.COVID19_28205_0556	4109	TMEM201	Intronic
1	9593377	9593877	21	CD14 Mono._.COVID19_55650_0066d7	4704	TMEM201	Intronic
1	9595394	9595894	3	CD14 Mono._.COVID19_28205_0556	6721	TMEM201	Intronic
1	9615528	9616028	6	B naive._.COVID19_55650_0132d0	26855	TMEM201	Distal
1	9624526	9625026	2	B intermediate._.Control_HIP023	26955	PIK3CD	Distal
1	9625531	9626031	2	CD4 TCM._.Control_HIP043	25950	PIK3CD	Distal
1	9626073	9626573	10	B intermediate._.Control_HIP043	25408	PIK3CD	Distal
1	9626872	9627372	22	CD14 Mono._.COVID19_55650_0067	24609	PIK3CD	Distal
1	9627750	9628250	3	CD4 TCM._.Control_HIP023	23731	PIK3CD	Distal
1	9628419	9628919	4	NK_CD56bright._.Other	23062	PIK3CD	Distal
1	9628986	9629486	15	CD4 TCM._.COVID19_55650_0083	22495	PIK3CD	Distal
1	9629607	9630107	10	B intermediate._.COVID19_55650_0067	21874	PIK3CD	Distal
1	9630386	9630886	11	CD4 TCM._.Control_EV08	21095	PIK3CD	Distal
1	9631059	9631559	2	CD8 TEM._.COVID19_55650_0132d0	20422	PIK3CD	Distal
1	9631560	9632060	2	NK._.COVID19_55650_0086	19921	PIK3CD	Distal
1	9633427	9633927	7	CD16 Mono._.Control_HIP015	18054	PIK3CD	Distal
1	9635621	9636121	2	CD4 Naive._.Other	15860	PIK3CD	Distal
1	9638491	9638991	7	CD14 Mono._.Other	12990	PIK3CD	Distal
1	9639132	9639632	2	CD4 Naive._.Other	12349	PIK3CD	Distal
1	9643331	9643831	2	CD8 TEM._.COVID19_55650_0066d0	8150	PIK3CD	Distal
1	9643836	9644336	4	CD4 Naive._.Control_HIP044	7645	PIK3CD	Distal
1	9644652	9645152	20	CD14 Mono._.COVID19_28205_0556	6829	PIK3CD	Distal
1	9651483	9651983	12	NK._.COVID19_55650_0055	0	PIK3CD	Promoter
1	9652405	9652905	20	CD14 Mono._.COVID19_55650_0055	922	PIK3CD	Exonic
1	9653403	9653903	18	NK._.COVID19_28205_0555d0	932	PIK3CD-AS1	Exonic
1	9654353	9654853	20	CD14 Mono._.Control_HIP015	16	PIK3CD-AS1	Promoter
1	9655080	9655580	20	CD8 TEM._.COVID19_28205_0564d0	743	PIK3CD-AS1	Promoter
1	9655846	9656346	3	B naive._.Control_HIP044	1509	PIK3CD-AS1	Promoter
1	9656377	9656877	3	NK._.COVID19_55650_0066d7	2040	PIK3CD-AS1	Intronic
1	9657541	9658041	2	CD14 Mono._.Control_HIP015	3204	PIK3CD-AS1	Intronic
1	9658221	9658721	4	CD8 TEM._.Control_HIP023	3884	PIK3CD-AS1	Intronic
1	9659345	9659845	3	CD4 TCM._.Control_HIP044	5008	PIK3CD-AS1	Intronic
1	9665235	9665735	3	CD4 Naive._.COVID19_28205_0558	10898	PIK3CD-AS1	Intronic
1	9666030	9666530	3	NK._.COVID19_55650_0055	11693	PIK3CD-AS1	Intronic
1	9669993	9670493	2	cDC2._.Rep2	15656	PIK3CD-AS1	Intronic
1	9680002	9680502	5	NK._.Control_HIP002	7302	PIK3CD-AS2	Intronic
1	9680807	9681307	5	B intermediate._.Control_HIP045	6497	PIK3CD-AS2	Exonic
1	9683395	9683895	3	CD14 Mono._.COVID19_55650_0055	3909	PIK3CD-AS2	Intronic
1	9683965	9684465	5	CD14 Mono._.Control_HIP015	3339	PIK3CD-AS2	Intronic
1	9684784	9685284	5	B intermediate._.Control_HIP023	2520	PIK3CD-AS2	Intronic
1	9685551	9686051	8	CD4 Naive._.COVID19_28205_0558	1753	PIK3CD-AS2	Intronic
1	9686096	9686596	2	B intermediate._.Control_HIP023	1208	PIK3CD-AS2	Intronic
1	9686612	9687112	7	CD4 TCM._.COVID19_55650_0083	692	PIK3CD-AS2	Intronic
1	9687221	9687721	19	CD14 Mono._.Control_EV08	83	PIK3CD-AS2	Promoter
1	9687743	9688243	3	CD16 Mono._.Control_HIP044	437	PIK3CD-AS2	Promoter
1	9688263	9688763	7	CD8 TEM._.COVID19_55650_0132d0	957	PIK3CD-AS2	Promoter
1	9689241	9689741	21	CD8 TEM._.COVID19_55650_0132d0	1935	PIK3CD-AS2	Promoter
1	9689828	9690328	3	CD4 TCM._.COVID19_28205_0564d0	2522	PIK3CD-AS2	Intronic
1	9691015	9691515	3	CD4 TCM._.COVID19_55650_0066d7	3709	PIK3CD-AS2	Intronic
1	9702172	9702672	9	CD4 TCM._.COVID19_28205_0556	14866	PIK3CD-AS2	Intronic
1	9704082	9704582	2	CD8 TEM._.COVID19_55650_0066d0	16776	PIK3CD-AS2	Intronic
1	9704626	9705126	21	CD14 Mono._.COVID19_28205_0556	17320	PIK3CD-AS2	Intronic
1	9705624	9706124	9	CD8 TEM._.COVID19_28205_0564d0	18318	PIK3CD-AS2	Intronic
1	9707259	9707759	2	CD14 Mono._.Control_HIP015	19953	PIK3CD-AS2	Intronic
1	9711586	9712086	18	CD8 TEM._.COVID19_28205_0564d0	24280	PIK3CD-AS2	Intronic
1	9712978	9713478	2	CD4 Naive._.COVID19_28205_0559	25672	PIK3CD-AS2	Intronic
1	9714156	9714656	13	CD4 TCM._.COVID19_28205_0555d2	26850	PIK3CD-AS2	Intronic
1	9715402	9715902	15	CD4 TCM._.COVID19_55650_0083	28096	PIK3CD-AS2	Exonic
1	9715989	9716489	6	CD8 TEM._.COVID19_28205_0558	28683	PIK3CD-AS2	Intronic
1	9716676	9717176	7	CD8 TEM._.COVID19_55650_0132d0	29370	PIK3CD-AS2	Intronic
1	9717503	9718003	18	CD4 TCM._.Other	30197	PIK3CD-AS2	Intronic
1	9718255	9718755	2	CD4 TCM._.Control_HIP023	30949	PIK3CD-AS2	Intronic
1	9719099	9719599	19	CD14 Mono._.COVID19_55650_0132d0	31793	PIK3CD-AS2	Intronic
1	9720141	9720641	2	CD4 Naive._.Control_HIP044	32835	PIK3CD-AS2	Intronic
1	9721087	9721587	3	CD4 TCM._.COVID19_55650_0066d0	33781	PIK3CD-AS2	Intronic
1	9721684	9722184	18	CD4 TCM._.Control_EV08	34378	PIK3CD-AS2	Intronic
1	9723909	9724409	2	CD4 Naive._.Other	36603	PIK3CD-AS2	Intronic
1	9724959	9725459	16	CD4 TCM._.COVID19_55650_0067	37653	PIK3CD-AS2	Intronic
1	9727022	9727522	2	CD4 TCM._.COVID19_28205_0564d0	39716	PIK3CD-AS2	Exonic
1	9728041	9728541	8	CD4 TCM._.COVID19_55650_0066d7	40735	PIK3CD-AS2	Exonic
1	9728555	9729055	9	CD4 Naive._.Control_HIP044	41249	PIK3CD-AS2	Exonic
1	9729115	9729615	7	CD4 Naive._.Control_HIP044	41809	PIK3CD-AS2	Exonic
1	9730496	9730996	21	CD14 Mono._.Control_HIP023	43190	PIK3CD-AS2	Intronic
1	9731823	9732323	2	CD4 Naive._.Control_HIP043	44517	PIK3CD-AS2	Intronic
1	9732561	9733061	2	NK._.Control_HIP023	45255	PIK3CD-AS2	Intronic
1	9733523	9734023	2	B naive._.Control_HIP015	46217	PIK3CD-AS2	Intronic
1	9734276	9734776	2	B naive._.COVID19_28205_0556	46970	PIK3CD-AS2	Intronic
1	9736928	9737428	6	CD14 Mono._.Other	49622	PIK3CD-AS2	Intronic
1	9737557	9738057	2	CD4 TCM._.COVID19_28205_0558	50251	PIK3CD-AS2	Intronic
1	9738160	9738660	3	CD4 TCM._.COVID19_28205_0564d0	50854	PIK3CD-AS2	Intronic
1	9740976	9741476	2	CD4 TCM._.COVID19_28205_0555d2	53670	PIK3CD-AS2	Exonic
1	9759467	9759967	3	CD16 Mono._.Control_HIP002	64808	CLSTN1	Intronic
1	9768195	9768695	2	CD4 TCM._.COVID19_28205_0558	56080	CLSTN1	Intronic
1	9784492	9784992	15	CD4 TCM._.COVID19_55650_0083	39783	CLSTN1	Intronic
1	9786917	9787417	4	CD8 TEM._.COVID19_55650_0066d0	37358	CLSTN1	Intronic
1	9787608	9788108	19	CD4 TCM._.COVID19_28205_0555d2	36667	CLSTN1	Intronic
1	9793757	9794257	2	CD16 Mono._.Control_HIP015	30518	CLSTN1	Intronic
1	9795266	9795766	2	NK._.Control_EV08	29009	CLSTN1	Intronic
1	9796199	9796699	2	NK._.Control_HIP043	28076	CLSTN1	Intronic
1	9800015	9800515	12	CD4 TCM._.COVID19_28205_0564d0	24260	CLSTN1	Intronic
1	9804650	9805150	2	CD4 TCM._.COVID19_55650_0086	19625	CLSTN1	Intronic
1	9809068	9809568	3	B naive._.Control_HIP023	15207	CLSTN1	Intronic
1	9822953	9823453	14	CD4 TCM._.COVID19_55650_0083	1322	CLSTN1	Intronic
1	9823715	9824215	17	CD14 Mono._.COVID19_55650_0055	560	CLSTN1	Exonic
1	9824352	9824852	11	CD4 TCM._.COVID19_55650_0066d7	75	CLSTN1	Promoter
1	9825527	9826027	2	cDC2._.Rep2	1250	CLSTN1	Promoter
1	9826338	9826838	5	CD8 TEM._.Other	2061	CLSTN1	Distal
1	9826872	9827372	3	CD8 TEM._.COVID19_55650_0132d0	2595	CLSTN1	Distal
1	9827553	9828053	3	CD4 TCM._.COVID19_28205_0556	3276	CLSTN1	Distal
1	9829166	9829666	2	CD8 TEM._.COVID19_55650_0132d0	4889	CLSTN1	Distal
1	9845911	9846411	2	CD14 Mono._.COVID19_55650_0052	21634	CLSTN1	Distal
1	9849486	9849986	4	B naive._.COVID19_55650_0132d0	25209	CLSTN1	Exonic
1	9850037	9850537	10	B intermediate._.COVID19_55650_0066d7	25760	CLSTN1	Exonic
1	9850566	9851066	2	CD4 Naive._.Control_HIP023	26289	CLSTN1	Intronic
1	9859977	9860477	5	CD14 Mono._.COVID19_28205_0556	35700	CLSTN1	Intronic
1	9864093	9864593	3	B intermediate._.COVID19_55650_0066d7	39816	CLSTN1	Intronic
1	9867417	9867917	16	CD4 TCM._.COVID19_55650_0067	42668	CTNNBIP1	Intronic
1	9874817	9875317	16	CD4 TCM._.COVID19_28205_0558	35268	CTNNBIP1	Intronic
1	9876659	9877159	2	CD4 TCM._.Control_HIP023	33426	CTNNBIP1	Intronic
1	9882106	9882606	17	CD8 TEM._.COVID19_55650_0132d0	27979	CTNNBIP1	Intronic
1	9893119	9893619	20	CD14 Mono._.COVID19_55650_0066d7	16966	CTNNBIP1	Intronic
1	9898866	9899366	2	CD14 Mono._.COVID19_55650_0067	11219	CTNNBIP1	Intronic
1	9900308	9900808	22	CD14 Mono._.COVID19_55650_0066d7	9777	CTNNBIP1	Intronic
1	9909109	9909609	12	NK._.COVID19_28205_0555d0	976	CTNNBIP1	Intronic
1	9910335	9910835	21	CD8 TEM._.Control_EV08	248	CTNNBIP1	Promoter
1	9910963	9911463	16	CD8 TEM._.COVID19_28205_0564d0	876	CTNNBIP1	Promoter
1	9927808	9928308	2	CD16 Mono._.Control_HIP015	14864	NMNAT1	Intronic
1	9942294	9942794	14	NK._.COVID19_28205_0555d0	378	NMNAT1	Promoter
1	9943165	9943665	19	NK._.COVID19_55650_0066d7	7	LZIC	Promoter
1	9943746	9944246	2	NK._.Control_HIP044	588	LZIC	Promoter
1	9944600	9945100	2	NK._.Control_HIP045	1442	LZIC	Promoter
1	9949592	9950092	5	CD14 Mono._.COVID19_55650_0052	6434	LZIC	Exonic
1	9950275	9950775	10	B intermediate._.COVID19_28205_0558	7117	LZIC	Intronic
1	9950843	9951343	21	CD14 Mono._.COVID19_55650_0083	7685	LZIC	Intronic
1	9961092	9961592	8	B naive._.Control_HIP023	6038	MIR5697	Intronic
1	9989865	9990365	2	CD14 Mono._.Control_HIP045	7090	RBP7	Distal
1	9990441	9990941	7	CD14 Mono._.COVID19_28205_0556	6514	RBP7	Distal
1	9990947	9991447	20	CD14 Mono._.COVID19_55650_0067	6008	RBP7	Distal
1	9992900	9993400	4	CD14 Mono._.COVID19_28205_0556	4055	RBP7	Distal
1	9996254	9996754	2	CD14 Mono._.Control_HIP023	701	RBP7	Promoter
1	9996832	9997332	12	CD14 Mono._.Control_HIP023	123	RBP7	Promoter
1	9997784	9998284	5	CD14 Mono._.COVID19_55650_0055	827	RBP7	Intronic
1	10022624	10023124	11	CD14 Mono._.COVID19_55650_0086	9957	UBE4B	Distal
1	10029082	10029582	18	CD14 Mono._.COVID19_28205_0556	3499	UBE4B	Distal
1	10030961	10031461	2	B intermediate._.Control_HIP045	1620	UBE4B	Promoter
1	10032045	10032545	6	CD4 TCM._.COVID19_55650_0066d7	536	UBE4B	Promoter
1	10032625	10033125	19	CD4 TCM._.COVID19_55650_0067	42	UBE4B	Promoter
1	10033146	10033646	16	CD4 TCM._.Control_EV08	563	UBE4B	Exonic
1	10034174	10034674	2	CD14 Mono._.COVID19_55650_0086	1591	UBE4B	Intronic
1	10055682	10056182	19	CD14 Mono._.COVID19_55650_0083	23099	UBE4B	Intronic
1	10065244	10065744	3	CD14 Mono._.COVID19_55650_0083	32661	UBE4B	Intronic
1	10066943	10067443	11	CD14 Mono._.COVID19_55650_0083	34360	UBE4B	Intronic
1	10074242	10074742	18	CD14 Mono._.COVID19_55650_0067	41659	UBE4B	Intronic
1	10107398	10107898	2	CD16 Mono._.Control_HIP015	74815	UBE4B	Intronic
1	10148016	10148516	19	CD14 Mono._.COVID19_55650_0055	62538	KIF1B	Intronic
1	10151096	10151596	8	CD14 Mono._.COVID19_55650_0057	59458	KIF1B	Exonic
1	10152902	10153402	8	CD14 Mono._.COVID19_28205_0556	57652	KIF1B	Intronic
1	10155629	10156129	3	CD4 TCM._.COVID19_28205_0558	54925	KIF1B	Intronic
1	10173437	10173937	2	pDC._.Rep1	37117	KIF1B	Intronic
1	10174858	10175358	2	CD4 TCM._.Control_HIP044	35696	KIF1B	Intronic
1	10186643	10187143	3	CD4 TCM._.Control_HIP044	23911	KIF1B	Distal
1	10188109	10188609	4	CD4 TCM._.Control_HIP044	22445	KIF1B	Distal
1	10188736	10189236	4	CD4 TCM._.COVID19_55650_0066d0	21818	KIF1B	Distal
1	10189605	10190105	2	pDC._.Rep2	20949	KIF1B	Distal
1	10191660	10192160	2	CD14 Mono._.COVID19_28205_0555d0	18894	KIF1B	Distal
1	10203498	10203998	3	CD14 Mono._.Control_HIP002	7056	KIF1B	Distal
1	10208528	10209028	22	CD14 Mono._.COVID19_55650_0066d7	2026	KIF1B	Distal
1	10209694	10210194	16	CD14 Mono._.COVID19_55650_0132d0	860	KIF1B	Promoter
1	10210204	10210704	22	CD14 Mono._.Control_HIP044	350	KIF1B	Promoter
1	10210778	10211278	3	CD14 Mono._.COVID19_55650_0055	222	KIF1B	Intronic
1	10211356	10211856	14	CD14 Mono._.COVID19_55650_0055	800	KIF1B	Intronic
1	10212145	10212645	5	CD8 TEM._.COVID19_55650_0132d0	1589	KIF1B	Intronic
1	10216077	10216577	9	NK._.Control_HIP045	5521	KIF1B	Intronic
1	10216712	10217212	2	NK._.COVID19_28205_0559	6156	KIF1B	Intronic
1	10218186	10218686	4	CD16 Mono._.Other	7630	KIF1B	Intronic
1	10242776	10243276	5	CD14 Mono._.Other	15307		Intronic
1	10251694	10252194	13	CD14 Mono._.COVID19_28205_0555d0	24225		Intronic
1	10253731	10254231	7	CD14 Mono._.COVID19_55650_0052	26262		Intronic
1	10298952	10299452	2	CD16 Mono._.COVID19_55650_0083	71483		Intronic
1	10304327	10304827	4	NK._.COVID19_28205_0555d0	76858		Exonic
1	10307863	10308363	20	CD8 TEM._.COVID19_55650_0066d0	80394		Exonic
1	10309198	10309698	12	NK._.COVID19_28205_0558	81729		Intronic
1	10309784	10310284	4	NK._.COVID19_55650_0066d7	82315		Intronic
1	10324590	10325090	10	CD4 TCM._.COVID19_28205_0556	73751	PGD	Exonic
1	10337977	10338477	4	NK._.COVID19_55650_0067	60364	PGD	Intronic
1	10377333	10377833	20	CD14 Mono._.COVID19_55650_0067	21008	PGD	Exonic
1	10378375	10378875	4	CD16 Mono._.COVID19_55650_0083	19966	PGD	Exonic
1	10380083	10380583	7	CD14 Mono._.COVID19_55650_0083	18258	PGD	Exonic
1	10388049	10388549	7	CD16 Mono._.Other	10292	PGD	Distal
1	10398154	10398654	6	NK._.COVID19_28205_0555d0	187	PGD	Promoter
1	10398699	10399199	2	pDC._.Rep1	356	PGD	Intronic
1	10399251	10399751	11	CD14 Mono._.COVID19_55650_0052	908	PGD	Exonic
1	10400391	10400891	6	CD16 Mono._.COVID19_55650_0083	2048	PGD	Intronic
1	10415008	10415508	22	CD14 Mono._.COVID19_55650_0052	14843	CENPS-CORT	Intronic
1	10427982	10428482	19	CD14 Mono._.COVID19_55650_0055	1869	CENPS-CORT	Promoter
1	10428822	10429322	2	CD16 Mono._.Control_HIP023	1029	CENPS-CORT	Promoter
1	10429623	10430123	8	NK._.COVID19_55650_0067	228	CENPS-CORT	Promoter
1	10430158	10430658	9	B naive._.COVID19_55650_0132d0	34	CENPS	Promoter
1	10430690	10431190	14	CD4 TCM._.COVID19_55650_0086	496	CENPS	Exonic
1	10431274	10431774	7	CD4 TCM._.Other	1080	CENPS	Intronic
1	10444383	10444883	2	CD8 TEM._.Other	5085	CORT	Intronic
1	10446965	10447465	9	NK._.COVID19_55650_0132d0	2503	CORT	Intronic
1	10457438	10457938	2	B naive._.COVID19_28205_0556	7968	CORT	Exonic
1	10464352	10464852	2	pDC._.Rep1	7685	PEX14	Intronic
1	10471034	10471534	3	CD4 TCM._.Control_EV08	1003	PEX14	Promoter
1	10471846	10472346	10	CD8 TEM._.COVID19_55650_0132d0	191	PEX14	Promoter
1	10472352	10472852	19	CD4 TCM._.Control_EV08	75	DFFA	Promoter
1	10474688	10475188	9	CD4 Naive._.Other	2411	DFFA	Exonic
1	10475271	10475771	6	CD4 TCM._.COVID19_55650_0067	2994	DFFA	Intronic
1	10484431	10484931	18	CD14 Mono._.COVID19_28205_0555d0	12154	DFFA	Intronic
1	10494545	10495045	2	cDC2._.Rep1	22268	DFFA	Intronic
1	10495046	10495546	19	NK._.COVID19_28205_0555d0	22769	DFFA	Exonic
1	10495879	10496379	7	CD8 TEM._.Control_HIP023	23602	DFFA	Intronic
1	10497036	10497536	17	NK._.COVID19_55650_0055	24759	DFFA	Intronic
1	10498166	10498666	18	CD8 TEM._.Control_HIP044	25889	DFFA	Intronic
1	10498699	10499199	2	NK._.Control_HIP044	26422	DFFA	Intronic
1	10507327	10507827	15	CD4 TCM._.Other	35050	DFFA	Intronic
1	10510832	10511332	19	NK._.Control_HIP023	38555	DFFA	Intronic
1	10511540	10512040	8	CD8 TEM._.COVID19_55650_0066d0	39263	DFFA	Intronic
1	10513083	10513583	8	CD8 TEM._.COVID19_55650_0066d7	40806	DFFA	Intronic
1	10513677	10514177	5	NK._.COVID19_55650_0086	41400	DFFA	Intronic
1	10514350	10514850	13	NK._.COVID19_55650_0055	42073	DFFA	Intronic
1	10515557	10516057	2	cDC2._.Rep1	43280	DFFA	Intronic
1	10516106	10516606	4	CD4 TCM._.COVID19_55650_0067	43829	DFFA	Intronic
1	10517164	10517664	2	CD4 TCM._.Control_HIP023	44887	DFFA	Intronic
1	10525052	10525552	19	NK._.COVID19_55650_0083	52775	DFFA	Intronic
1	10525644	10526144	8	CD8 TEM._.Control_HIP023	53367	DFFA	Intronic
1	10527422	10527922	2	NK._.Control_HIP023	55145	DFFA	Intronic
1	10539278	10539778	2	NK._.COVID19_28205_0558	67001	DFFA	Intronic
1	10544267	10544767	8	CD4 TCM._.Control_HIP044	71990	DFFA	Intronic
1	10553161	10553661	7	NK._.Control_HIP044	80884	DFFA	Intronic
1	10591295	10591795	2	NK._.Control_HIP044	119018	DFFA	Intronic
1	10604235	10604735	2	CD8 TEM._.Control_HIP002	131958	DFFA	Intronic
1	10640277	10640777	2	NK._.Control_HIP023	156122	CASZ1	Intronic
1	10641100	10641600	2	CD8 TEM._.COVID19_55650_0066d7	155299	CASZ1	Intronic
1	10645732	10646232	2	B naive._.Control_HIP044	150667	CASZ1	Intronic
1	10656659	10657159	2	CD8 TEM._.COVID19_28205_0564d0	139740	CASZ1	Intronic
1	10657410	10657910	2	B naive._.Other	138989	CASZ1	Intronic
1	10667223	10667723	2	NK_CD56bright._.Control_HIP044	129176	CASZ1	Intronic
1	10671400	10671900	2	NK._.Control_HIP023	124999	CASZ1	Intronic
1	10678473	10678973	2	CD4 TCM._.COVID19_28205_0564d0	117926	CASZ1	Intronic
1	10679463	10679963	4	CD4 TCM._.COVID19_55650_0067	116936	CASZ1	Intronic
1	10679976	10680476	4	CD4 TCM._.Control_HIP023	116423	CASZ1	Intronic
1	10682875	10683375	3	NK._.COVID19_55650_0086	113524	CASZ1	Intronic
1	10684037	10684537	2	NK._.COVID19_55650_0066d7	112362	CASZ1	Intronic
1	10685508	10686008	2	CD8 TEM._.COVID19_55650_0066d0	110891	CASZ1	Intronic
1	10691538	10692038	2	CD8 TEM._.COVID19_28205_0557	104861	CASZ1	Intronic
1	10692317	10692817	14	CD4 TCM._.COVID19_28205_0564d0	104082	CASZ1	Intronic
1	10693329	10693829	15	CD4 TCM._.Control_EV08	103070	CASZ1	Intronic
[truncated: 282,911+ more rows]
