# Supplementary material for: Mapping disease regulatory circuits at cell-type resolution from single-cell multiomics data
Source: Nat Comput Sci. Author manuscript; Available in PMC 2023 Nov 16. (PMC10653299; doi:10.1038/s43588-023-00476-5)
Supplement: Supplementary Table 5 [file NIHMS1939726-supplement-Supplementary_Table_5.xlsx]

## Sheet: Table S5
Table S5. COVID-19 CD8 T, Mono, and NK differentially accessible sites
Cell type	chr	point1	point2	pval	FDR	log2FC
CD8 TEM	19	46495648	46496148	4.74215e-97	9.8643e-92	3.21838
CD8 TEM	19	46494308	46494808	1.24601e-91	1.29593e-86	3.57195
CD8 TEM	1	109687501	109688001	2.09846e-56	1.45502e-51	9.12154
CD8 TEM	7	84336181	84336681	2.33126e-54	1.21233e-49	-1.63644
CD8 TEM	4	177281470	177281970	4.45461e-41	1.85324e-36	3.613
CD8 TEM	7	35690544	35691044	2.21372e-37	7.67472e-33	1.99033
CD8 TEM	9	127934758	127935258	2.82318e-33	7.34071e-29	1.17946
CD8 TEM	12	53487517	53488017	2.46214e-32	5.12157e-28	-1.18636
CD8 TEM	12	51751702	51752202	1.63993e-31	3.10115e-27	3.05681
CD8 TEM	10	69319216	69319716	2.79036e-31	4.83692e-27	-1.20773
CD8 TEM	23	1661480	1661980	4.60037e-31	7.36105e-27	0.962174
CD8 TEM	22	29205632	29206132	2.77337e-30	4.12069e-26	1.18008
CD8 TEM	20	50217420	50217920	1.42036e-28	1.96968e-24	2.60437
CD8 TEM	1	1692278	1692778	4.09939e-26	4.66669e-22	1.04725
CD8 TEM	1	148522436	148522936	4.26257e-26	4.66669e-22	1.16391
CD8 TEM	6	111985094	111985594	5.48775e-25	5.18875e-21	-1.44103
CD8 TEM	1	1692903	1693403	2.02865e-24	1.83472e-20	0.909355
CD8 TEM	17	82708053	82708553	3.13271e-24	2.71519e-20	1.23301
CD8 TEM	12	120649148	120649648	7.19446e-24	5.98617e-20	1.33209
CD8 TEM	16	4539125	4539625	9.83285e-24	7.86677e-20	-0.799394
CD8 TEM	5	123512562	123513062	2.94255e-23	2.11065e-19	-1.19491
CD8 TEM	2	170436535	170437035	1.68556e-22	1.06248e-18	-1.62501
CD8 TEM	9	19465229	19465729	3.38582e-22	2.07146e-18	1.05133
CD8 TEM	17	43484065	43484565	3.67306e-22	2.18298e-18	-1.18357
CD8 TEM	2	84908916	84909416	1.05729e-21	5.94405e-18	-1.18059
CD8 TEM	22	49705577	49706077	1.30075e-21	7.12033e-18	-1.19523
CD8 TEM	9	127402777	127403277	2.53131e-21	1.35012e-17	0.776353
CD8 TEM	5	139198176	139198676	2.89105e-21	1.50344e-17	1.92594
CD8 TEM	1	11908320	11908820	3.70438e-21	1.87941e-17	1.47741
CD8 TEM	1	182259225	182259725	6.20885e-21	3.00354e-17	-1.01061
CD8 TEM	2	106314466	106314966	2.84601e-20	1.28697e-16	-1.13757
CD8 TEM	5	126987560	126988060	3.38816e-20	1.49954e-16	-1.1743
CD8 TEM	1	145281496	145281996	4.39369e-20	1.90405e-16	1.96462
CD8 TEM	22	37304280	37304780	5.10323e-20	2.16641e-16	-1.09661
CD8 TEM	22	29152786	29153286	9.9281e-20	4.13035e-16	1.33897
CD8 TEM	3	150877251	150877751	1.13709e-19	4.59467e-16	-1.27198
CD8 TEM	1	25562433	25562933	1.1486e-19	4.59467e-16	-1.25938
CD8 TEM	11	73203698	73204198	2.77987e-19	1.09104e-15	-1.08662
CD8 TEM	17	46253783	46254283	3.5772e-19	1.37797e-15	0.501794
CD8 TEM	2	233053879	233054379	4.58902e-19	1.73559e-15	0.810508
CD8 TEM	1	146376794	146377294	5.49793e-19	2.04222e-15	1.1835
CD8 TEM	7	141158560	141159060	7.62769e-19	2.78361e-15	1.17138
CD8 TEM	6	12963030	12963530	9.75731e-19	3.49939e-15	-1.06275
CD8 TEM	5	72517868	72518368	1.24689e-18	4.3961e-15	0.85347
CD8 TEM	7	105035232	105035732	1.6346e-18	5.66696e-15	0.587442
CD8 TEM	1	44730657	44731157	1.74544e-18	5.95204e-15	1.39857
CD8 TEM	8	52782960	52783460	2.72368e-18	8.99304e-15	0.880698
CD8 TEM	7	80775813	80776313	3.83554e-18	1.22745e-14	-1.10456
CD8 TEM	2	231527795	231528295	4.17881e-18	1.31704e-14	1.05399
CD8 TEM	9	127979230	127979730	4.77658e-18	1.48297e-14	-0.890431
CD8 TEM	2	157403011	157403511	4.96844e-18	1.51985e-14	-1.1448
CD8 TEM	1	19688359	19688859	5.44889e-18	1.64267e-14	-1.11225
CD8 TEM	1	227766251	227766751	6.60048e-18	1.93378e-14	-0.907158
CD8 TEM	7	35727581	35728081	7.26659e-18	2.09937e-14	-0.804134
CD8 TEM	12	121823007	121823507	7.57992e-18	2.15989e-14	-1.53821
CD8 TEM	13	111518736	111519236	9.7133e-18	2.73039e-14	-0.828807
CD8 TEM	1	159910317	159910817	1.05957e-17	2.93873e-14	-0.935167
CD8 TEM	16	87700729	87701229	1.38618e-17	3.79399e-14	-1.15365
CD8 TEM	17	64331902	64332402	1.44137e-17	3.89382e-14	-1.19304
CD8 TEM	1	111592857	111593357	1.62627e-17	4.337e-14	-1.09191
CD8 TEM	19	12174940	12175440	2.51018e-17	6.6095e-14	-0.963669
CD8 TEM	1	11909494	11909994	2.9659e-17	7.71182e-14	1.32804
CD8 TEM	15	75452416	75452916	3.08296e-17	7.91723e-14	-0.946771
CD8 TEM	9	127404509	127405009	3.99262e-17	1.01283e-13	1.24773
CD8 TEM	8	101632451	101632951	6.2376e-17	1.50872e-13	-1.04644
CD8 TEM	3	16316753	16317253	7.0271e-17	1.68015e-13	-1.01245
CD8 TEM	4	186161061	186161561	7.147e-17	1.6894e-13	2.09904
CD8 TEM	8	140100302	140100802	7.88806e-17	1.82313e-13	1.57438
CD8 TEM	7	893601	894101	1.39781e-16	3.12648e-13	1.58423
CD8 TEM	12	32217536	32218036	1.45028e-16	3.20933e-13	1.41649
CD8 TEM	9	77841847	77842347	1.54195e-16	3.37627e-13	-0.79981
CD8 TEM	6	6333515	6334015	1.61866e-16	3.48445e-13	0.966053
CD8 TEM	1	233327278	233327778	1.62486e-16	3.48445e-13	-1.04313
CD8 TEM	4	36268018	36268518	1.6649e-16	3.53389e-13	0.895164
CD8 TEM	12	21438128	21438628	1.79666e-16	3.77504e-13	-0.930054
CD8 TEM	7	139576006	139576506	2.12579e-16	4.42193e-13	-1.40703
CD8 TEM	12	52559324	52559824	2.27729e-16	4.69015e-13	0.806563
CD8 TEM	23	155881021	155881521	2.64781e-16	5.3998e-13	-1.20274
CD8 TEM	1	25036112	25036612	3.32032e-16	6.64182e-13	1.37716
CD8 TEM	1	161069682	161070182	4.32409e-16	8.48554e-13	-0.824653
CD8 TEM	20	5610237	5610737	5.29844e-16	1.01114e-12	-1.21831
CD8 TEM	9	133277536	133278036	7.18163e-16	1.33382e-12	-1.15177
CD8 TEM	11	62852628	62853128	7.2742e-16	1.33431e-12	-1.37338
CD8 TEM	14	20792559	20793059	9.21317e-16	1.65212e-12	-1.29509
CD8 TEM	1	205849942	205850442	1.11525e-15	1.9828e-12	-1.00085
CD8 TEM	1	148522951	148523451	1.75172e-15	3.01142e-12	1.77234
CD8 TEM	8	54170633	54171133	2.10528e-15	3.58956e-12	2.44371
CD8 TEM	19	49301184	49301684	2.12396e-15	3.59197e-12	-1.2526
CD8 TEM	2	24623507	24624007	2.62665e-15	4.37102e-12	-0.905661
CD8 TEM	2	64864404	64864904	2.86984e-15	4.73782e-12	1.93916
CD8 TEM	3	149267585	149268085	2.93665e-15	4.80994e-12	0.395112
CD8 TEM	18	56542336	56542836	3.85641e-15	6.26706e-12	0.430405
CD8 TEM	1	111203722	111204222	4.43345e-15	7.09396e-12	-0.92311
CD8 TEM	2	241734323	241734823	4.53546e-15	7.20179e-12	0.505743
CD8 TEM	5	139561519	139562019	4.58183e-15	7.2203e-12	-0.714098
CD8 TEM	9	131697873	131698373	5.15169e-15	8.05728e-12	0.534709
CD8 TEM	6	167092658	167093158	6.40967e-15	9.66215e-12	-1.21903
CD8 TEM	9	27369605	27370105	7.1948e-15	1.06143e-11	-0.890504
CD8 TEM	6	107824233	107824733	7.68023e-15	1.11719e-11	-0.837971
CD8 TEM	6	105883980	105884480	7.87456e-15	1.1356e-11	-1.0333
CD8 TEM	11	1086054	1086554	7.91592e-15	1.1356e-11	1.46705
CD8 TEM	3	129070163	129070663	8.55519e-15	1.21061e-11	-1.15516
CD8 TEM	11	76857716	76858216	1.228e-14	1.69165e-11	-0.726871
CD8 TEM	9	137267147	137267647	1.30357e-14	1.78394e-11	0.874237
CD8 TEM	22	39442160	39442660	1.316e-14	1.78918e-11	-0.803864
CD8 TEM	3	69013498	69013998	1.32728e-14	1.7928e-11	-1.00758
CD8 TEM	1	22451570	22452070	1.36664e-14	1.8223e-11	0.721045
CD8 TEM	17	17304624	17305124	1.65118e-14	2.18768e-11	0.574455
CD8 TEM	7	27995179	27995679	1.85764e-14	2.43027e-11	0.340178
CD8 TEM	6	6401950	6402450	2.03768e-14	2.6327e-11	1.36413
CD8 TEM	18	57581194	57581694	2.32744e-14	2.96834e-11	-0.948929
CD8 TEM	2	231800458	231800958	2.34028e-14	2.96834e-11	-0.701401
CD8 TEM	5	54670183	54670683	2.53485e-14	3.19467e-11	-1.05785
CD8 TEM	2	108579429	108579929	2.54943e-14	3.19467e-11	1.60201
CD8 TEM	3	155271105	155271605	2.9316e-14	3.63311e-11	-1.12341
CD8 TEM	6	41318749	41319249	2.93425e-14	3.63311e-11	-0.762944
CD8 TEM	3	183381000	183381500	4.15406e-14	5.03519e-11	-0.932139
CD8 TEM	10	89412226	89412726	4.55789e-14	5.44885e-11	-0.938874
CD8 TEM	10	60271582	60272082	6.4143e-14	7.53818e-11	-1.17274
CD8 TEM	6	33578494	33578994	7.31781e-14	8.45667e-11	0.88538
CD8 TEM	8	54171622	54172122	7.40661e-14	8.512e-11	1.37763
CD8 TEM	9	137273710	137274210	7.60921e-14	8.69678e-11	0.645696
CD8 TEM	19	6086888	6087388	8.50747e-14	9.61775e-11	-0.736755
CD8 TEM	1	15524716	15525216	8.70568e-14	9.78862e-11	0.365013
CD8 TEM	19	11373814	11374314	1.00407e-13	1.11096e-10	1.68247
CD8 TEM	15	43293387	43293887	1.06896e-13	1.17421e-10	-1.15499
CD8 TEM	9	129069330	129069830	1.07253e-13	1.17421e-10	-0.8921
CD8 TEM	2	99179049	99179549	1.07964e-13	1.1758e-10	-1.26557
CD8 TEM	5	68196865	68197365	1.09611e-13	1.18485e-10	0.452123
CD8 TEM	5	39273251	39273751	1.14086e-13	1.22327e-10	-1.1803
CD8 TEM	5	16456184	16456684	1.2254e-13	1.30717e-10	0.387834
CD8 TEM	7	141071238	141071738	1.28146e-13	1.36e-10	1.08986
CD8 TEM	16	351863	352363	1.30035e-13	1.37305e-10	-0.950953
CD8 TEM	1	28648379	28648879	1.32959e-13	1.39682e-10	0.831852
CD8 TEM	2	232237429	232237929	1.37727e-13	1.43965e-10	0.526218
CD8 TEM	1	205284652	205285152	1.5214e-13	1.56668e-10	-0.754061
CD8 TEM	11	96068163	96068663	1.62138e-13	1.64521e-10	-0.772074
CD8 TEM	19	6831056	6831556	1.83534e-13	1.84432e-10	-0.501594
CD8 TEM	7	2001062	2001562	1.8939e-13	1.88496e-10	-1.03717
CD8 TEM	11	65224879	65225379	1.93338e-13	1.91509e-10	-1.09254
CD8 TEM	3	101722339	101722839	2.07311e-13	2.04377e-10	1.15711
CD8 TEM	6	5718264	5718764	2.16057e-13	2.11189e-10	-0.921024
CD8 TEM	1	40039743	40040243	2.16253e-13	2.11189e-10	-0.964904
CD8 TEM	22	27405863	27406363	2.323e-13	2.24751e-10	-0.796558
CD8 TEM	9	82539810	82540310	2.45865e-13	2.36773e-10	-0.928218
CD8 TEM	5	54520271	54520771	2.88281e-13	2.76342e-10	-0.94812
CD8 TEM	19	48661559	48662059	3.18085e-13	3.02371e-10	-0.981849
CD8 TEM	8	71040084	71040584	3.18342e-13	3.02371e-10	-0.89076
CD8 TEM	5	150152840	150153340	3.51097e-13	3.31967e-10	-1.17353
CD8 TEM	9	79565091	79565591	4.26e-13	3.95596e-10	-0.934028
CD8 TEM	21	45042686	45043186	4.64003e-13	4.28972e-10	-0.899515
CD8 TEM	9	124639595	124640095	5.21753e-13	4.78112e-10	-0.761346
CD8 TEM	11	66371555	66372055	5.31699e-13	4.85089e-10	-1.0318
CD8 TEM	3	172449633	172450133	5.61949e-13	5.10448e-10	-0.999183
CD8 TEM	8	101902658	101903158	5.74608e-13	5.19678e-10	-0.874767
CD8 TEM	1	30756634	30757134	5.95517e-13	5.34052e-10	-1.14907
CD8 TEM	8	33258937	33259437	6.30083e-13	5.60109e-10	1.35457
CD8 TEM	12	96496036	96496536	6.8801e-13	6.09e-10	1.34995
CD8 TEM	9	125264023	125264523	7.34146e-13	6.44354e-10	0.505189
CD8 TEM	2	235045290	235045790	7.66951e-13	6.65065e-10	0.326063
CD8 TEM	17	39755330	39755830	7.67335e-13	6.65065e-10	-1.00827
CD8 TEM	5	119363094	119363594	8.34138e-13	7.1699e-10	-1.14439
CD8 TEM	1	26545534	26546034	8.69698e-13	7.4448e-10	-0.666372
CD8 TEM	5	76542885	76543385	8.96469e-13	7.64251e-10	-1.08016
CD8 TEM	2	74958359	74958859	9.24808e-13	7.83853e-10	-1.19654
CD8 TEM	3	183313344	183313844	1.01001e-12	8.50586e-10	-1.06082
CD8 TEM	7	100605566	100606066	1.20387e-12	1.00571e-09	-0.704686
CD8 TEM	7	105126665	105127165	1.2403e-12	1.032e-09	1.47066
CD8 TEM	14	103384271	103384771	1.38648e-12	1.14903e-09	-1.1107
CD8 TEM	19	16329675	16330175	1.54401e-12	1.26946e-09	-1.04378
CD8 TEM	6	116445081	116445581	1.67408e-12	1.36561e-09	0.499005
CD8 TEM	17	20073928	20074428	1.71391e-12	1.38722e-09	-1.04064
CD8 TEM	9	5844741	5845241	1.85385e-12	1.48317e-09	0.542543
CD8 TEM	7	28624903	28625403	1.8716e-12	1.49163e-09	0.481551
CD8 TEM	7	31647446	31647946	1.9298e-12	1.53215e-09	0.340534
CD8 TEM	9	134359537	134360037	1.99724e-12	1.57966e-09	0.317623
CD8 TEM	14	105162332	105162832	2.02881e-12	1.59855e-09	-0.846975
CD8 TEM	7	1922113	1922613	2.49805e-12	1.93891e-09	-1.11588
CD8 TEM	14	51593272	51593772	2.5219e-12	1.95014e-09	-1.16058
CD8 TEM	4	76250888	76251388	2.57059e-12	1.98043e-09	2.13853
CD8 TEM	20	3797695	3798195	2.59931e-12	1.99517e-09	3.65299
CD8 TEM	5	157027648	157028148	2.62812e-12	2.00251e-09	-1.08091
CD8 TEM	7	4792536	4793036	2.66044e-12	2.01973e-09	0.359468
CD8 TEM	1	16644465	16644965	2.67542e-12	2.02372e-09	0.490847
CD8 TEM	2	207167143	207167643	2.76362e-12	2.07698e-09	-0.989915
CD8 TEM	7	112445136	112445636	2.76581e-12	2.07698e-09	-0.623309
CD8 TEM	5	143350572	143351072	3.06564e-12	2.28564e-09	0.393249
CD8 TEM	19	45729374	45729874	3.08466e-12	2.2894e-09	1.03052
CD8 TEM	20	53750738	53751238	3.09269e-12	2.2894e-09	0.918163
CD8 TEM	2	69597250	69597750	3.23589e-12	2.37847e-09	-1.00571
CD8 TEM	16	50644705	50645205	3.3298e-12	2.43888e-09	-1.11614
CD8 TEM	8	1980448	1980948	3.40515e-12	2.48532e-09	1.85251
CD8 TEM	11	134387391	134387891	3.48881e-12	2.52863e-09	-0.753519
CD8 TEM	20	43915866	43916366	3.63006e-12	2.6128e-09	1.0525
CD8 TEM	18	75696292	75696792	3.88919e-12	2.78967e-09	1.13022
CD8 TEM	9	68506003	68506503	3.998e-12	2.85786e-09	0.433933
CD8 TEM	1	154342812	154343312	4.13646e-12	2.94671e-09	-0.776725
CD8 TEM	2	131492554	131493054	4.37875e-12	3.09808e-09	1.46894
CD8 TEM	8	144767288	144767788	4.43355e-12	3.12622e-09	-0.848267
CD8 TEM	1	110674549	110675049	4.57301e-12	3.21367e-09	-1.11516
CD8 TEM	8	1816603	1817103	4.75098e-12	3.31633e-09	-0.979379
CD8 TEM	14	24274009	24274509	4.77761e-12	3.32376e-09	-0.978858
CD8 TEM	9	133906767	133907267	4.88022e-12	3.38383e-09	0.440418
CD8 TEM	2	30338192	30338692	5.14835e-12	3.53958e-09	-1.17101
CD8 TEM	1	54807218	54807718	5.26366e-12	3.58987e-09	-0.958825
CD8 TEM	12	43957640	43958140	5.62523e-12	3.82392e-09	-1.16693
CD8 TEM	7	111328988	111329488	5.84993e-12	3.96129e-09	0.454869
CD8 TEM	5	147658591	147659091	6.34533e-12	4.24409e-09	-1.211
CD8 TEM	5	149551280	149551780	7.02507e-12	4.64771e-09	0.868663
CD8 TEM	11	36427022	36427522	7.03816e-12	4.64771e-09	-1.12062
CD8 TEM	1	111204321	111204821	7.39514e-12	4.86799e-09	-1.02373
CD8 TEM	12	54130541	54131041	7.61998e-12	4.98445e-09	0.958044
CD8 TEM	9	124861258	124861758	7.98474e-12	5.19041e-09	-0.700489
CD8 TEM	9	105557859	105558359	8.14624e-12	5.27889e-09	-0.843234
CD8 TEM	11	4453934	4454434	8.17697e-12	5.28235e-09	-1.09187
CD8 TEM	7	73648441	73648941	8.36998e-12	5.39029e-09	-0.771713
CD8 TEM	7	129225681	129226181	8.43506e-12	5.41544e-09	-0.844184
CD8 TEM	5	14144973	14145473	8.53981e-12	5.44906e-09	-0.741655
CD8 TEM	1	27343246	27343746	8.86826e-12	5.64133e-09	-1.0551
CD8 TEM	9	124247341	124247841	1.11704e-11	7.04115e-09	0.360893
CD8 TEM	6	149234529	149235029	1.16934e-11	7.32642e-09	-1.10224
CD8 TEM	16	20744762	20745262	1.32966e-11	8.281e-09	-0.90134
CD8 TEM	17	1711082	1711582	1.3399e-11	8.31987e-09	-0.654416
CD8 TEM	9	85725934	85726434	1.43813e-11	8.85057e-09	-0.642981
CD8 TEM	1	145280973	145281473	1.50076e-11	9.1548e-09	0.736903
CD8 TEM	7	31883685	31884185	1.61239e-11	9.79974e-09	0.7265
CD8 TEM	2	240453864	240454364	1.61591e-11	9.79974e-09	0.332539
CD8 TEM	12	131857815	131858315	1.62118e-11	9.8031e-09	-0.45542
CD8 TEM	17	39867901	39868401	1.7085e-11	1.03011e-08	-0.999574
CD8 TEM	17	48240979	48241479	1.75683e-11	1.0562e-08	-0.73303
CD8 TEM	23	154378914	154379414	1.80752e-11	1.08354e-08	0.378408
CD8 TEM	12	118166900	118167400	1.87732e-11	1.12007e-08	0.408527
CD8 TEM	12	132819446	132819946	1.89499e-11	1.12623e-08	-0.500093
CD8 TEM	5	149474677	149475177	1.98617e-11	1.17083e-08	-0.811709
CD8 TEM	19	39738732	39739232	2.1597e-11	1.26193e-08	-0.757505
CD8 TEM	1	108646551	108647051	2.18986e-11	1.27597e-08	-0.689679
CD8 TEM	3	29360229	29360729	2.51969e-11	1.45997e-08	-0.892955
CD8 TEM	17	51764289	51764789	2.78596e-11	1.59646e-08	-0.88683
CD8 TEM	1	16895455	16895955	2.83833e-11	1.62201e-08	1.06783
CD8 TEM	20	58321093	58321593	2.85394e-11	1.62646e-08	1.83099
CD8 TEM	8	133061762	133062262	2.97894e-11	1.68844e-08	1.55511
CD8 TEM	19	3172435	3172935	3.61319e-11	2.02585e-08	-1.00877
CD8 TEM	5	96702416	96702916	3.76603e-11	2.10022e-08	-0.705121
CD8 TEM	1	1891476	1891976	3.90348e-11	2.16527e-08	-0.852032
CD8 TEM	12	103966103	103966603	4.24573e-11	2.33642e-08	0.413684
CD8 TEM	15	29408308	29408808	4.27316e-11	2.34531e-08	-0.657399
CD8 TEM	2	234422804	234423304	4.52975e-11	2.46661e-08	0.337578
CD8 TEM	22	50190793	50191293	4.55602e-11	2.47444e-08	0.408225
CD8 TEM	12	64700828	64701328	4.70091e-11	2.54649e-08	-0.812624
CD8 TEM	13	108195879	108196379	5.10319e-11	2.7359e-08	0.356289
CD8 TEM	6	135115826	135116326	5.29556e-11	2.83174e-08	-0.986335
CD8 TEM	22	46131700	46132200	5.5271e-11	2.94711e-08	0.348767
CD8 TEM	10	23095973	23096473	5.60477e-11	2.96658e-08	1.64795
CD8 TEM	5	54717857	54718357	5.71849e-11	3.01909e-08	-1.18592
CD8 TEM	7	29156711	29157211	5.87725e-11	3.09505e-08	0.647266
CD8 TEM	5	139636150	139636650	5.9422e-11	3.12135e-08	1.49443
CD8 TEM	3	108090162	108090662	5.99744e-11	3.14243e-08	-1.00262
CD8 TEM	2	64922525	64923025	6.25828e-11	3.27087e-08	-1.01163
CD8 TEM	1	41915994	41916494	6.51493e-11	3.38798e-08	-1.22509
CD8 TEM	1	206923038	206923538	7.49669e-11	3.8695e-08	-1.10252
CD8 TEM	12	106260049	106260549	7.55568e-11	3.89029e-08	-0.785408
CD8 TEM	10	33412481	33412981	7.79427e-11	3.96408e-08	-0.827339
CD8 TEM	20	32510649	32511149	7.83546e-11	3.97531e-08	0.840384
CD8 TEM	9	137455461	137455961	8.36945e-11	4.2359e-08	-0.637041
CD8 TEM	7	82605189	82605689	8.74599e-11	4.41573e-08	-0.924075
CD8 TEM	9	93569585	93570085	8.83631e-11	4.45052e-08	-0.777665
CD8 TEM	3	52891679	52892179	9.16471e-11	4.59369e-08	1.20668
CD8 TEM	9	109954088	109954588	9.32957e-11	4.64275e-08	-0.759086
CD8 TEM	15	41620742	41621242	9.60474e-11	4.76828e-08	-1.05048
CD8 TEM	4	25783880	25784380	9.7301e-11	4.80757e-08	-1.01499
CD8 TEM	13	45280988	45281488	9.99647e-11	4.91583e-08	-0.742055
CD8 TEM	23	130092119	130092619	1.00398e-10	4.92547e-08	-0.882387
CD8 TEM	18	32549427	32549927	1.05179e-10	5.13332e-08	-0.859836
CD8 TEM	19	42247485	42247985	1.07943e-10	5.22177e-08	-1.00278
CD8 TEM	3	53251557	53252057	1.11491e-10	5.36843e-08	-1.1645
CD8 TEM	7	102272729	102273229	1.12125e-10	5.3865e-08	-0.753273
CD8 TEM	11	66209133	66209633	1.1284e-10	5.39235e-08	-0.623733
CD8 TEM	2	72918523	72919023	1.17057e-10	5.57194e-08	-0.766414
CD8 TEM	10	11304308	11304808	1.29239e-10	6.10986e-08	-0.885913
CD8 TEM	20	54207600	54208100	1.38867e-10	6.52055e-08	0.42649
CD8 TEM	1	27868977	27869477	1.40435e-10	6.57933e-08	-0.901978
CD8 TEM	17	75773185	75773685	1.53062e-10	7.09106e-08	-0.915718
CD8 TEM	7	131909359	131909859	1.55488e-10	7.18744e-08	0.962209
CD8 TEM	12	52559974	52560474	1.56358e-10	7.21163e-08	0.396098
CD8 TEM	9	129585923	129586423	1.57071e-10	7.21508e-08	-0.485399
CD8 TEM	9	4759259	4759759	1.58035e-10	7.2408e-08	-0.823749
CD8 TEM	7	41881684	41882184	1.63051e-10	7.43786e-08	-0.977695
CD8 TEM	8	143573859	143574359	1.63809e-10	7.43985e-08	0.425915
CD8 TEM	16	9081783	9082283	1.66916e-10	7.56444e-08	1.46813
CD8 TEM	9	36487609	36488109	1.75509e-10	7.9324e-08	-0.603877
CD8 TEM	10	24451530	24452030	1.75799e-10	7.9324e-08	-1.10796
CD8 TEM	8	22604933	22605433	1.76562e-10	7.94959e-08	-0.812387
CD8 TEM	2	181395826	181396326	1.77552e-10	7.9769e-08	-0.725204
CD8 TEM	11	46670323	46670823	1.7832e-10	7.97694e-08	-0.92826
CD8 TEM	7	77802998	77803498	1.81287e-10	8.07496e-08	-1.06307
CD8 TEM	17	58121896	58122396	1.88792e-10	8.3734e-08	0.317266
CD8 TEM	20	1325628	1326128	2.0058e-10	8.85842e-08	1.80307
CD8 TEM	17	7439513	7440013	2.05656e-10	9.0442e-08	-0.812888
CD8 TEM	12	68365165	68365665	2.24895e-10	9.82795e-08	-0.953289
CD8 TEM	11	65487495	65487995	2.31853e-10	1.00599e-07	0.706174
CD8 TEM	17	81249162	81249662	2.32136e-10	1.00599e-07	-0.790182
CD8 TEM	10	93498186	93498686	2.3697e-10	1.02267e-07	-0.685482
CD8 TEM	12	7890975	7891475	2.52969e-10	1.08497e-07	1.92914
CD8 TEM	1	9717504	9718004	2.64897e-10	1.12238e-07	-0.581811
CD8 TEM	11	1038044	1038544	2.64929e-10	1.12238e-07	0.887641
CD8 TEM	11	110243731	110244231	2.69449e-10	1.13921e-07	-0.907204
CD8 TEM	17	2053798	2054298	2.73823e-10	1.15427e-07	0.349337
CD8 TEM	2	237624304	237624804	2.75953e-10	1.15963e-07	0.305301
CD8 TEM	19	7448868	7449368	2.82007e-10	1.18044e-07	-0.851819
CD8 TEM	9	34163359	34163859	2.8204e-10	1.18044e-07	0.365182
CD8 TEM	19	16096389	16096889	2.82703e-10	1.18084e-07	-1.02401
CD8 TEM	1	198556857	198557357	2.84623e-10	1.1841e-07	-0.947048
CD8 TEM	7	128405812	128406312	2.91479e-10	1.21021e-07	-0.943418
CD8 TEM	12	54156211	54156711	3.15582e-10	1.30248e-07	0.774941
CD8 TEM	20	60477926	60478426	3.30586e-10	1.36171e-07	0.715445
CD8 TEM	6	148771665	148772165	3.48503e-10	1.42703e-07	-0.484053
CD8 TEM	19	4810834	4811334	3.65135e-10	1.4922e-07	-0.973917
CD8 TEM	10	119107750	119108250	3.6836e-10	1.50242e-07	-0.68271
CD8 TEM	20	43745232	43745732	3.88804e-10	1.58271e-07	-0.688789
CD8 TEM	16	69107364	69107864	4.03422e-10	1.639e-07	0.965207
CD8 TEM	8	104339478	104339978	4.05094e-10	1.64259e-07	-0.830754
CD8 TEM	3	56987193	56987693	4.20124e-10	1.69692e-07	-0.85782
CD8 TEM	5	43037827	43038327	4.27979e-10	1.7253e-07	-0.819205
CD8 TEM	1	28199442	28199942	4.3651e-10	1.75289e-07	-0.70407
CD8 TEM	16	84636790	84637290	4.4266e-10	1.77416e-07	-0.841363
CD8 TEM	15	90566416	90566916	4.74457e-10	1.8763e-07	-0.874422
CD8 TEM	11	63840384	63840884	4.97261e-10	1.95839e-07	-0.853169
CD8 TEM	2	8137759	8138259	5.03362e-10	1.97558e-07	-0.844042
CD8 TEM	22	49799716	49800216	5.323e-10	2.0774e-07	0.535484
CD8 TEM	7	81920583	81921083	5.49123e-10	2.13504e-07	-0.518215
CD8 TEM	9	114315079	114315579	5.571e-10	2.16202e-07	-1.09348
CD8 TEM	1	25065887	25066387	5.59868e-10	2.16871e-07	-0.495178
CD8 TEM	22	39277191	39277691	5.73077e-10	2.21164e-07	-0.81824
CD8 TEM	1	153805210	153805710	6.22817e-10	2.37279e-07	-0.661492
CD8 TEM	4	139742327	139742827	6.26054e-10	2.38076e-07	0.303225
CD8 TEM	12	93434283	93434783	6.36873e-10	2.41308e-07	0.455925
CD8 TEM	19	45000345	45000845	6.5162e-10	2.45999e-07	1.00283
CD8 TEM	9	107644966	107645466	6.5971e-10	2.48602e-07	-0.930375
CD8 TEM	2	207513893	207514393	7.09321e-10	2.65374e-07	-0.750455
CD8 TEM	5	39094447	39094947	7.12137e-10	2.65949e-07	-0.747263
CD8 TEM	9	37486244	37486744	7.15046e-10	2.66557e-07	0.52006
CD8 TEM	9	123926740	123927240	7.20896e-10	2.67806e-07	-0.866817
CD8 TEM	1	193479170	193479670	7.20971e-10	2.67806e-07	-0.852628
CD8 TEM	10	45063508	45064008	7.38513e-10	2.73833e-07	-0.915011
CD8 TEM	10	73357951	73358451	7.55015e-10	2.79454e-07	-0.749064
CD8 TEM	17	49996491	49996991	8.05162e-10	2.96432e-07	-0.528012
CD8 TEM	12	14953839	14954339	8.37638e-10	3.07301e-07	-0.75616
CD8 TEM	2	152025774	152026274	8.56049e-10	3.12569e-07	-1.06153
CD8 TEM	6	52317010	52317510	8.56507e-10	3.12569e-07	0.892529
CD8 TEM	9	124337123	124337623	8.71076e-10	3.16775e-07	0.317766
CD8 TEM	12	610104	610604	9.31076e-10	3.3566e-07	0.399834
CD8 TEM	6	153129720	153130220	9.56502e-10	3.4423e-07	1.20084
CD8 TEM	2	134623679	134624179	9.83389e-10	3.50753e-07	0.909337
CD8 TEM	8	22848226	22848726	9.93472e-10	3.53256e-07	-0.919465
CD8 TEM	1	154791132	154791632	1.0463e-09	3.69515e-07	-1.04856
CD8 TEM	19	6077006	6077506	1.05291e-09	3.71108e-07	-1.05164
CD8 TEM	2	109513538	109514038	1.05438e-09	3.71108e-07	0.819663
CD8 TEM	20	53322597	53323097	1.08989e-09	3.8296e-07	-0.741336
CD8 TEM	8	80981853	80982353	1.10926e-09	3.89106e-07	1.80405
CD8 TEM	7	151844427	151844927	1.15135e-09	4.01838e-07	-0.863649
CD8 TEM	2	241017474	241017974	1.19913e-09	4.17114e-07	1.84412
CD8 TEM	12	49346931	49347431	1.20794e-09	4.19357e-07	0.97293
CD8 TEM	2	70617546	70618046	1.21057e-09	4.19357e-07	0.438268
CD8 TEM	5	76351510	76352010	1.21512e-09	4.19869e-07	-0.831663
CD8 TEM	6	14098408	14098908	1.2259e-09	4.2289e-07	-0.927685
CD8 TEM	18	77061262	77061762	1.26345e-09	4.35121e-07	0.304636
CD8 TEM	7	94003602	94004102	1.36418e-09	4.6443e-07	-0.885912
CD8 TEM	18	48932057	48932557	1.38296e-09	4.70055e-07	1.23531
CD8 TEM	2	15301121	15301621	1.42502e-09	4.82772e-07	-0.882879
CD8 TEM	13	113623879	113624379	1.43343e-09	4.84834e-07	-0.8395
CD8 TEM	1	8701104	8701604	1.43948e-09	4.86088e-07	1.16815
CD8 TEM	3	50256924	50257424	1.45637e-09	4.90411e-07	1.16478
CD8 TEM	17	48243948	48244448	1.47685e-09	4.9629e-07	-0.949525
CD8 TEM	23	1471719	1472219	1.49203e-09	5.00389e-07	-0.797842
CD8 TEM	7	100853291	100853791	1.57219e-09	5.2578e-07	0.405219
CD8 TEM	11	61172314	61172814	1.58962e-09	5.30759e-07	-0.929238
CD8 TEM	9	35638676	35639176	1.63527e-09	5.45123e-07	-0.621085
CD8 TEM	17	59433494	59433994	1.7163e-09	5.70309e-07	-0.714502
CD8 TEM	8	8892738	8893238	1.76264e-09	5.83411e-07	0.437788
CD8 TEM	3	155701901	155702401	1.76415e-09	5.83411e-07	-0.498997
CD8 TEM	9	127800922	127801422	1.79483e-09	5.92614e-07	0.309643
CD8 TEM	1	184840548	184841048	1.80135e-09	5.93827e-07	-0.839633
CD8 TEM	8	7092219	7092719	1.82705e-09	6.00396e-07	0.331918
CD8 TEM	5	149358292	149358792	1.84609e-09	6.05694e-07	-1.01504
CD8 TEM	6	116101061	116101561	1.89147e-09	6.18632e-07	-1.11909
CD8 TEM	7	21352300	21352800	1.89837e-09	6.19913e-07	-0.651694
CD8 TEM	18	74456927	74457427	1.91612e-09	6.23754e-07	1.67789
CD8 TEM	18	54240502	54241002	1.96528e-09	6.3776e-07	0.378204
CD8 TEM	9	125194245	125194745	2.04379e-09	6.58104e-07	-0.648132
CD8 TEM	20	59123717	59124217	2.12436e-09	6.81937e-07	0.654915
CD8 TEM	10	130196404	130196904	2.23908e-09	7.1326e-07	-0.902542
CD8 TEM	11	67667280	67667780	2.31951e-09	7.36622e-07	1.2651
CD8 TEM	7	105033632	105034132	2.36814e-09	7.48637e-07	0.75638
CD8 TEM	9	124873614	124874114	2.41951e-09	7.63717e-07	-0.846438
CD8 TEM	9	131269579	131270079	2.45257e-09	7.7298e-07	0.315149
CD8 TEM	9	95750691	95751191	2.67314e-09	8.32928e-07	-0.885605
CD8 TEM	6	109693071	109693571	2.67882e-09	8.32928e-07	-0.910422
CD8 TEM	22	50208733	50209233	2.79222e-09	8.63028e-07	0.315745
CD8 TEM	3	168213866	168214366	2.81657e-09	8.67209e-07	0.3966
CD8 TEM	4	83082665	83083165	2.81825e-09	8.67209e-07	-0.644097
CD8 TEM	1	21937174	21937674	2.95431e-09	9.06435e-07	0.985652
CD8 TEM	2	54330563	54331063	2.9588e-09	9.06435e-07	-0.926911
CD8 TEM	6	117498056	117498556	3.07702e-09	9.41266e-07	-0.670382
CD8 TEM	9	4226834	4227334	3.09967e-09	9.44933e-07	0.576967
CD8 TEM	11	1851749	1852249	3.17117e-09	9.64394e-07	-0.757344
CD8 TEM	7	151192233	151192733	3.18412e-09	9.66295e-07	-0.798305
CD8 TEM	7	4753810	4754310	3.18672e-09	9.66295e-07	0.854397
CD8 TEM	6	111692666	111693166	3.21906e-09	9.74683e-07	0.433769
CD8 TEM	4	6951794	6952294	3.31233e-09	1.00001e-06	-1.14814
CD8 TEM	23	1660812	1661312	3.39967e-09	1.0222e-06	1.29868
CD8 TEM	20	3687641	3688141	3.40489e-09	1.0222e-06	-0.983263
CD8 TEM	5	1446576	1447076	3.42944e-09	1.02791e-06	-0.660024
CD8 TEM	5	139562291	139562791	3.488e-09	1.04246e-06	-0.600688
CD8 TEM	9	131067546	131068046	3.5531e-09	1.06039e-06	-0.646804
CD8 TEM	22	49803259	49803759	3.60999e-09	1.07582e-06	0.93266
CD8 TEM	1	161038726	161039226	3.67166e-09	1.09093e-06	-0.647708
CD8 TEM	3	183308679	183309179	3.69273e-09	1.09266e-06	-0.70914
CD8 TEM	3	49519886	49520386	3.81702e-09	1.12463e-06	0.351331
CD8 TEM	6	107756563	107757063	3.90037e-09	1.14433e-06	-0.669802
CD8 TEM	22	30921149	30921649	3.9333e-09	1.14809e-06	-0.910449
CD8 TEM	5	31639981	31640481	3.94657e-09	1.14977e-06	-0.728112
CD8 TEM	10	103504349	103504849	3.95527e-09	1.1507e-06	-0.92157
CD8 TEM	3	7290017	7290517	4.16239e-09	1.20254e-06	-0.771683
CD8 TEM	5	60256542	60257042	4.26696e-09	1.22594e-06	-1.03097
CD8 TEM	17	47738280	47738780	4.27934e-09	1.22781e-06	-0.844597
CD8 TEM	9	128494428	128494928	4.38746e-09	1.25536e-06	-0.776694
CD8 TEM	1	247210664	247211164	4.4882e-09	1.28242e-06	-0.668595
CD8 TEM	9	4797872	4798372	4.54791e-09	1.2977e-06	0.332679
CD8 TEM	17	44469884	44470384	4.60639e-09	1.31079e-06	0.346646
CD8 TEM	13	108368192	108368692	4.64276e-09	1.31934e-06	0.692666
CD8 TEM	17	64498281	64498781	4.6815e-09	1.32672e-06	-0.892062
CD8 TEM	6	46491003	46491503	4.75115e-09	1.3428e-06	-0.614893
CD8 TEM	5	18128737	18129237	4.82234e-09	1.36075e-06	0.352158
CD8 TEM	8	38231957	38232457	4.82773e-09	1.36075e-06	-0.751861
CD8 TEM	17	45249669	45250169	4.85759e-09	1.36546e-06	0.385872
CD8 TEM	2	7725465	7725965	5.0443e-09	1.41032e-06	-0.889866
CD8 TEM	6	123879596	123880096	5.12425e-09	1.43067e-06	-0.940021
CD8 TEM	10	28492497	28492997	5.13456e-09	1.43067e-06	-0.776369
CD8 TEM	17	14214164	14214664	5.1377e-09	1.43067e-06	-1.02487
CD8 TEM	1	228275831	228276331	5.29494e-09	1.47052e-06	-0.711391
CD8 TEM	16	88526776	88527276	5.32214e-09	1.4761e-06	0.344657
CD8 TEM	8	125602473	125602973	5.33368e-09	1.47733e-06	-0.531467
CD8 TEM	2	68411278	68411778	5.38211e-09	1.48679e-06	-0.728312
CD8 TEM	9	127935434	127935934	5.68922e-09	1.56539e-06	0.348652
CD8 TEM	9	131729360	131729860	5.72112e-09	1.57208e-06	-0.912575
CD8 TEM	4	38534571	38535071	5.81254e-09	1.59299e-06	0.789555
CD8 TEM	6	93418350	93418850	5.92274e-09	1.61257e-06	-0.951075
CD8 TEM	10	125094725	125095225	5.94263e-09	1.61587e-06	-0.836502
CD8 TEM	9	105355754	105356254	6.10529e-09	1.65794e-06	-0.965964
CD8 TEM	17	40399075	40399575	6.12798e-09	1.66193e-06	0.570212
CD8 TEM	2	237291349	237291849	6.33341e-09	1.70608e-06	-0.616261
CD8 TEM	17	49972959	49973459	6.37362e-09	1.71291e-06	-0.778625
CD8 TEM	23	110002735	110003235	6.58109e-09	1.75282e-06	-0.858248
CD8 TEM	11	331396	331896	6.64322e-09	1.7638e-06	-0.715335
CD8 TEM	17	77691151	77691651	6.64774e-09	1.7638e-06	-0.762439
CD8 TEM	7	30163336	30163836	6.75695e-09	1.79049e-06	0.495524
CD8 TEM	2	42663039	42663539	6.78278e-09	1.79505e-06	-0.865354
CD8 TEM	1	45206343	45206843	6.841e-09	1.80586e-06	-0.766159
CD8 TEM	3	67790003	67790503	7.11504e-09	1.87344e-06	-0.950562
CD8 TEM	8	144056162	144056662	7.18862e-09	1.89043e-06	1.93632
CD8 TEM	19	55116127	55116627	7.39618e-09	1.9401e-06	-0.487414
CD8 TEM	2	68770317	68770817	7.78362e-09	2.0264e-06	-0.533015
CD8 TEM	19	5827687	5828187	7.80506e-09	2.02944e-06	-0.941092
CD8 TEM	1	16895973	16896473	8.07115e-09	2.08379e-06	0.613853
CD8 TEM	9	69502900	69503400	8.20254e-09	2.11168e-06	0.324424
CD8 TEM	12	49220915	49221415	8.43442e-09	2.16601e-06	0.426441
CD8 TEM	7	36972349	36972849	8.47739e-09	2.17436e-06	-0.628026
CD8 TEM	7	141737223	141737723	8.65205e-09	2.21098e-06	0.355461
CD8 TEM	6	7047879	7048379	8.73982e-09	2.23067e-06	-0.785221
CD8 TEM	15	71883414	71883914	8.84253e-09	2.24861e-06	-0.667795
CD8 TEM	12	51922640	51923140	8.92331e-09	2.26638e-06	0.978133
CD8 TEM	5	156119655	156120155	8.96266e-09	2.2736e-06	-0.487995
CD8 TEM	7	5218564	5219064	8.97678e-09	2.2744e-06	0.946318
CD8 TEM	2	233051519	233052019	9.0124e-09	2.28065e-06	1.12901
CD8 TEM	10	5412821	5413321	9.13259e-09	2.29853e-06	-0.976693
CD8 TEM	1	229270848	229271348	9.51519e-09	2.38755e-06	-0.563909
CD8 TEM	1	144412433	144412933	9.59995e-09	2.40313e-06	0.813374
CD8 TEM	9	107848606	107849106	9.61193e-09	2.40313e-06	1.05065
CD8 TEM	2	230268767	230269267	9.84231e-09	2.43889e-06	-0.923728
CD8 TEM	17	4870784	4871284	9.84876e-09	2.43889e-06	-0.709102
CD8 TEM	13	98783980	98784480	9.87935e-09	2.44066e-06	-0.515603
CD8 TEM	6	146590427	146590927	1.00683e-08	2.48439e-06	-0.783123
CD8 TEM	17	82519902	82520402	1.01323e-08	2.49721e-06	0.742602
CD8 TEM	13	27920788	27921288	1.03437e-08	2.54028e-06	-0.717205
CD8 TEM	13	31945133	31945633	1.04866e-08	2.56932e-06	-0.862006
CD8 TEM	6	149230678	149231178	1.09937e-08	2.68723e-06	-1.00159
CD8 TEM	7	149409804	149410304	1.10983e-08	2.70961e-06	-1.03244
CD8 TEM	17	14205885	14206385	1.12815e-08	2.74371e-06	0.329908
CD8 TEM	1	161068259	161068759	1.13795e-08	2.76206e-06	-0.703726
CD8 TEM	9	97487834	97488334	1.15627e-08	2.79999e-06	-0.616863
CD8 TEM	8	141334620	141335120	1.16651e-08	2.81822e-06	0.323598
CD8 TEM	12	132638678	132639178	1.17168e-08	2.82744e-06	-0.902285
CD8 TEM	17	35531103	35531603	1.19225e-08	2.87041e-06	0.451273
CD8 TEM	17	44143135	44143635	1.20966e-08	2.90896e-06	-0.8144
CD8 TEM	17	43349463	43349963	1.2125e-08	2.91243e-06	0.361344
CD8 TEM	7	31736334	31736834	1.22766e-08	2.94543e-06	-0.889221
CD8 TEM	12	113153372	113153872	1.24479e-08	2.98309e-06	-0.730838
CD8 TEM	22	20957598	20958098	1.26103e-08	3.01854e-06	-0.557285
CD8 TEM	20	57421001	57421501	1.26874e-08	3.0335e-06	-0.769483
CD8 TEM	6	41057947	41058447	1.28445e-08	3.06753e-06	0.445483
CD8 TEM	19	49198812	49199312	1.30366e-08	3.10984e-06	-0.828251
CD8 TEM	11	825072	825572	1.31598e-08	3.13204e-06	-0.858248
CD8 TEM	7	66921945	66922445	1.33556e-08	3.16488e-06	0.307545
CD8 TEM	8	143558123	143558623	1.35942e-08	3.21702e-06	0.340126
CD8 TEM	12	54692320	54692820	1.36961e-08	3.23378e-06	0.710473
CD8 TEM	9	90287423	90287923	1.41803e-08	3.33299e-06	0.701479
CD8 TEM	11	114631428	114631928	1.43823e-08	3.37664e-06	-0.84229
CD8 TEM	7	27199366	27199866	1.48311e-08	3.4646e-06	0.528816
CD8 TEM	6	445862	446362	1.48889e-08	3.47206e-06	-0.5201
CD8 TEM	7	28155454	28155954	1.53294e-08	3.55862e-06	-0.828649
CD8 TEM	19	16236800	16237300	1.53627e-08	3.55862e-06	0.552257
CD8 TEM	8	144008265	144008765	1.55438e-08	3.59657e-06	0.444722
CD8 TEM	2	37523759	37524259	1.56004e-08	3.60564e-06	-0.698139
CD8 TEM	9	110049770	110050270	1.58352e-08	3.65181e-06	-0.516058
CD8 TEM	11	62881430	62881930	1.58692e-08	3.65558e-06	0.748425
CD8 TEM	12	67469569	67470069	1.69162e-08	3.86257e-06	-0.667075
CD8 TEM	20	63899156	63899656	1.69728e-08	3.87124e-06	-0.949233
CD8 TEM	13	58953603	58954103	1.71608e-08	3.9068e-06	-0.569773
CD8 TEM	17	8041210	8041710	1.71663e-08	3.9068e-06	-0.85462
CD8 TEM	3	100090277	100090777	1.72752e-08	3.92728e-06	-0.787736
CD8 TEM	2	168413066	168413566	1.78006e-08	4.0379e-06	-0.477741
CD8 TEM	6	156816387	156816887	1.80986e-08	4.09658e-06	0.432125
CD8 TEM	11	6238370	6238870	1.82374e-08	4.11987e-06	-0.559231
CD8 TEM	14	80942077	80942577	1.82412e-08	4.11987e-06	-0.796638
CD8 TEM	3	187164994	187165494	1.83416e-08	4.13805e-06	-0.520634
CD8 TEM	6	36979251	36979751	1.83829e-08	4.14288e-06	-0.721397
CD8 TEM	11	64996750	64997250	1.85822e-08	4.17876e-06	-0.774204
CD8 TEM	17	14356487	14356987	1.89159e-08	4.24919e-06	-0.893774
CD8 TEM	23	37847364	37847864	1.89952e-08	4.2624e-06	-0.802229
CD8 TEM	22	50459373	50459873	1.90657e-08	4.27361e-06	1.22674
CD8 TEM	12	122995325	122995825	1.93869e-08	4.34092e-06	-0.453879
CD8 TEM	9	83817622	83818122	1.95795e-08	4.37463e-06	0.331936
CD8 TEM	9	21082043	21082543	1.96889e-08	4.39437e-06	0.324791
CD8 TEM	19	53838842	53839342	1.98859e-08	4.43356e-06	-0.619405
CD8 TEM	1	1308243	1308743	2.02153e-08	4.50219e-06	0.331039
CD8 TEM	2	73163717	73164217	2.06121e-08	4.57441e-06	0.335553
CD8 TEM	3	135020275	135020775	2.06271e-08	4.57441e-06	-0.684006
CD8 TEM	10	104256404	104256904	2.06275e-08	4.57441e-06	-0.791636
CD8 TEM	21	42681240	42681740	2.1006e-08	4.65338e-06	-0.811413
CD8 TEM	5	7251051	7251551	2.10885e-08	4.66668e-06	0.300186
CD8 TEM	15	39388021	39388521	2.13544e-08	4.72051e-06	0.861669
CD8 TEM	15	90568408	90568908	2.15037e-08	4.74846e-06	-0.783506
CD8 TEM	2	64941674	64942174	2.161e-08	4.76687e-06	-0.780421
CD8 TEM	22	39095148	39095648	2.1912e-08	4.82705e-06	-0.685873
CD8 TEM	10	59891829	59892329	2.19292e-08	4.82705e-06	-0.588187
CD8 TEM	2	218217491	218217991	2.21805e-08	4.87204e-06	-0.827022
CD8 TEM	2	37648557	37649057	2.25353e-08	4.94477e-06	-0.820797
CD8 TEM	11	124759619	124760119	2.27613e-08	4.98384e-06	-0.822131
CD8 TEM	13	114074514	114075014	2.30829e-08	5.04364e-06	-0.601361
CD8 TEM	17	3170744	3171244	2.33608e-08	5.09901e-06	-0.847972
CD8 TEM	1	147545001	147545501	2.37201e-08	5.15461e-06	-0.555302
CD8 TEM	12	111368278	111368778	2.37395e-08	5.15461e-06	0.402235
CD8 TEM	7	134954125	134954625	2.38172e-08	5.1661e-06	0.413289
CD8 TEM	2	216499074	216499574	2.38795e-08	5.17421e-06	-0.720966
CD8 TEM	16	22788031	22788531	2.43913e-08	5.27961e-06	-0.999908
CD8 TEM	3	171789703	171790203	2.46174e-08	5.31866e-06	-0.814383
CD8 TEM	18	13362496	13362996	2.47904e-08	5.34542e-06	-0.800676
CD8 TEM	8	59064818	59065318	2.5238e-08	5.429e-06	-0.463941
CD8 TEM	4	59704590	59705090	2.56319e-08	5.50235e-06	0.698088
CD8 TEM	9	131545069	131545569	2.58735e-08	5.54277e-06	0.48436
CD8 TEM	18	70491703	70492203	2.59483e-08	5.54486e-06	1.17885
CD8 TEM	22	42053215	42053715	2.59489e-08	5.54486e-06	-0.855593
CD8 TEM	7	32905901	32906401	2.59632e-08	5.54486e-06	0.897111
CD8 TEM	8	127458146	127458646	2.61673e-08	5.57787e-06	1.09888
CD8 TEM	11	75639663	75640163	2.61715e-08	5.57787e-06	-0.946412
CD8 TEM	5	424036	424536	2.66752e-08	5.67941e-06	1.10963
CD8 TEM	6	33654957	33655457	2.81151e-08	5.93737e-06	0.644193
CD8 TEM	9	22948979	22949479	2.87757e-08	6.05841e-06	-0.738026
CD8 TEM	9	89077539	89078039	3.01212e-08	6.3225e-06	1.0371
CD8 TEM	14	73786944	73787444	3.11009e-08	6.49536e-06	0.322883
CD8 TEM	7	73866081	73866581	3.12383e-08	6.50947e-06	0.742055
CD8 TEM	1	40161072	40161572	3.12623e-08	6.50947e-06	0.565307
CD8 TEM	12	131917755	131918255	3.1378e-08	6.52702e-06	0.307284
CD8 TEM	5	169656017	169656517	3.19707e-08	6.63426e-06	-0.642653
CD8 TEM	10	437121	437621	3.20121e-08	6.63426e-06	0.309185
CD8 TEM	1	203320845	203321345	3.24304e-08	6.71238e-06	-0.926528
CD8 TEM	11	13860003	13860503	3.25349e-08	6.72108e-06	-0.64227
CD8 TEM	5	43040738	43041238	3.2537e-08	6.72108e-06	-0.723659
CD8 TEM	6	161227756	161228256	3.31165e-08	6.81777e-06	-0.743746
CD8 TEM	1	966770	967270	3.31362e-08	6.81777e-06	-0.709412
CD8 TEM	5	65796895	65797395	3.35312e-08	6.88813e-06	-0.871373
CD8 TEM	12	92649483	92649983	3.4064e-08	6.98792e-06	-0.747564
CD8 TEM	1	153775372	153775872	3.47512e-08	7.10089e-06	-0.709176
CD8 TEM	20	58306675	58307175	3.51069e-08	7.15249e-06	0.365628
CD8 TEM	12	18139204	18139704	3.53035e-08	7.18552e-06	1.041
CD8 TEM	3	184765720	184766220	3.55003e-08	7.21851e-06	-0.867158
CD8 TEM	5	91354834	91355334	3.58462e-08	7.28172e-06	-0.63517
CD8 TEM	1	225897065	225897565	3.58969e-08	7.2849e-06	-0.777889
CD8 TEM	1	169604734	169605234	3.6972e-08	7.47392e-06	-1.00355
CD8 TEM	9	97561642	97562142	3.71725e-08	7.50716e-06	-0.639236
CD8 TEM	18	48820737	48821237	3.73273e-08	7.5311e-06	0.796411
CD8 TEM	11	43691362	43691862	3.75544e-08	7.56958e-06	-0.672049
CD8 TEM	7	38177929	38178429	3.85429e-08	7.7538e-06	-0.843216
CD8 TEM	7	127668095	127668595	3.88766e-08	7.80583e-06	0.306031
CD8 TEM	4	183505824	183506324	3.9514e-08	7.9109e-06	0.671317
CD8 TEM	9	136661220	136661720	4.0091e-08	8.01099e-06	-0.446297
CD8 TEM	8	143291649	143292149	4.03527e-08	8.05555e-06	-0.507208
CD8 TEM	8	59117736	59118236	4.08951e-08	8.15601e-06	-0.504059
CD8 TEM	5	157113023	157113523	4.14778e-08	8.25639e-06	-0.505225
CD8 TEM	19	3599901	3600401	4.19365e-08	8.33174e-06	-0.885213
CD8 TEM	19	36850571	36851071	4.23768e-08	8.4112e-06	0.397314
CD8 TEM	7	984073	984573	4.44101e-08	8.76458e-06	0.37401
CD8 TEM	19	512973	513473	4.55303e-08	8.96733e-06	-0.747357
CD8 TEM	20	40667320	40667820	4.55667e-08	8.96733e-06	-0.899919
CD8 TEM	2	241760267	241760767	4.5787e-08	8.99366e-06	0.959048
CD8 TEM	3	98600390	98600890	4.69082e-08	9.19653e-06	-1.02502
CD8 TEM	1	21294319	21294819	4.78432e-08	9.35339e-06	-0.555454
CD8 TEM	9	124613795	124614295	4.85223e-08	9.46835e-06	-0.820305
CD8 TEM	5	175617158	175617658	4.86201e-08	9.47854e-06	-0.927416
CD8 TEM	1	9629586	9630086	4.87873e-08	9.48366e-06	-0.775471
CD8 TEM	18	75246864	75247364	4.8922e-08	9.49292e-06	0.456547
CD8 TEM	17	4584378	4584878	4.90489e-08	9.50676e-06	-0.67214
CD8 TEM	6	109491188	109491688	4.95812e-08	9.59049e-06	0.720823
CD8 TEM	3	99485700	99486200	4.9713e-08	9.60162e-06	0.349129
CD8 TEM	1	31944306	31944806	5.01454e-08	9.65824e-06	-0.707412
CD8 TEM	6	30209978	30210478	5.02191e-08	9.66349e-06	-0.85636
CD8 TEM	5	173204151	173204651	5.06978e-08	9.74658e-06	0.464056
CD8 TEM	9	68780788	68781288	5.1863e-08	9.92473e-06	-0.555623
CD8 TEM	8	102810125	102810625	5.22606e-08	9.99162e-06	-0.629675
CD8 TEM	7	100430095	100430595	5.25975e-08	1.00468e-05	-0.876799
CD8 TEM	2	233369816	233370316	5.26761e-08	1.00526e-05	-0.603953
CD8 TEM	16	71894342	71894842	5.32051e-08	1.01442e-05	-0.901364
CD8 TEM	8	141307555	141308055	5.34943e-08	1.019e-05	0.582989
CD8 TEM	12	7443994	7444494	5.37641e-08	1.02321e-05	-0.621209
CD8 TEM	3	14440000	14440500	5.40883e-08	1.02843e-05	0.662604
CD8 TEM	10	110077849	110078349	5.49186e-08	1.04164e-05	-0.835641
CD8 TEM	2	37555482	37555982	5.56961e-08	1.05419e-05	-0.85016
CD8 TEM	22	38080819	38081319	5.5973e-08	1.05654e-05	0.312034
CD8 TEM	7	128408949	128409449	5.7246e-08	1.07862e-05	-0.610899
CD8 TEM	14	76720469	76720969	5.82915e-08	1.09633e-05	0.31549
CD8 TEM	6	149450276	149450776	5.83711e-08	1.09683e-05	-0.742644
CD8 TEM	8	55939758	55940258	5.85102e-08	1.09846e-05	1.28379
CD8 TEM	4	3445423	3445923	5.90954e-08	1.10844e-05	-0.431577
CD8 TEM	1	28884924	28885424	5.99343e-08	1.12112e-05	-0.59477
CD8 TEM	1	98871449	98871949	6.01876e-08	1.12334e-05	-0.669274
CD8 TEM	10	6274642	6275142	6.17604e-08	1.1491e-05	0.558783
CD8 TEM	1	25819670	25820170	6.35282e-08	1.17883e-05	-0.413611
CD8 TEM	2	239253711	239254211	6.38237e-08	1.18296e-05	-0.407378
CD8 TEM	1	107936815	107937315	6.38645e-08	1.18296e-05	-0.803568
CD8 TEM	3	59407989	59408489	6.42349e-08	1.18556e-05	-0.711794
CD8 TEM	18	3789178	3789678	6.429e-08	1.18556e-05	-0.700487
CD8 TEM	2	113168873	113169373	6.43756e-08	1.18609e-05	-0.83788
CD8 TEM	3	141478026	141478526	6.50631e-08	1.1977e-05	0.328378
CD8 TEM	2	65029016	65029516	6.60927e-08	1.21108e-05	-0.588161
CD8 TEM	16	88332780	88333280	6.61393e-08	1.21108e-05	-0.786472
CD8 TEM	6	1406625	1407125	6.75426e-08	1.23351e-05	-0.51591
CD8 TEM	22	27729186	27729686	6.80382e-08	1.24087e-05	-0.863686
CD8 TEM	6	99151998	99152498	6.96451e-08	1.26635e-05	0.845735
CD8 TEM	4	32574785	32575285	7.23806e-08	1.31037e-05	0.371456
CD8 TEM	8	144478334	144478834	7.26531e-08	1.31252e-05	-0.490778
CD8 TEM	19	1673238	1673738	7.2689e-08	1.31252e-05	-0.652697
CD8 TEM	18	44362144	44362644	7.38868e-08	1.32855e-05	-0.835562
CD8 TEM	22	27760802	27761302	7.38958e-08	1.32855e-05	-0.72237
CD8 TEM	18	13501784	13502284	7.41901e-08	1.33269e-05	-0.737403
CD8 TEM	9	137118620	137119120	7.54386e-08	1.35278e-05	0.91573
CD8 TEM	17	45161485	45161985	7.64419e-08	1.36612e-05	0.345063
CD8 TEM	11	111631474	111631974	7.64456e-08	1.36612e-05	1.30691
CD8 TEM	16	88008865	88009365	7.7197e-08	1.3751e-05	-0.630985
CD8 TEM	7	21254015	21254515	7.72121e-08	1.3751e-05	1.7216
CD8 TEM	8	137938336	137938836	7.81053e-08	1.38744e-05	-0.875773
CD8 TEM	11	70324266	70324766	7.90741e-08	1.40345e-05	-0.503322
CD8 TEM	6	143568516	143569016	7.98898e-08	1.41672e-05	-0.668893
CD8 TEM	3	39288332	39288832	8.0747e-08	1.42948e-05	-0.678445
CD8 TEM	9	34086232	34086732	8.1378e-08	1.43943e-05	1.38673
CD8 TEM	5	147628005	147628505	8.21189e-08	1.44952e-05	-0.963831
CD8 TEM	2	207139520	207140020	8.30027e-08	1.46071e-05	-0.610076
CD8 TEM	4	123449691	123450191	8.35329e-08	1.4688e-05	-0.627351
CD8 TEM	2	102434554	102435054	8.38662e-08	1.47217e-05	0.368453
CD8 TEM	14	50104891	50105391	8.46826e-08	1.48525e-05	0.738515
CD8 TEM	9	89970227	89970727	8.57975e-08	1.50354e-05	-0.62097
CD8 TEM	6	6587050	6587550	8.82289e-08	1.53708e-05	1.00077
CD8 TEM	7	28120146	28120646	8.84494e-08	1.53963e-05	-0.796476
CD8 TEM	6	30600538	30601038	8.86347e-08	1.54157e-05	0.42528
CD8 TEM	2	112841247	112841747	8.91469e-08	1.54789e-05	-0.815715
CD8 TEM	4	39044893	39045393	8.99033e-08	1.55972e-05	0.690362
CD8 TEM	17	47698776	47699276	9.0266e-08	1.56471e-05	0.435394
CD8 TEM	2	240656128	240656628	9.13129e-08	1.58154e-05	-0.802422
CD8 TEM	6	137937792	137938292	9.51622e-08	1.63866e-05	-0.407675
CD8 TEM	20	23095449	23095949	9.64885e-08	1.65559e-05	-0.873262
CD8 TEM	6	117614127	117614627	9.69846e-08	1.66178e-05	0.361148
CD8 TEM	6	123803567	123804067	9.98144e-08	1.70326e-05	-0.742668
CD8 TEM	1	203764804	203765304	1.01509e-07	1.73075e-05	-0.583114
CD8 TEM	7	112080955	112081455	1.02559e-07	1.7458e-05	0.376921
CD8 TEM	1	28648974	28649474	1.04394e-07	1.77123e-05	1.37089
CD8 TEM	13	48625976	48626476	1.04944e-07	1.77912e-05	-0.628587
CD8 TEM	22	50299761	50300261	1.0632e-07	1.79951e-05	0.662288
CD8 TEM	20	40583172	40583672	1.08204e-07	1.82991e-05	-0.667014
CD8 TEM	3	128863482	128863982	1.08917e-07	1.83794e-05	-0.905862
CD8 TEM	15	100506543	100507043	1.08944e-07	1.83794e-05	0.423271
CD8 TEM	2	238382466	238382966	1.0972e-07	1.84953e-05	0.38323
CD8 TEM	17	58249574	58250074	1.10951e-07	1.86726e-05	-0.980458
CD8 TEM	6	41846717	41847217	1.11165e-07	1.86784e-05	1.34972
CD8 TEM	19	3176639	3177139	1.12111e-07	1.88073e-05	-0.699286
CD8 TEM	9	121060002	121060502	1.12772e-07	1.88874e-05	0.317682
CD8 TEM	1	197775266	197775766	1.13377e-07	1.89733e-05	-0.793321
CD8 TEM	2	237697526	237698026	1.14352e-07	1.90904e-05	-0.89375
CD8 TEM	18	35174114	35174614	1.14693e-07	1.9132e-05	-0.848916
CD8 TEM	4	75515209	75515709	1.18862e-07	1.97483e-05	1.33021
CD8 TEM	12	119920533	119921033	1.19364e-07	1.98159e-05	0.611281
CD8 TEM	3	58463647	58464147	1.21057e-07	2.0017e-05	0.482318
CD8 TEM	1	184866886	184867386	1.22324e-07	2.02e-05	-0.726791
CD8 TEM	1	44731169	44731669	1.22414e-07	2.02e-05	0.724659
CD8 TEM	1	153670860	153671360	1.22455e-07	2.02e-05	0.422148
CD8 TEM	23	1554842	1555342	1.25364e-07	2.06635e-05	-0.829166
CD8 TEM	10	2884084	2884584	1.25536e-07	2.06754e-05	0.558304
CD8 TEM	12	132812588	132813088	1.26331e-07	2.07735e-05	-0.58594
CD8 TEM	1	64864087	64864587	1.27722e-07	2.09691e-05	-0.668725
CD8 TEM	3	69197888	69198388	1.28837e-07	2.11022e-05	-0.462199
CD8 TEM	1	209768293	209768793	1.30258e-07	2.13182e-05	-0.763875
CD8 TEM	11	65332243	65332743	1.35419e-07	2.20651e-05	-0.65898
CD8 TEM	19	54502608	54503108	1.35459e-07	2.20651e-05	0.9517
CD8 TEM	12	816371	816871	1.41016e-07	2.28629e-05	-0.878233
CD8 TEM	21	45207777	45208277	1.4217e-07	2.30321e-05	-0.759855
CD8 TEM	1	26287322	26287822	1.42546e-07	2.30392e-05	-0.850725
CD8 TEM	10	14766872	14767372	1.42836e-07	2.30681e-05	-0.659729
CD8 TEM	2	175282271	175282771	1.48888e-07	2.39897e-05	-0.885012
CD8 TEM	1	27568370	27568870	1.5482e-07	2.48211e-05	-0.559125
CD8 TEM	12	105824767	105825267	1.56229e-07	2.49597e-05	-0.761151
CD8 TEM	19	38390034	38390534	1.58464e-07	2.52975e-05	-0.615273
CD8 TEM	8	143389591	143390091	1.63294e-07	2.60286e-05	-0.833957
CD8 TEM	1	21334167	21334667	1.66725e-07	2.65347e-05	-0.813279
CD8 TEM	9	38672319	38672819	1.70265e-07	2.70362e-05	-0.566671
CD8 TEM	15	60399419	60399919	1.70448e-07	2.70445e-05	-0.841513
CD8 TEM	12	45200359	45200859	1.71012e-07	2.71134e-05	-0.53756
CD8 TEM	23	153934859	153935359	1.71567e-07	2.71599e-05	-0.671807
CD8 TEM	19	2087460	2087960	1.72304e-07	2.72352e-05	-0.564043
CD8 TEM	17	77089012	77089512	1.72737e-07	2.72829e-05	-0.625996
CD8 TEM	11	118838838	118839338	1.74194e-07	2.74921e-05	0.31349
CD8 TEM	5	55303258	55303758	1.75044e-07	2.76053e-05	-0.461657
CD8 TEM	5	172807135	172807635	1.76746e-07	2.78526e-05	0.949791
CD8 TEM	1	183956617	183957117	1.76958e-07	2.7865e-05	-0.740541
CD8 TEM	1	26787095	26787595	1.78068e-07	2.79973e-05	-0.653429
CD8 TEM	2	127045968	127046468	1.78315e-07	2.8015e-05	-0.938899
CD8 TEM	6	111478583	111479083	1.78972e-07	2.8097e-05	-0.434685
CD8 TEM	9	19471754	19472254	1.79435e-07	2.81484e-05	0.778382
CD8 TEM	12	7503639	7504139	1.82631e-07	2.86066e-05	-1.0863
CD8 TEM	3	32340056	32340556	1.83024e-07	2.8625e-05	-0.752486
CD8 TEM	12	48038003	48038503	1.85538e-07	2.89313e-05	0.368844
CD8 TEM	14	21748752	21749252	1.8658e-07	2.90503e-05	-0.690722
CD8 TEM	5	163757381	163757881	1.99125e-07	3.07603e-05	-0.769172
CD8 TEM	12	103833007	103833507	1.99968e-07	3.08575e-05	-0.372332
CD8 TEM	19	54207251	54207751	2.00448e-07	3.08894e-05	-0.70646
CD8 TEM	19	29302452	29302952	2.02945e-07	3.12012e-05	-0.660036
CD8 TEM	16	4677123	4677623	2.04065e-07	3.13502e-05	1.41934
CD8 TEM	9	86659358	86659858	2.04726e-07	3.14285e-05	-0.735561
CD8 TEM	1	16513791	16514291	2.09182e-07	3.20413e-05	0.765331
CD8 TEM	13	58376766	58377266	2.09334e-07	3.20413e-05	-0.588088
CD8 TEM	2	233161211	233161711	2.11321e-07	3.2259e-05	-0.712413
CD8 TEM	17	49495026	49495526	2.11376e-07	3.2259e-05	-0.506428
CD8 TEM	6	147618896	147619396	2.13076e-07	3.24946e-05	1.09656
CD8 TEM	1	115089265	115089765	2.14217e-07	3.26207e-05	-0.93739
CD8 TEM	19	10126244	10126744	2.14696e-07	3.26698e-05	-0.577662
CD8 TEM	8	6139911	6140411	2.15435e-07	3.27583e-05	-0.680413
CD8 TEM	8	132758819	132759319	2.15857e-07	3.27984e-05	0.316569
CD8 TEM	12	14577322	14577822	2.17223e-07	3.29819e-05	-0.757077
CD8 TEM	8	140637332	140637832	2.17593e-07	3.30139e-05	-0.699235
CD8 TEM	7	100852401	100852901	2.18547e-07	3.31345e-05	0.340686
CD8 TEM	12	54391125	54391625	2.19751e-07	3.32444e-05	1.25962
CD8 TEM	9	110087950	110088450	2.2375e-07	3.37757e-05	-0.45959
CD8 TEM	8	134976737	134977237	2.25917e-07	3.40534e-05	0.734517
CD8 TEM	10	104260585	104261085	2.2689e-07	3.41753e-05	-0.776775
CD8 TEM	13	45119581	45120081	2.32787e-07	3.4937e-05	-0.835941
CD8 TEM	15	41923445	41923945	2.34789e-07	3.52121e-05	-0.852591
CD8 TEM	9	92764729	92765229	2.3719e-07	3.55417e-05	-0.802908
CD8 TEM	1	11693041	11693541	2.37329e-07	3.55417e-05	-0.943729
CD8 TEM	19	45509180	45509680	2.37863e-07	3.55705e-05	1.79337
CD8 TEM	17	38425063	38425563	2.38675e-07	3.56664e-05	0.448167
CD8 TEM	2	10412313	10412813	2.39588e-07	3.5777e-05	-0.721633
CD8 TEM	10	3803338	3803838	2.42465e-07	3.61288e-05	0.448634
CD8 TEM	5	6377672	6378172	2.44238e-07	3.63669e-05	-0.704294
CD8 TEM	2	158049134	158049634	2.45779e-07	3.65702e-05	0.321566
CD8 TEM	18	69936128	69936628	2.48442e-07	3.68873e-05	-0.731194
CD8 TEM	7	152344260	152344760	2.48882e-07	3.69263e-05	-0.89785
CD8 TEM	1	151993658	151994158	2.51955e-07	3.73555e-05	-0.483888
CD8 TEM	17	48113144	48113644	2.57891e-07	3.82085e-05	-0.937925
CD8 TEM	5	43156309	43156809	2.59836e-07	3.84419e-05	-0.641387
CD8 TEM	6	111995997	111996497	2.62392e-07	3.87502e-05	-0.40004
CD8 TEM	2	234426403	234426903	2.62479e-07	3.87502e-05	-0.803206
CD8 TEM	17	38423588	38424088	2.70943e-07	3.98975e-05	-0.862261
CD8 TEM	9	132507583	132508083	2.74035e-07	4.02562e-05	0.302836
CD8 TEM	9	71762246	71762746	2.77921e-07	4.07408e-05	0.303825
CD8 TEM	1	209769345	209769845	2.8168e-07	4.11929e-05	-0.778478
CD8 TEM	16	26528083	26528583	2.93984e-07	4.28239e-05	1.13026
CD8 TEM	4	185426292	185426792	3.01843e-07	4.37374e-05	-0.689049
CD8 TEM	16	67665967	67666467	3.01937e-07	4.37374e-05	-0.526074
CD8 TEM	22	45948073	45948573	3.04851e-07	4.4098e-05	0.95461
CD8 TEM	20	1492274	1492774	3.10305e-07	4.47314e-05	-0.554192
CD8 TEM	1	16420665	16421165	3.12455e-07	4.4979e-05	-0.869462
CD8 TEM	8	122984716	122985216	3.15868e-07	4.54074e-05	-0.538612
CD8 TEM	17	16352167	16352667	3.21162e-07	4.59958e-05	-0.794528
CD8 TEM	1	154328462	154328962	3.2119e-07	4.59958e-05	-0.483524
CD8 TEM	1	151131158	151131658	3.23735e-07	4.63143e-05	1.1554
CD8 TEM	19	7293333	7293833	3.2536e-07	4.64829e-05	-0.814299
CD8 TEM	12	12024965	12025465	3.26623e-07	4.65994e-05	0.363931
CD8 TEM	9	22009136	22009636	3.3113e-07	4.71131e-05	-0.662336
CD8 TEM	6	166624264	166624764	3.34497e-07	4.75272e-05	1.15835
CD8 TEM	1	6785117	6785617	3.38178e-07	4.80174e-05	0.308431
CD8 TEM	13	32000335	32000835	3.40187e-07	4.82039e-05	-0.923381
CD8 TEM	16	2904859	2905359	3.43592e-07	4.8521e-05	-0.507121
CD8 TEM	9	77476109	77476609	3.46799e-07	4.88427e-05	0.425819
CD8 TEM	3	16359285	16359785	3.46808e-07	4.88427e-05	-0.752105
CD8 TEM	11	117190208	117190708	3.47146e-07	4.88572e-05	-0.749654
CD8 TEM	11	59270498	59270998	3.48018e-07	4.89138e-05	-0.650214
CD8 TEM	8	47869341	47869841	3.59651e-07	5.04125e-05	0.468499
CD8 TEM	13	40147982	40148482	3.62235e-07	5.07405e-05	-0.502692
CD8 TEM	1	145979347	145979847	3.64227e-07	5.09508e-05	-0.693968
CD8 TEM	11	119029143	119029643	3.66711e-07	5.12639e-05	0.961569
CD8 TEM	20	32285015	32285515	3.69152e-07	5.15359e-05	-0.955243
CD8 TEM	11	64227212	64227712	3.79303e-07	5.27407e-05	-0.755505
CD8 TEM	2	191155566	191156066	3.80287e-07	5.28421e-05	-0.375451
CD8 TEM	17	75587544	75588044	3.83563e-07	5.32262e-05	-0.635315
CD8 TEM	10	124590042	124590542	3.84415e-07	5.33089e-05	0.339673
CD8 TEM	1	1574652	1575152	3.90418e-07	5.41053e-05	0.555106
CD8 TEM	7	129188231	129188731	3.92581e-07	5.43326e-05	0.367392
CD8 TEM	14	20781757	20782257	3.95588e-07	5.47124e-05	-0.547332
CD8 TEM	12	9773508	9774008	3.97878e-07	5.49925e-05	-0.642438
CD8 TEM	9	136688066	136688566	4.06277e-07	5.60417e-05	0.312191
CD8 TEM	5	66983345	66983845	4.07484e-07	5.61709e-05	-0.634582
CD8 TEM	9	73081948	73082448	4.16258e-07	5.72665e-05	0.567371
CD8 TEM	7	8601046	8601546	4.18225e-07	5.74992e-05	0.427259
CD8 TEM	9	131964064	131964564	4.2304e-07	5.8046e-05	0.37217
CD8 TEM	2	216016534	216017034	4.30132e-07	5.89026e-05	-0.605074
CD8 TEM	1	223992439	223992939	4.3151e-07	5.90525e-05	0.356945
CD8 TEM	6	37003951	37004451	4.34819e-07	5.9388e-05	-0.738178
CD8 TEM	3	50328036	50328536	4.36369e-07	5.95606e-05	-0.822594
CD8 TEM	10	20002001	20002501	4.41181e-07	6.00253e-05	-0.465119
CD8 TEM	2	232502909	232503409	4.41698e-07	6.00253e-05	0.320794
CD8 TEM	9	89497024	89497524	4.41896e-07	6.00253e-05	-0.634425
CD8 TEM	1	101236521	101237021	4.43506e-07	6.01401e-05	-0.779874
CD8 TEM	10	6589709	6590209	4.45751e-07	6.03265e-05	0.357617
CD8 TEM	22	36258655	36259155	4.47411e-07	6.04575e-05	-0.596093
CD8 TEM	14	102394941	102395441	4.4759e-07	6.04575e-05	-0.678385
CD8 TEM	1	166839118	166839618	4.49949e-07	6.07366e-05	-0.627573
CD8 TEM	8	17012894	17013394	4.50621e-07	6.0788e-05	-0.706454
CD8 TEM	7	30682520	30683020	4.57408e-07	6.15838e-05	0.718225
CD8 TEM	15	75454536	75455036	4.65605e-07	6.24046e-05	-0.429657
CD8 TEM	9	120445424	120445924	4.67029e-07	6.24313e-05	0.304653
CD8 TEM	21	28940138	28940638	4.67305e-07	6.24313e-05	0.462056
CD8 TEM	1	226121692	226122192	4.70168e-07	6.27332e-05	-0.506958
CD8 TEM	10	132615307	132615807	4.81611e-07	6.39075e-05	-0.99734
CD8 TEM	3	131026087	131026587	4.82258e-07	6.39362e-05	-0.616484
CD8 TEM	9	4851497	4851997	4.84144e-07	6.41454e-05	-0.424339
CD8 TEM	6	105793091	105793591	4.85884e-07	6.43349e-05	-0.758323
CD8 TEM	9	23590625	23591125	4.99468e-07	6.57568e-05	-0.737526
CD8 TEM	8	142476621	142477121	5.0435e-07	6.63576e-05	0.436971
CD8 TEM	9	94861577	94862077	5.15472e-07	6.77352e-05	0.388677
CD8 TEM	12	53232072	53232572	5.16043e-07	6.77675e-05	-0.906163
CD8 TEM	22	22085706	22086206	5.16976e-07	6.77752e-05	0.362474
CD8 TEM	4	2267561	2268061	5.1708e-07	6.77752e-05	-0.749014
CD8 TEM	7	7416269	7416769	5.2506e-07	6.87779e-05	0.362996
CD8 TEM	4	89110660	89111160	5.30598e-07	6.93286e-05	-0.595377
CD8 TEM	8	133144417	133144917	5.37538e-07	7.01033e-05	-0.408392
CD8 TEM	2	78979578	78980078	5.41672e-07	7.05403e-05	-0.412927
CD8 TEM	19	45171231	45171731	5.41905e-07	7.05403e-05	0.872093
CD8 TEM	1	168362910	168363410	5.45005e-07	7.08994e-05	-0.619508
CD8 TEM	14	68785255	68785755	5.46823e-07	7.10914e-05	-0.742989
CD8 TEM	7	1296850	1297350	5.56062e-07	7.22474e-05	-0.718594
CD8 TEM	9	21576484	21576984	5.60339e-07	7.27122e-05	0.344339
CD8 TEM	9	38160569	38161069	5.61351e-07	7.27982e-05	-0.66747
CD8 TEM	17	80895256	80895756	5.63007e-07	7.29675e-05	1.02058
CD8 TEM	2	144570472	144570972	5.64347e-07	7.30956e-05	1.18791
CD8 TEM	3	48853830	48854330	5.75915e-07	7.45011e-05	-0.564109
CD8 TEM	9	130138758	130139258	5.88575e-07	7.58088e-05	-0.533147
CD8 TEM	1	234963108	234963608	5.95197e-07	7.65669e-05	-0.826626
CD8 TEM	1	1746192	1746692	6.00139e-07	7.71073e-05	-0.405204
CD8 TEM	5	119286408	119286908	6.03827e-07	7.75057e-05	-0.773554
CD8 TEM	7	129091423	129091923	6.08943e-07	7.79976e-05	-0.862879
CD8 TEM	8	142197998	142198498	6.12995e-07	7.842e-05	0.508102
CD8 TEM	5	61323031	61323531	6.16649e-07	7.87905e-05	-0.641787
CD8 TEM	11	62401636	62402136	6.17109e-07	7.88009e-05	-0.787477
CD8 TEM	10	104059804	104060304	6.21392e-07	7.92505e-05	-0.542996
CD8 TEM	12	4566473	4566973	6.24771e-07	7.9516e-05	-0.560483
CD8 TEM	11	118792107	118792607	6.27613e-07	7.97506e-05	0.309684
CD8 TEM	19	41426169	41426669	6.4331e-07	8.14963e-05	-0.78454
CD8 TEM	7	65946827	65947327	6.5259e-07	8.23708e-05	-0.55223
CD8 TEM	16	67661310	67661810	6.53473e-07	8.24323e-05	-0.631737
CD8 TEM	15	58517677	58518177	6.59859e-07	8.30494e-05	-0.739665
CD8 TEM	10	103240213	103240713	6.59886e-07	8.30494e-05	-0.752326
CD8 TEM	9	105405389	105405889	6.69658e-07	8.41168e-05	-0.710459
CD8 TEM	10	24867128	24867628	6.70634e-07	8.41887e-05	-0.546918
CD8 TEM	9	126781681	126782181	6.73015e-07	8.44062e-05	0.334079
CD8 TEM	10	62528451	62528951	6.9144e-07	8.63316e-05	0.39522
CD8 TEM	11	117095199	117095699	6.97413e-07	8.68688e-05	-0.701949
CD8 TEM	1	154974336	154974836	7.0324e-07	8.74899e-05	0.338823
CD8 TEM	17	9292082	9292582	7.0811e-07	8.8043e-05	0.3762
CD8 TEM	17	59370561	59371061	7.1185e-07	8.84024e-05	-0.650422
CD8 TEM	7	106462391	106462891	7.14874e-07	8.86721e-05	0.814361
CD8 TEM	12	131986881	131987381	7.17397e-07	8.88791e-05	1.23272
CD8 TEM	19	16236011	16236511	7.26497e-07	8.98993e-05	0.342176
CD8 TEM	11	75603793	75604293	7.29698e-07	9.02417e-05	-0.86229
CD8 TEM	19	11888585	11889085	7.33779e-07	9.06925e-05	0.427265
CD8 TEM	18	62979141	62979641	7.37616e-07	9.10045e-05	1.16756
CD8 TEM	19	48993985	48994485	7.43581e-07	9.16861e-05	-0.788218
CD8 TEM	1	11654596	11655096	7.47601e-07	9.20726e-05	-0.69539
CD8 TEM	5	157193603	157194103	7.53537e-07	9.26391e-05	-0.543916
CD8 TEM	9	6413959	6414459	7.67816e-07	9.42832e-05	0.309708
CD8 TEM	9	74120439	74120939	7.75429e-07	9.51619e-05	0.732293
CD8 TEM	10	11237555	11238055	7.88971e-07	9.65389e-05	0.740665
CD8 TEM	12	53223401	53223901	7.92299e-07	9.67755e-05	-0.745744
CD8 TEM	17	42679076	42679576	7.93152e-07	9.68029e-05	-0.615207
CD8 TEM	16	3797930	3798430	8.05568e-07	9.79933e-05	-0.505154
CD8 TEM	8	132920681	132921181	8.10639e-07	9.85526e-05	0.765344
CD8 TEM	17	60390141	60390641	8.17378e-07	9.90823e-05	0.34774
CD8 TEM	13	102800084	102800584	8.27945e-07	0.000100246	0.536208
CD8 TEM	17	43402092	43402592	8.34615e-07	0.000100702	0.377854
CD8 TEM	10	69335006	69335506	8.37016e-07	0.000100908	-0.673322
CD8 TEM	3	100634423	100634923	8.37392e-07	0.000100908	0.372315
CD8 TEM	12	104763091	104763591	8.42144e-07	0.000101258	-0.923782
CD8 TEM	6	107958037	107958537	8.53125e-07	0.000102342	-0.434714
CD8 TEM	12	93447563	93448063	8.60662e-07	0.000103187	0.515757
CD8 TEM	17	35521550	35522050	8.62191e-07	0.000103272	0.621048
CD8 TEM	15	84079957	84080457	8.6237e-07	0.000103272	0.315343
CD8 TEM	6	16731557	16732057	8.67489e-07	0.000103826	-0.76919
CD8 TEM	1	223712193	223712693	8.69764e-07	0.000104038	-0.918894
CD8 TEM	11	34727332	34727832	8.79295e-07	0.000104937	-0.55887
CD8 TEM	19	47383341	47383841	8.79965e-07	0.000104957	0.766367
CD8 TEM	9	2257467	2257967	9.10733e-07	0.000108192	0.359304
CD8 TEM	7	96686270	96686770	9.25816e-07	0.000109858	-0.532291
CD8 TEM	9	88921986	88922486	9.32036e-07	0.000110407	0.601781
CD8 TEM	17	59892828	59893328	9.36899e-07	0.00011092	-0.688444
CD8 TEM	8	19313629	19314129	9.49094e-07	0.000112236	0.458121
CD8 TEM	5	179806690	179807190	9.51396e-07	0.000112445	-0.8785
CD8 TEM	3	9767350	9767850	9.53378e-07	0.000112615	0.324704
CD8 TEM	12	123119810	123120310	9.54115e-07	0.000112638	-0.698871
CD8 TEM	9	3012779	3013279	9.58178e-07	0.00011299	-0.499246
CD8 TEM	11	114065990	114066490	9.60148e-07	0.000113158	-0.821393
CD8 TEM	10	4825301	4825801	9.63121e-07	0.00011338	0.414564
CD8 TEM	3	72176455	72176955	9.65369e-07	0.000113516	-0.644164
CD8 TEM	19	41350930	41351430	9.80838e-07	0.000115204	-0.516642
CD8 TEM	3	151200978	151201478	1.01129e-06	0.00011858	-0.758621
CD8 TEM	2	191680129	191680629	1.01405e-06	0.000118837	1.1497
CD8 TEM	22	19034408	19034908	1.01939e-06	0.000119396	-0.456084
CD8 TEM	2	219362439	219362939	1.0272e-06	0.000120107	-0.636983
CD8 TEM	4	123396504	123397004	1.04169e-06	0.000121665	-0.758122
CD8 TEM	17	46259955	46260455	1.05488e-06	0.000123067	0.708222
CD8 TEM	4	59517913	59518413	1.06058e-06	0.000123658	1.28264
CD8 TEM	4	17324330	17324830	1.06358e-06	0.000123874	1.2412
CD8 TEM	9	133113991	133114491	1.07547e-06	0.000125032	0.316059
CD8 TEM	12	108276376	108276876	1.08066e-06	0.000125442	-0.676637
CD8 TEM	6	119077833	119078333	1.09152e-06	0.000126632	0.475059
CD8 TEM	19	4845233	4845733	1.09328e-06	0.000126765	-0.747304
CD8 TEM	9	5586288	5586788	1.09973e-06	0.000127442	0.402087
CD8 TEM	6	43770728	43771228	1.1043e-06	0.0001279	-0.452189
CD8 TEM	12	116960067	116960567	1.10713e-06	0.000128085	0.423984
CD8 TEM	8	98116988	98117488	1.12283e-06	0.000129685	-0.608071
CD8 TEM	11	116931523	116932023	1.14546e-06	0.000131933	-0.667073
CD8 TEM	10	125063184	125063684	1.1593e-06	0.000133232	-0.545954
CD8 TEM	9	136092343	136092843	1.16092e-06	0.000133307	-0.444567
CD8 TEM	1	62436329	62436829	1.16264e-06	0.000133394	0.344475
CD8 TEM	1	145465410	145465910	1.16652e-06	0.000133766	1.07022
CD8 TEM	6	53335280	53335780	1.17588e-06	0.000134765	-0.75464
CD8 TEM	9	99823893	99824393	1.18126e-06	0.000135232	0.324529
CD8 TEM	3	159899090	159899590	1.19784e-06	0.000136754	0.407996
CD8 TEM	13	95189273	95189773	1.20126e-06	0.000136995	-0.741454
CD8 TEM	10	103237895	103238395	1.20126e-06	0.000136995	-0.804386
CD8 TEM	3	101719776	101720276	1.20689e-06	0.000137541	0.658572
CD8 TEM	16	83805998	83806498	1.21001e-06	0.000137765	0.524103
CD8 TEM	9	98109072	98109572	1.22376e-06	0.000139255	-0.579336
CD8 TEM	7	150801142	150801642	1.23805e-06	0.0001405	0.3477
CD8 TEM	7	70336478	70336978	1.24601e-06	0.000141246	0.337497
CD8 TEM	9	107587425	107587925	1.27438e-06	0.000143992	-0.51249
CD8 TEM	1	84077776	84078276	1.28106e-06	0.000144667	-0.520314
CD8 TEM	4	40667755	40668255	1.28296e-06	0.00014473	-0.462458
CD8 TEM	19	41310426	41310926	1.28301e-06	0.00014473	-0.749866
CD8 TEM	1	11907615	11908115	1.2904e-06	0.000145485	0.471291
CD8 TEM	9	126470907	126471407	1.31389e-06	0.000147814	0.44397
CD8 TEM	19	5951554	5952054	1.31543e-06	0.000147906	0.310107
CD8 TEM	14	100440118	100440618	1.31833e-06	0.000148152	0.325709
CD8 TEM	2	168611961	168612461	1.32363e-06	0.000148667	-0.498635
CD8 TEM	15	89575079	89575579	1.32713e-06	0.00014898	0.424521
CD8 TEM	9	128455222	128455722	1.33685e-06	0.000149951	-0.756023
CD8 TEM	6	41275450	41275950	1.34339e-06	0.000150399	0.403368
CD8 TEM	6	157982840	157983340	1.36051e-06	0.000152222	0.395064
CD8 TEM	23	54044292	54044792	1.36113e-06	0.000152222	0.391633
CD8 TEM	22	50540840	50541340	1.38066e-06	0.000154075	0.367474
CD8 TEM	15	41695941	41696441	1.39859e-06	0.000155741	-0.806459
CD8 TEM	8	94905210	94905710	1.40561e-06	0.000156356	-0.391029
CD8 TEM	8	94642235	94642735	1.43134e-06	0.000158878	-0.751893
CD8 TEM	17	59835164	59835664	1.45673e-06	0.000161236	-0.574022
CD8 TEM	2	85888889	85889389	1.45723e-06	0.000161236	-0.814774
CD8 TEM	7	105839484	105839984	1.46997e-06	0.000162559	1.07713
CD8 TEM	9	76359018	76359518	1.47766e-06	0.000163236	0.427938
CD8 TEM	13	38398804	38399304	1.47901e-06	0.000163298	-0.733078
CD8 TEM	1	156813905	156814405	1.48076e-06	0.000163405	-0.558183
CD8 TEM	14	103512537	103513037	1.50035e-06	0.000165129	-0.558842
CD8 TEM	1	203287201	203287701	1.50319e-06	0.000165353	-0.582847
CD8 TEM	7	100974711	100975211	1.51352e-06	0.000166313	0.953273
CD8 TEM	9	113151817	113152317	1.52277e-06	0.000167072	-0.451529
CD8 TEM	23	119692936	119693436	1.52283e-06	0.000167072	-0.578382
CD8 TEM	2	230068724	230069224	1.5376e-06	0.000168428	-0.860867
CD8 TEM	17	47225233	47225733	1.55514e-06	0.000170079	0.375976
CD8 TEM	20	37342661	37343161	1.55676e-06	0.000170153	-0.739625
CD8 TEM	2	74500678	74501178	1.56746e-06	0.000171156	-0.697767
CD8 TEM	22	37266977	37267477	1.57021e-06	0.000171366	0.347634
CD8 TEM	7	142787669	142788169	1.59482e-06	0.000173687	0.389141
CD8 TEM	1	38559405	38559905	1.59832e-06	0.000173977	-0.687032
CD8 TEM	5	139669693	139670193	1.60003e-06	0.000174072	-0.435465
CD8 TEM	4	80798631	80799131	1.63024e-06	0.000177082	-0.426392
CD8 TEM	3	186952873	186953373	1.63315e-06	0.000177305	-0.767343
CD8 TEM	5	173001373	173001873	1.63504e-06	0.000177418	-0.898822
CD8 TEM	1	53326089	53326589	1.64619e-06	0.000178534	-0.411277
CD8 TEM	22	41197297	41197797	1.65049e-06	0.000178907	-0.68883
CD8 TEM	9	127277034	127277534	1.6557e-06	0.000179379	0.318078
CD8 TEM	10	132634176	132634676	1.66104e-06	0.000179864	-0.777653
CD8 TEM	11	114399779	114400279	1.6638e-06	0.000179975	-0.402232
CD8 TEM	18	46433297	46433797	1.6703e-06	0.000180491	-0.676252
CD8 TEM	1	207868921	207869421	1.67854e-06	0.000181099	-0.700484
CD8 TEM	3	160057322	160057822	1.69124e-06	0.000182279	0.321233
CD8 TEM	11	62543267	62543767	1.72767e-06	0.000185917	0.312893
CD8 TEM	8	94357032	94357532	1.73282e-06	0.000186375	-0.806508
CD8 TEM	2	63257453	63257953	1.75464e-06	0.000188332	-0.902392
CD8 TEM	20	64083438	64083938	1.78385e-06	0.000191073	-0.661856
CD8 TEM	6	87831868	87832368	1.79372e-06	0.000192031	1.0656
CD8 TEM	20	51562388	51562888	1.79964e-06	0.000192566	-0.69909
CD8 TEM	9	132404140	132404640	1.81088e-06	0.000193471	0.357307
CD8 TEM	1	27392294	27392794	1.81196e-06	0.000193486	0.468227
CD8 TEM	12	106303721	106304221	1.83247e-06	0.000195476	-0.653028
CD8 TEM	12	108634314	108634814	1.83603e-06	0.000195755	-0.610869
CD8 TEM	19	18366115	18366615	1.84194e-06	0.000196083	-0.500327
CD8 TEM	2	90220534	90221034	1.87069e-06	0.000198535	-0.476954
CD8 TEM	9	4986257	4986757	1.88683e-06	0.000199941	-0.773015
CD8 TEM	1	11803397	11803897	1.91305e-06	0.000202411	-0.745889
CD8 TEM	2	10305142	10305642	1.93843e-06	0.000204784	-0.609957
CD8 TEM	6	137676860	137677360	1.93844e-06	0.000204784	0.365565
CD8 TEM	9	91949269	91949769	1.94773e-06	0.000205661	-0.571422
CD8 TEM	19	47598754	47599254	1.95973e-06	0.00020682	-0.780654
CD8 TEM	12	132001473	132001973	1.9621e-06	0.000206863	0.552103
CD8 TEM	4	4408709	4409209	1.96324e-06	0.000206879	0.77109
CD8 TEM	8	145051593	145052093	1.97164e-06	0.00020766	1.20537
CD8 TEM	3	171827277	171827777	1.97834e-06	0.000208154	-0.540985
CD8 TEM	6	110884193	110884693	2.07351e-06	0.000217213	-0.854483
CD8 TEM	12	8675452	8675952	2.07384e-06	0.000217213	-0.424116
CD8 TEM	3	195770567	195771067	2.08582e-06	0.000218358	-0.723728
CD8 TEM	1	155859880	155860380	2.12914e-06	0.000222111	-0.567934
CD8 TEM	9	136409761	136410261	2.15951e-06	0.00022494	0.316654
CD8 TEM	16	71842170	71842670	2.18404e-06	0.000227155	0.582553
CD8 TEM	7	70716375	70716875	2.21524e-06	0.000229893	-0.415514
CD8 TEM	3	101876872	101877372	2.22434e-06	0.000230654	-0.929004
CD8 TEM	2	53505520	53506020	2.22562e-06	0.000230671	0.850849
CD8 TEM	17	3535414	3535914	2.22921e-06	0.000230929	-0.426622
CD8 TEM	19	15563220	15563720	2.23318e-06	0.000231224	-0.715121
CD8 TEM	11	907525	908025	2.23799e-06	0.000231608	0.431743
CD8 TEM	16	10521624	10522124	2.24733e-06	0.000232458	-0.768923
CD8 TEM	9	76658525	76659025	2.25822e-06	0.000233469	-0.865595
CD8 TEM	1	1919153	1919653	2.30051e-06	0.000237134	0.326625
CD8 TEM	7	6106355	6106855	2.3035e-06	0.000237226	0.782017
CD8 TEM	9	137550238	137550738	2.30962e-06	0.00023772	-0.60938
CD8 TEM	18	63439178	63439678	2.31459e-06	0.000237995	-0.56047
CD8 TEM	8	949363	949863	2.32915e-06	0.000239138	-0.76577
CD8 TEM	15	26245049	26245549	2.34568e-06	0.000240479	0.326041
CD8 TEM	2	241125382	241125882	2.35111e-06	0.000240917	0.463269
CD8 TEM	8	145026656	145027156	2.35636e-06	0.000241284	1.16911
CD8 TEM	8	21857767	21858267	2.40467e-06	0.000245318	-0.723439
CD8 TEM	1	146387339	146387839	2.41437e-06	0.000246066	1.03193
CD8 TEM	4	70996930	70997430	2.43092e-06	0.000247631	-0.676681
CD8 TEM	18	44895353	44895853	2.44088e-06	0.000248402	-0.402307
CD8 TEM	16	31259665	31260165	2.45382e-06	0.000249597	-0.942973
CD8 TEM	2	159202707	159203207	2.47954e-06	0.000251923	0.701163
CD8 TEM	11	68583947	68584447	2.49405e-06	0.000253194	0.974775
CD8 TEM	1	44721481	44721981	2.5346e-06	0.00025681	0.728389
CD8 TEM	6	158080238	158080738	2.53859e-06	0.000257	0.348194
CD8 TEM	1	150925989	150926489	2.53895e-06	0.000257	0.403113
CD8 TEM	9	27184452	27184952	2.54188e-06	0.000257147	0.31634
CD8 TEM	3	31268391	31268891	2.60907e-06	0.000263456	-0.573128
CD8 TEM	17	55649845	55650345	2.61375e-06	0.000263673	-0.423246
CD8 TEM	15	78004183	78004683	2.61813e-06	0.000263987	1.02365
CD8 TEM	13	29594368	29594868	2.64962e-06	0.0002664	-0.574181
CD8 TEM	23	48957704	48958204	2.64975e-06	0.0002664	0.483994
CD8 TEM	5	43484173	43484673	2.65635e-06	0.000266934	-0.495721
CD8 TEM	1	6784465	6784965	2.66744e-06	0.00026792	0.363715
CD8 TEM	20	61814216	61814716	2.682e-06	0.000269026	-0.537853
CD8 TEM	18	63894086	63894586	2.72376e-06	0.000272786	-0.616205
CD8 TEM	7	131501364	131501864	2.73988e-06	0.000274005	-0.624266
CD8 TEM	7	150048639	150049139	2.74203e-06	0.000274089	-0.733641
CD8 TEM	4	54322799	54323299	2.74495e-06	0.000274249	-0.466933
CD8 TEM	16	89908581	89909081	2.75334e-06	0.000274955	-0.726655
CD8 TEM	1	173868419	173868919	2.75543e-06	0.000275031	-0.670582
CD8 TEM	11	72441540	72442040	2.77682e-06	0.000276767	0.310146
CD8 TEM	9	79570808	79571308	2.79972e-06	0.000278917	-0.788848
CD8 TEM	1	159925279	159925779	2.81868e-06	0.000280403	-0.579856
CD8 TEM	13	77360241	77360741	2.83072e-06	0.000281197	-0.554585
CD8 TEM	2	231786153	231786653	2.84963e-06	0.000282805	-0.72577
CD8 TEM	10	5381293	5381793	2.8681e-06	0.000284193	-0.811075
CD8 TEM	7	5071746	5072246	2.8701e-06	0.000284193	-0.637883
CD8 TEM	7	30061766	30062266	2.87044e-06	0.000284193	0.441513
CD8 TEM	12	4855392	4855892	2.88845e-06	0.00028584	-0.767597
CD8 TEM	6	36683922	36684422	2.89105e-06	0.000285961	0.436758
CD8 TEM	1	160837425	160837925	2.90341e-06	0.000286789	-0.491327
CD8 TEM	15	67542412	67542912	2.90356e-06	0.000286789	0.310727
CD8 TEM	6	138373003	138373503	2.92034e-06	0.00028831	-0.616687
CD8 TEM	1	43649776	43650276	2.94005e-06	0.00028998	0.317108
CD8 TEM	11	117094648	117095148	2.95671e-06	0.000291347	-0.499755
CD8 TEM	5	139638230	139638730	2.99019e-06	0.000293812	-0.639721
CD8 TEM	2	84924643	84925143	2.99484e-06	0.000294129	-0.661253
CD8 TEM	15	71850739	71851239	3.02782e-06	0.000296807	-0.698904
CD8 TEM	3	155746039	155746539	3.02943e-06	0.000296825	0.894285
CD8 TEM	6	24692878	24693378	3.03099e-06	0.000296839	-0.602738
CD8 TEM	1	11012110	11012610	3.04431e-06	0.000297863	0.398986
CD8 TEM	1	206556938	206557438	3.05206e-06	0.000298481	-0.539627
CD8 TEM	1	181022917	181023417	3.0725e-06	0.000300056	0.499587
CD8 TEM	3	47829079	47829579	3.12977e-06	0.000305076	-0.425106
CD8 TEM	11	6587733	6588233	3.14389e-06	0.000306309	-0.80452
CD8 TEM	3	129085567	129086067	3.18007e-06	0.000309254	-0.442518
CD8 TEM	6	139970511	139971011	3.21224e-06	0.000311826	0.330882
CD8 TEM	2	238138430	238138930	3.21251e-06	0.000311826	1.05873
CD8 TEM	16	74107702	74108202	3.25209e-06	0.000315227	-0.589019
CD8 TEM	3	154720958	154721458	3.25437e-06	0.000315301	-0.765146
CD8 TEM	5	112737568	112738068	3.29456e-06	0.000318453	-0.480103
CD8 TEM	2	171655557	171656057	3.34727e-06	0.000322948	-0.83253
CD8 TEM	6	149925581	149926081	3.37598e-06	0.000325265	0.322244
CD8 TEM	11	117185676	117186176	3.4144e-06	0.000328511	-0.432416
CD8 TEM	11	65719178	65719678	3.43152e-06	0.0003297	-0.540563
CD8 TEM	2	69645851	69646351	3.512e-06	0.0003365	-0.455526
CD8 TEM	19	3180800	3181300	3.52276e-06	0.000337065	0.390557
CD8 TEM	15	41806413	41806913	3.53898e-06	0.000338461	-0.332981
CD8 TEM	8	17155970	17156470	3.55424e-06	0.000339764	0.300856
CD8 TEM	2	159738439	159738939	3.5874e-06	0.000342777	0.329219
CD8 TEM	4	82797711	82798211	3.61239e-06	0.00034469	-0.70916
CD8 TEM	12	119937959	119938459	3.67851e-06	0.000350184	0.844583
CD8 TEM	6	6395756	6396256	3.67877e-06	0.000350184	0.4292
CD8 TEM	4	48129545	48130045	3.68175e-06	0.000350184	0.316638
CD8 TEM	7	43651187	43651687	3.68483e-06	0.000350316	-0.778008
CD8 TEM	13	102799519	102800019	3.72293e-06	0.000353132	0.464509
CD8 TEM	1	21439842	21440342	3.73905e-06	0.000354301	-0.424598
CD8 TEM	2	235593966	235594466	3.77381e-06	0.000356819	-0.65514
CD8 TEM	16	31265264	31265764	3.77806e-06	0.000357058	-0.930768
CD8 TEM	17	8018424	8018924	3.78008e-06	0.000357087	-0.499275
CD8 TEM	10	11342567	11343067	3.78362e-06	0.00035726	0.373849
CD8 TEM	6	89323646	89324146	3.78869e-06	0.000357414	0.726121
CD8 TEM	10	11145394	11145894	3.79768e-06	0.000358099	0.885544
CD8 TEM	14	69550561	69551061	3.82336e-06	0.000360085	-0.797939
CD8 TEM	9	35664416	35664916	3.82393e-06	0.000360085	0.455605
CD8 TEM	12	122935308	122935808	3.83833e-06	0.000361277	1.00078
CD8 TEM	6	108967043	108967543	3.85322e-06	0.00036235	-0.475871
CD8 TEM	17	47423604	47424104	3.86351e-06	0.000362862	0.320635
CD8 TEM	7	148963571	148964071	3.86389e-06	0.000362862	-0.689014
CD8 TEM	6	41780951	41781451	3.87725e-06	0.000363952	0.31723
CD8 TEM	3	48989935	48990435	3.88832e-06	0.000364827	-0.634219
CD8 TEM	9	81688152	81688652	3.89416e-06	0.000365045	-0.388333
CD8 TEM	16	4206674	4207174	3.898e-06	0.000365083	1.10992
CD8 TEM	19	14552675	14553175	3.89807e-06	0.000365083	-0.369656
CD8 TEM	9	22037794	22038294	3.92555e-06	0.000366831	-0.576517
CD8 TEM	15	69574155	69574655	3.94309e-06	0.000368305	-0.597745
CD8 TEM	11	66622903	66623403	3.95185e-06	0.000368814	-0.71416
CD8 TEM	10	45253178	45253678	3.97311e-06	0.000370112	-0.521598
CD8 TEM	12	128788035	128788535	3.98483e-06	0.000370871	0.510529
CD8 TEM	19	3545674	3546174	4.04543e-06	0.000375503	-0.537015
CD8 TEM	1	159854657	159855157	4.04811e-06	0.000375584	-0.465215
CD8 TEM	19	7349338	7349838	4.06443e-06	0.000376802	-0.814737
CD8 TEM	10	437633	438133	4.06486e-06	0.000376802	0.428043
CD8 TEM	2	156309657	156310157	4.06781e-06	0.000376908	-0.641071
CD8 TEM	1	27154916	27155416	4.08417e-06	0.000378087	0.460702
CD8 TEM	16	89189027	89189527	4.09575e-06	0.00037899	-0.677031
CD8 TEM	1	19463128	19463628	4.10937e-06	0.000379912	-0.710749
CD8 TEM	6	135022214	135022714	4.15352e-06	0.000383653	-0.308136
CD8 TEM	8	140634221	140634721	4.16146e-06	0.000384215	-0.386914
CD8 TEM	8	32554605	32555105	4.16842e-06	0.000384688	-0.423351
CD8 TEM	2	223945703	223946203	4.17331e-06	0.000384968	0.358798
CD8 TEM	17	2178854	2179354	4.17979e-06	0.000385395	-0.836362
CD8 TEM	1	116504335	116504835	4.20963e-06	0.000387631	-0.485457
CD8 TEM	17	58315934	58316434	4.21838e-06	0.000388264	-0.645283
CD8 TEM	13	113956296	113956796	4.23839e-06	0.000389933	-0.537758
CD8 TEM	16	85954849	85955349	4.24362e-06	0.000390242	-0.460443
CD8 TEM	16	81851284	81851784	4.25341e-06	0.000390969	-0.526857
CD8 TEM	10	11258856	11259356	4.27068e-06	0.000392211	-0.345859
CD8 TEM	9	137306021	137306521	4.28e-06	0.000392893	-0.743782
CD8 TEM	19	49678215	49678715	4.34266e-06	0.000398118	-0.658437
CD8 TEM	10	8402413	8402913	4.36242e-06	0.000399577	0.361111
CD8 TEM	9	35531544	35532044	4.37878e-06	0.000400723	-0.73713
CD8 TEM	2	55519864	55520364	4.47848e-06	0.000408239	-0.519121
CD8 TEM	12	96550537	96551037	4.483e-06	0.000408463	0.559991
CD8 TEM	9	36217523	36218023	4.50108e-06	0.000409752	0.995633
CD8 TEM	22	37218284	37218784	4.50985e-06	0.000410191	-0.434628
CD8 TEM	8	99861654	99862154	4.53056e-06	0.000411895	-0.747521
CD8 TEM	1	1504880	1505380	4.58455e-06	0.000415895	1.00032
CD8 TEM	8	11848485	11848985	4.63577e-06	0.000419972	-0.519158
CD8 TEM	6	157614099	157614599	4.63757e-06	0.000419972	0.473782
CD8 TEM	8	138114235	138114735	4.6429e-06	0.000420271	-0.476959
CD8 TEM	18	35748006	35748506	4.67178e-06	0.000422701	0.374681
CD8 TEM	2	32560578	32561078	4.67954e-06	0.000423219	-0.885815
CD8 TEM	16	85965075	85965575	4.70809e-06	0.000425432	0.459995
CD8 TEM	6	34527863	34528363	4.71136e-06	0.000425542	-0.716414
CD8 TEM	15	68054511	68055011	4.76796e-06	0.000430281	-0.589292
CD8 TEM	17	73310905	73311405	4.77291e-06	0.000430354	-0.545503
CD8 TEM	11	126391868	126392368	4.80607e-06	0.000432594	1.24375
CD8 TEM	10	100619310	100619810	4.87192e-06	0.000437953	-0.936661
CD8 TEM	10	3084356	3084856	4.91601e-06	0.000440773	-0.618467
CD8 TEM	2	99337633	99338133	5.20877e-06	0.000465368	-0.358493
CD8 TEM	6	52901764	52902264	5.21046e-06	0.000465368	-0.688628
CD8 TEM	5	73117279	73117779	5.25344e-06	0.000468202	-0.73688
CD8 TEM	8	80542958	80543458	5.27241e-06	0.000469692	0.479468
CD8 TEM	12	55072033	55072533	5.36131e-06	0.000476105	-0.549196
CD8 TEM	19	40404142	40404642	5.40285e-06	0.000478851	-0.394874
CD8 TEM	1	226703327	226703827	5.42139e-06	0.0004798	-0.464235
CD8 TEM	15	65882023	65882523	5.42279e-06	0.0004798	0.391818
CD8 TEM	2	232523866	232524366	5.43331e-06	0.000480108	0.305279
CD8 TEM	21	17924903	17925403	5.45828e-06	0.000481711	-0.483555
CD8 TEM	2	191128129	191128629	5.4848e-06	0.000482823	-0.902861
CD8 TEM	5	168679389	168679889	5.57275e-06	0.000489322	0.621742
CD8 TEM	9	37466236	37466736	5.58687e-06	0.000490148	-0.820988
CD8 TEM	15	89377844	89378344	5.62657e-06	0.000493064	-0.540356
CD8 TEM	14	61564490	61564990	5.62721e-06	0.000493064	-0.439572
CD8 TEM	20	63471303	63471803	5.65641e-06	0.000495205	-0.580369
CD8 TEM	10	100347429	100347929	5.68334e-06	0.000497353	-0.304009
CD8 TEM	15	23049973	23050473	5.69104e-06	0.000497818	-0.65235
CD8 TEM	12	52633292	52633792	5.69447e-06	0.000497892	1.02929
CD8 TEM	9	93081415	93081915	5.71532e-06	0.000499311	1.16622
CD8 TEM	16	30901500	30902000	5.74885e-06	0.00050182	0.652885
CD8 TEM	11	119228920	119229420	5.79837e-06	0.00050593	0.793615
CD8 TEM	1	145964406	145964906	5.81942e-06	0.000507341	-0.48799
CD8 TEM	2	216170281	216170781	5.89071e-06	0.000512911	-0.736144
CD8 TEM	6	30830426	30830926	5.90816e-06	0.000513757	0.348405
CD8 TEM	12	1791042	1791542	5.92804e-06	0.000514868	-0.573685
CD8 TEM	11	118658820	118659320	5.93854e-06	0.000515565	0.553416
CD8 TEM	19	41883497	41883997	5.97245e-06	0.000518292	-0.719702
CD8 TEM	17	59375783	59376283	5.99928e-06	0.000520404	-0.509075
CD8 TEM	23	135032052	135032552	6.04338e-06	0.000523793	-0.858681
CD8 TEM	13	99288123	99288623	6.08916e-06	0.000527101	0.375761
CD8 TEM	5	95821313	95821813	6.13393e-06	0.000530535	0.332038
CD8 TEM	7	66414005	66414505	6.17188e-06	0.000533596	0.305581
CD8 TEM	4	84503781	84504281	6.2205e-06	0.000537353	-0.78189
CD8 TEM	1	54475287	54475787	6.35526e-06	0.000547856	-0.63548
CD8 TEM	6	107832549	107833049	6.3617e-06	0.000548184	-0.717614
CD8 TEM	5	177362535	177363035	6.36875e-06	0.000548564	-0.897929
CD8 TEM	9	86202193	86202693	6.37479e-06	0.000548858	-0.663525
CD8 TEM	16	2079584	2080084	6.38158e-06	0.000549137	-0.666268
CD8 TEM	6	137031697	137032197	6.38838e-06	0.000549345	-0.737476
CD8 TEM	1	202144481	202144981	6.43647e-06	0.000553023	-0.67822
CD8 TEM	3	131042245	131042745	6.4688e-06	0.000555572	-0.646215
CD8 TEM	19	15836372	15836872	6.50119e-06	0.000557892	0.413525
CD8 TEM	2	165793164	165793664	6.50674e-06	0.000557908	-0.505201
CD8 TEM	4	81747159	81747659	6.51506e-06	0.000558392	1.17584
CD8 TEM	9	69012975	69013475	6.54154e-06	0.0005602	0.460566
CD8 TEM	7	134400525	134401025	6.58563e-06	0.000563279	-0.801366
CD8 TEM	9	6051513	6052013	6.61987e-06	0.000565158	-0.745651
CD8 TEM	19	47293915	47294415	6.657e-06	0.000566994	-0.462233
CD8 TEM	7	7639813	7640313	6.65904e-06	0.000566994	0.5267
CD8 TEM	12	53381765	53382265	6.69754e-06	0.000569237	-0.737206
CD8 TEM	20	40520367	40520867	6.72423e-06	0.000570676	-0.359423
CD8 TEM	1	227762398	227762898	6.73346e-06	0.000570748	-0.542516
CD8 TEM	3	125762533	125763033	6.7508e-06	0.000571532	-0.377316
CD8 TEM	4	52751360	52751860	6.76158e-06	0.000571979	-0.803057
CD8 TEM	1	153545224	153545724	6.79931e-06	0.00057447	-0.543098
CD8 TEM	16	28506656	28507156	6.81605e-06	0.000575196	-0.539889
CD8 TEM	17	74442898	74443398	6.89225e-06	0.000580201	-0.457435
CD8 TEM	4	48483112	48483612	6.8958e-06	0.000580265	-0.423855
CD8 TEM	10	4643404	4643904	6.93367e-06	0.000582745	0.315645
CD8 TEM	7	36175866	36176366	6.95378e-06	0.000584199	-0.640047
CD8 TEM	18	63892508	63893008	6.95973e-06	0.000584463	-0.716245
CD8 TEM	9	82247289	82247789	6.99043e-06	0.000586804	-0.697057
CD8 TEM	1	116570832	116571332	7.01849e-06	0.00058821	-0.546854
CD8 TEM	8	102979567	102980067	7.03009e-06	0.000588945	0.324183
CD8 TEM	21	32771207	32771707	7.09467e-06	0.000593877	0.446405
CD8 TEM	20	20020282	20020782	7.15206e-06	0.00059844	-0.645515
CD8 TEM	11	134410853	134411353	7.19891e-06	0.000601392	0.608169
CD8 TEM	10	89367436	89367936	7.28688e-06	0.000608008	0.387128
CD8 TEM	2	60710697	60711197	7.44687e-06	0.000619371	0.738318
CD8 TEM	12	41604671	41605171	7.54076e-06	0.000626001	0.351367
CD8 TEM	3	46696206	46696706	7.59528e-06	0.000629098	0.650071
CD8 TEM	9	133418408	133418908	7.61312e-06	0.000630175	-0.382416
CD8 TEM	7	43756576	43757076	7.628e-06	0.000631155	0.549524
CD8 TEM	16	12567584	12568084	7.74275e-06	0.000639885	-0.39501
CD8 TEM	13	113854207	113854707	7.78144e-06	0.000642573	-0.402634
CD8 TEM	1	114342271	114342771	7.7874e-06	0.00064281	-0.794961
CD8 TEM	7	31696168	31696668	7.81563e-06	0.000644426	-0.363056
CD8 TEM	9	128937051	128937551	7.81628e-06	0.000644426	-0.67291
CD8 TEM	9	137032848	137033348	7.8339e-06	0.000645624	0.55985
CD8 TEM	15	40266792	40267292	7.87991e-06	0.000648901	0.345775
CD8 TEM	1	67332994	67333494	7.92102e-06	0.000650974	0.685138
CD8 TEM	2	102114720	102115220	7.92173e-06	0.000650974	0.3427
CD8 TEM	10	2022272	2022772	7.92258e-06	0.000650974	0.519401
CD8 TEM	11	65507454	65507954	7.97631e-06	0.000655024	-0.593271
CD8 TEM	8	11048097	11048597	8.03085e-06	0.000659019	-0.668215
CD8 TEM	16	85095117	85095617	8.16162e-06	0.000668958	-0.481102
CD8 TEM	1	27618264	27618764	8.20701e-06	0.000672112	-0.626419
CD8 TEM	2	186637179	186637679	8.21675e-06	0.00067251	-0.563585
CD8 TEM	7	2243079	2243579	8.21833e-06	0.00067251	-0.801422
CD8 TEM	6	43276954	43277454	8.27114e-06	0.000676033	-0.550221
CD8 TEM	19	1095197	1095697	8.31564e-06	0.000679404	-0.741301
CD8 TEM	12	12696993	12697493	8.32471e-06	0.000679827	-0.478197
CD8 TEM	5	139517834	139518334	8.3497e-06	0.000680849	-0.717142
CD8 TEM	2	237421448	237421948	8.38167e-06	0.00068292	-0.499831
CD8 TEM	3	167861624	167862124	8.41383e-06	0.000684837	0.697048
CD8 TEM	3	183127936	183128436	8.41968e-06	0.000684883	-0.533953
CD8 TEM	1	25430572	25431072	8.46526e-06	0.000688114	0.324404
CD8 TEM	3	52522707	52523207	8.49554e-06	0.000690306	-0.848537
CD8 TEM	1	94017415	94017915	8.54182e-06	0.000693524	-0.692578
CD8 TEM	12	42673496	42673996	8.64197e-06	0.000700562	0.306944
CD8 TEM	1	161726856	161727356	8.65432e-06	0.00070129	-0.47277
CD8 TEM	2	70135862	70136362	8.81815e-06	0.000712184	-0.682066
CD8 TEM	20	38730889	38731389	8.81957e-06	0.000712184	-0.687324
CD8 TEM	1	18948286	18948786	8.8266e-06	0.000712475	-0.776279
CD8 TEM	2	190996313	190996813	8.84552e-06	0.000713171	0.717271
CD8 TEM	1	198669016	198669516	8.91895e-06	0.00071771	-0.85723
CD8 TEM	1	203673914	203674414	8.95779e-06	0.000719713	-0.431401
CD8 TEM	12	98515294	98515794	9.00898e-06	0.000722749	0.369106
CD8 TEM	6	149248955	149249455	9.00947e-06	0.000722749	0.318503
CD8 TEM	7	141511618	141512118	9.03396e-06	0.000724155	0.817942
CD8 TEM	5	72937641	72938141	9.07587e-06	0.000726836	-0.834245
CD8 TEM	19	1412870	1413370	9.07753e-06	0.000726836	-0.4189
CD8 TEM	19	43757152	43757652	9.10803e-06	0.000728408	0.628445
CD8 TEM	8	37931348	37931848	9.12784e-06	0.000729056	0.689331
CD8 TEM	5	123975438	123975938	9.19276e-06	0.000733211	-0.69624
CD8 TEM	9	127574908	127575408	9.39312e-06	0.000744623	-0.416571
CD8 TEM	5	39555824	39556324	9.43342e-06	0.00074668	-0.633051
CD8 TEM	12	57602941	57603441	9.43801e-06	0.000746759	0.391301
CD8 TEM	2	241823672	241824172	9.4579e-06	0.000748048	-0.641297
CD8 TEM	14	23379855	23380355	9.49429e-06	0.000750355	0.702577
CD8 TEM	6	33277431	33277931	9.63904e-06	0.000760639	-0.484043
CD8 TEM	8	106657967	106658467	9.65166e-06	0.000761347	-0.76491
CD8 TEM	15	79967467	79967967	9.713e-06	0.000765395	-0.398808
CD8 TEM	1	25774791	25775291	9.77622e-06	0.000770004	-0.620012
CD8 TEM	5	56124795	56125295	9.79064e-06	0.000770848	-0.470727
CD8 TEM	4	7638977	7639477	9.79879e-06	0.000771198	0.731412
CD8 TEM	2	145497563	145498063	9.81194e-06	0.00077194	-0.483768
CD8 TEM	12	110688078	110688578	9.8195e-06	0.000772243	-0.556785
CD8 TEM	16	29973510	29974010	9.83384e-06	0.000773079	0.371815
CD8 TEM	19	35138814	35139314	9.86517e-06	0.000775161	-0.530625
CD8 TEM	2	233311258	233311758	9.87149e-06	0.000775161	0.337147
CD8 TEM	8	134906035	134906535	9.98848e-06	0.000783164	0.662754
CD8 TEM	9	125119819	125120319	1.00658e-05	0.000788866	0.306346
CD8 TEM	7	106866691	106867191	1.00715e-05	0.000788866	0.613005
CD8 TEM	12	21437587	21438087	1.00786e-05	0.000789038	-0.666264
CD8 TEM	11	118532061	118532561	1.00826e-05	0.000789054	0.610623
CD8 TEM	3	141390345	141390845	1.01018e-05	0.000790262	-0.414173
CD8 TEM	17	59276915	59277415	1.01096e-05	0.000790576	-0.359786
CD8 TEM	2	158477099	158477599	1.01518e-05	0.000793281	-0.604575
CD8 TEM	2	36530945	36531445	1.01663e-05	0.000794116	-0.725106
CD8 TEM	19	20235133	20235633	1.01977e-05	0.000795943	-0.51987
CD8 TEM	2	134249688	134250188	1.02765e-05	0.000800315	-0.655822
CD8 TEM	11	65411244	65411744	1.03451e-05	0.000804754	-0.598222
CD8 TEM	9	71824197	71824697	1.03872e-05	0.000806822	0.44915
CD8 TEM	2	239464712	239465212	1.04475e-05	0.000810769	-0.514393
CD8 TEM	8	143972346	143972846	1.04497e-05	0.000810769	1.13495
CD8 TEM	1	116769601	116770101	1.05019e-05	0.000814514	-0.842241
CD8 TEM	9	136993769	136994269	1.05225e-05	0.000815503	0.333291
CD8 TEM	6	43021303	43021803	1.05329e-05	0.000816009	0.382691
CD8 TEM	17	50347250	50347750	1.05547e-05	0.000817391	0.420044
CD8 TEM	8	22615865	22616365	1.05775e-05	0.000818853	-0.513306
CD8 TEM	11	65426119	65426619	1.06415e-05	0.000823193	0.467131
CD8 TEM	1	225467569	225468069	1.07082e-05	0.000827431	-0.449316
CD8 TEM	18	48933473	48933973	1.08373e-05	0.000835545	0.819339
CD8 TEM	1	26833475	26833975	1.08949e-05	0.000839678	-0.399564
CD8 TEM	9	135602658	135603158	1.09367e-05	0.000841652	0.361281
CD8 TEM	12	69239291	69239791	1.09788e-05	0.000844267	-0.302337
CD8 TEM	4	40924453	40924953	1.0987e-05	0.000844581	0.331436
CD8 TEM	5	87015842	87016342	1.10665e-05	0.000850067	-0.366417
CD8 TEM	9	114420703	114421203	1.10784e-05	0.000850075	-0.479927
CD8 TEM	3	49554158	49554658	1.10789e-05	0.000850075	0.54428
CD8 TEM	3	188351585	188352085	1.12188e-05	0.000859896	-0.640529
CD8 TEM	19	5895604	5896104	1.12465e-05	0.000861663	-0.59346
CD8 TEM	6	8181444	8181944	1.13751e-05	0.000870552	-0.641762
CD8 TEM	3	194005041	194005541	1.13875e-05	0.000871182	-0.570204
CD8 TEM	14	34363575	34364075	1.16565e-05	0.000889801	-0.661951
CD8 TEM	22	19419735	19420235	1.1736e-05	0.00089521	-0.536775
CD8 TEM	3	20738065	20738565	1.17651e-05	0.000896821	0.883739
CD8 TEM	1	89821279	89821779	1.18344e-05	0.000901494	-0.644237
CD8 TEM	10	124650272	124650772	1.18357e-05	0.000901494	-0.478186
CD8 TEM	9	94622024	94622524	1.19013e-05	0.000905494	0.473554
CD8 TEM	12	57008070	57008570	1.19455e-05	0.000907862	-0.528116
CD8 TEM	1	161020985	161021485	1.19838e-05	0.000910111	-0.402093
CD8 TEM	1	206202927	206203427	1.20112e-05	0.000911852	0.310088
CD8 TEM	17	38874960	38875460	1.21865e-05	0.000923146	-0.451651
CD8 TEM	6	36290500	36291000	1.2226e-05	0.000925464	-0.433837
CD8 TEM	8	42666327	42666827	1.23445e-05	0.000933751	0.376802
CD8 TEM	5	160105681	160106181	1.23711e-05	0.00093508	-0.354246
CD8 TEM	19	15238401	15238901	1.26373e-05	0.000952434	-0.359872
CD8 TEM	3	148962421	148962921	1.26977e-05	0.000956641	0.422977
CD8 TEM	23	1462878	1463378	1.27569e-05	0.00095971	0.482602
CD8 TEM	2	9737470	9737970	1.2891e-05	0.0009691	-0.74397
CD8 TEM	12	52029627	52030127	1.29022e-05	0.000969591	-0.612669
CD8 TEM	19	4368997	4369497	1.29438e-05	0.000972212	0.471367
CD8 TEM	22	37166460	37166960	1.30888e-05	0.000981487	0.389629
CD8 TEM	3	5037368	5037868	1.31027e-05	0.000982174	-0.378516
CD8 TEM	20	2839892	2840392	1.32544e-05	0.000990691	-0.416402
CD8 TEM	9	19115948	19116448	1.33665e-05	0.000998347	0.374963
CD8 TEM	12	71392469	71392969	1.33961e-05	0.0010002	-0.571448
CD8 TEM	19	40698920	40699420	1.34453e-05	0.00100243	0.430538
CD8 TEM	8	133068410	133068910	1.34558e-05	0.00100286	0.355245
CD8 TEM	2	176845646	176846146	1.35166e-05	0.00100452	0.704176
CD8 TEM	20	32234092	32234592	1.35346e-05	0.00100547	-0.397426
CD8 TEM	1	156106238	156106738	1.35391e-05	0.00100547	0.442983
CD8 TEM	16	31956182	31956682	1.35714e-05	0.00100715	-0.738841
CD8 TEM	8	128111704	128112204	1.36287e-05	0.00101055	-0.493589
CD8 TEM	7	133961629	133962129	1.36617e-05	0.00101132	-0.491651
CD8 TEM	11	118892389	118892889	1.36965e-05	0.00101353	-0.695869
CD8 TEM	12	93571959	93572459	1.37155e-05	0.00101458	0.431659
CD8 TEM	10	6129470	6129970	1.38239e-05	0.0010197	0.317996
CD8 TEM	10	124589134	124589634	1.38303e-05	0.00101981	0.324929
CD8 TEM	1	206925308	206925808	1.38425e-05	0.00102009	-0.806368
CD8 TEM	3	10665465	10665965	1.38813e-05	0.00102212	-0.55439
CD8 TEM	1	45583742	45584242	1.39549e-05	0.00102681	0.545981
CD8 TEM	21	37244710	37245210	1.39634e-05	0.00102708	-0.703474
CD8 TEM	16	67480992	67481492	1.40746e-05	0.00103452	0.43105
CD8 TEM	3	185097412	185097912	1.41287e-05	0.0010374	-0.619886
CD8 TEM	10	29734618	29735118	1.42226e-05	0.00104356	-0.519028
CD8 TEM	11	61079494	61079994	1.4245e-05	0.00104447	-0.687675
CD8 TEM	11	858762	859262	1.42751e-05	0.00104593	-0.433109
CD8 TEM	1	227787873	227788373	1.43235e-05	0.00104864	-0.33601
CD8 TEM	8	3959349	3959849	1.44435e-05	0.0010553	-0.740794
CD8 TEM	9	99137212	99137712	1.45712e-05	0.00106329	0.444831
CD8 TEM	10	70744735	70745235	1.46258e-05	0.00106563	-0.753852
CD8 TEM	9	131475942	131476442	1.48464e-05	0.0010802	-0.441611
CD8 TEM	9	110255813	110256313	1.49125e-05	0.00108461	-0.565867
CD8 TEM	10	97713906	97714406	1.49991e-05	0.00108977	-0.712199
CD8 TEM	19	5914827	5915327	1.51286e-05	0.00109803	-0.649633
CD8 TEM	16	24662865	24663365	1.51702e-05	0.00110066	-0.789904
CD8 TEM	6	79713645	79714145	1.52061e-05	0.00110283	0.306987
CD8 TEM	18	3498861	3499361	1.52443e-05	0.0011045	-0.755313
CD8 TEM	14	93971366	93971866	1.54942e-05	0.00112117	-0.499666
CD8 TEM	17	17975971	17976471	1.56408e-05	0.00113008	-0.44483
CD8 TEM	11	72962034	72962534	1.56591e-05	0.001131	-0.377962
CD8 TEM	3	16818172	16818672	1.57022e-05	0.00113333	-0.402407
CD8 TEM	9	70255521	70256021	1.57921e-05	0.00113843	0.316869
CD8 TEM	11	72598462	72598962	1.59224e-05	0.00114604	1.16572
CD8 TEM	19	10788625	10789125	1.59342e-05	0.0011461	0.926154
CD8 TEM	6	113763804	113764304	1.59906e-05	0.00114896	-0.879272
CD8 TEM	12	110776462	110776962	1.60042e-05	0.00114915	-0.570377
CD8 TEM	1	226674927	226675427	1.60481e-05	0.00115151	-0.469671
CD8 TEM	2	73928899	73929399	1.61753e-05	0.00115864	-0.635205
CD8 TEM	10	110651676	110652176	1.63042e-05	0.00116559	0.407816
CD8 TEM	9	120869571	120870071	1.63644e-05	0.00116856	-0.437348
CD8 TEM	3	46965113	46965613	1.64648e-05	0.00117452	-0.459777
CD8 TEM	9	128733117	128733617	1.65683e-05	0.00118069	-0.44607
CD8 TEM	14	64446401	64446901	1.66058e-05	0.00118221	-0.604133
CD8 TEM	20	31705627	31706127	1.66067e-05	0.00118221	-0.633905
CD8 TEM	11	37727280	37727780	1.66229e-05	0.00118281	-0.473079
CD8 TEM	13	48188077	48188577	1.66714e-05	0.00118478	-0.36486
CD8 TEM	8	144414602	144415102	1.66779e-05	0.00118485	0.323487
CD8 TEM	13	29756858	29757358	1.67833e-05	0.00119193	-0.827672
CD8 TEM	17	78411036	78411536	1.69398e-05	0.0012014	0.494047
CD8 TEM	13	40644686	40645186	1.69936e-05	0.00120467	-0.558066
CD8 TEM	6	31614945	31615445	1.70813e-05	0.00120978	-0.344282
CD8 TEM	1	28736581	28737081	1.71879e-05	0.00121568	0.314941
CD8 TEM	5	163894668	163895168	1.7204e-05	0.0012164	-0.557623
CD8 TEM	9	72306718	72307218	1.72341e-05	0.00121812	1.14314
CD8 TEM	6	158910721	158911221	1.7281e-05	0.0012206	0.310489
CD8 TEM	5	148383638	148384138	1.73301e-05	0.00122267	-0.378815
CD8 TEM	19	16376608	16377108	1.73387e-05	0.00122267	-0.385995
CD8 TEM	4	169410734	169411234	1.73396e-05	0.00122267	-0.417181
CD8 TEM	6	36704129	36704629	1.73712e-05	0.00122406	0.310116
CD8 TEM	19	38418256	38418756	1.74055e-05	0.00122565	-0.674913
CD8 TEM	5	43041510	43042010	1.75051e-05	0.00123099	-0.478138
CD8 TEM	12	14939196	14939696	1.75453e-05	0.0012334	-0.449673
CD8 TEM	5	150377028	150377528	1.76619e-05	0.00124108	0.919331
CD8 TEM	5	39178118	39178618	1.76664e-05	0.00124108	-0.652903
CD8 TEM	16	23842243	23842743	1.76751e-05	0.00124127	0.464375
CD8 TEM	6	28871670	28872170	1.77466e-05	0.00124545	-0.605804
CD8 TEM	2	85595393	85595893	1.77801e-05	0.00124654	-0.417142
CD8 TEM	19	11279880	11280380	1.80468e-05	0.00126397	-0.315769
CD8 TEM	9	6417159	6417659	1.80871e-05	0.00126593	0.306897
CD8 TEM	7	6105776	6106276	1.81238e-05	0.00126747	0.753794
CD8 TEM	7	101743482	101743982	1.82988e-05	0.00127774	-0.431554
CD8 TEM	6	41922977	41923477	1.83418e-05	0.00128031	0.340588
CD8 TEM	19	6777213	6777713	1.84238e-05	0.00128559	0.454427
CD8 TEM	1	153535947	153536447	1.84298e-05	0.00128559	-0.373985
CD8 TEM	1	151909281	151909781	1.84403e-05	0.0012859	-0.531505
CD8 TEM	5	14593592	14594092	1.89618e-05	0.00131608	0.396063
CD8 TEM	7	5661950	5662450	1.90601e-05	0.00132202	0.32904
CD8 TEM	9	97501917	97502417	1.913e-05	0.00132554	-0.76506
CD8 TEM	11	71461734	71462234	1.91992e-05	0.00132901	0.311395
CD8 TEM	10	132320070	132320570	1.93259e-05	0.00133556	0.522235
CD8 TEM	22	45227582	45228082	1.93362e-05	0.00133583	1.43788
CD8 TEM	3	4965991	4966491	1.95088e-05	0.00134552	-0.681452
CD8 TEM	20	49936092	49936592	1.95374e-05	0.00134705	-0.769482
CD8 TEM	5	56677613	56678113	1.95675e-05	0.00134859	0.495828
CD8 TEM	10	96640791	96641291	1.96765e-05	0.00135529	-0.488135
CD8 TEM	19	33235181	33235681	1.97782e-05	0.00136139	-0.601324
CD8 TEM	17	48025611	48026111	1.98536e-05	0.00136524	0.359941
CD8 TEM	10	62636730	62637230	1.98856e-05	0.00136652	0.772639
CD8 TEM	19	45451466	45451966	2.00663e-05	0.00137838	-0.708157
CD8 TEM	1	42932079	42932579	2.01466e-05	0.00138263	-0.561331
CD8 TEM	20	63943381	63943881	2.03193e-05	0.0013931	-0.461861
CD8 TEM	7	116809658	116810158	2.04522e-05	0.00140083	-0.602759
CD8 TEM	10	73908913	73909413	2.04798e-05	0.00140143	0.607456
CD8 TEM	4	38174718	38175218	2.05139e-05	0.00140273	0.837854
CD8 TEM	20	5065910	5066410	2.05271e-05	0.00140273	-0.526442
CD8 TEM	5	127080169	127080669	2.06141e-05	0.00140775	-0.656489
CD8 TEM	4	185886811	185887311	2.06211e-05	0.00140776	0.34165
CD8 TEM	5	159262787	159263287	2.07315e-05	0.00141438	-0.524058
CD8 TEM	11	107804916	107805416	2.07702e-05	0.00141655	-0.589543
CD8 TEM	21	33300882	33301382	2.0803e-05	0.00141785	-0.378887
CD8 TEM	2	231179813	231180313	2.08517e-05	0.00142064	-0.699623
CD8 TEM	19	5627452	5627952	2.08575e-05	0.00142064	-0.790297
CD8 TEM	11	44775333	44775833	2.08978e-05	0.00142292	-0.57032
CD8 TEM	2	241732525	241733025	2.09785e-05	0.00142769	0.500756
CD8 TEM	7	98294764	98295264	2.10237e-05	0.00143009	-0.736264
CD8 TEM	13	48492380	48492880	2.11454e-05	0.00143742	-0.388001
CD8 TEM	16	11298871	11299371	2.14971e-05	0.00145705	-0.387287
CD8 TEM	9	19172061	19172561	2.15684e-05	0.00146093	0.3181
CD8 TEM	6	66136400	66136900	2.15858e-05	0.00146163	0.34536
CD8 TEM	2	174172773	174173273	2.16422e-05	0.00146402	-0.7206
CD8 TEM	5	138642704	138643204	2.18562e-05	0.00147657	-0.461777
CD8 TEM	5	175307251	175307751	2.18702e-05	0.00147704	-0.589649
CD8 TEM	3	30453303	30453803	2.18993e-05	0.00147852	-0.827676
CD8 TEM	6	46704557	46705057	2.20419e-05	0.00148574	-0.353949
CD8 TEM	7	1949029	1949529	2.20523e-05	0.00148577	-0.421265
CD8 TEM	9	129919238	129919738	2.20749e-05	0.00148646	-0.55009
CD8 TEM	10	95767843	95768343	2.20826e-05	0.00148646	-0.672028
CD8 TEM	12	7912460	7912960	2.21684e-05	0.00149041	-0.606455
CD8 TEM	19	46068548	46069048	2.22012e-05	0.00149078	0.376313
CD8 TEM	12	116264006	116264506	2.23124e-05	0.00149574	0.349171
CD8 TEM	7	5514649	5515149	2.23532e-05	0.00149799	0.333278
CD8 TEM	3	87949793	87950293	2.25445e-05	0.00150824	-0.697041
CD8 TEM	22	39489010	39489510	2.2697e-05	0.00151712	-0.465985
CD8 TEM	22	45319227	45319727	2.28335e-05	0.00152526	-0.411503
CD8 TEM	12	101634576	101635076	2.29007e-05	0.00152877	-0.416747
CD8 TEM	12	123077148	123077648	2.29796e-05	0.0015324	-0.87476
CD8 TEM	5	1311547	1312047	2.29845e-05	0.0015324	-0.420415
CD8 TEM	6	162426353	162426853	2.30284e-05	0.00153483	-0.456255
CD8 TEM	2	96549430	96549930	2.31633e-05	0.00154137	-0.889875
CD8 TEM	3	169769319	169769819	2.31947e-05	0.00154285	-0.44638
CD8 TEM	8	16632255	16632755	2.33803e-05	0.00155231	-0.584596
CD8 TEM	23	135421510	135422010	2.34962e-05	0.00155902	-0.622384
CD8 TEM	9	98170018	98170518	2.36072e-05	0.00156538	-0.641024
CD8 TEM	23	154712773	154713273	2.39217e-05	0.00158226	-0.825303
CD8 TEM	16	85903534	85904034	2.39231e-05	0.00158226	0.321167
CD8 TEM	4	117983513	117984013	2.39305e-05	0.00158226	-0.686199
CD8 TEM	2	231721614	231722114	2.39379e-05	0.00158226	-0.727315
CD8 TEM	5	35979599	35980099	2.39818e-05	0.00158467	-0.346873
CD8 TEM	1	167517511	167518011	2.42365e-05	0.00159845	-0.639099
CD8 TEM	13	113003546	113004046	2.44088e-05	0.00160645	-0.592266
CD8 TEM	6	130962821	130963321	2.46647e-05	0.00161899	-0.514824
CD8 TEM	8	22567003	22567503	2.48038e-05	0.0016276	-0.55573
CD8 TEM	1	150629397	150629897	2.49087e-05	0.00163346	0.318124
CD8 TEM	17	14298503	14299003	2.49286e-05	0.00163425	-0.617033
CD8 TEM	4	38867467	38867967	2.49616e-05	0.00163565	0.521498
CD8 TEM	8	101730981	101731481	2.49735e-05	0.00163565	-0.588149
CD8 TEM	5	59893806	59894306	2.49827e-05	0.00163573	-0.655348
CD8 TEM	18	48948416	48948916	2.50786e-05	0.00164149	0.491873
CD8 TEM	10	7787856	7788356	2.50965e-05	0.00164164	0.614258
CD8 TEM	7	2529616	2530116	2.51141e-05	0.00164227	0.446964
CD8 TEM	1	1201231	1201731	2.51962e-05	0.0016466	-0.601072
CD8 TEM	3	49022618	49023118	2.55383e-05	0.00166529	-0.3647
CD8 TEM	22	20019800	20020300	2.56035e-05	0.0016683	-0.386195
CD8 TEM	16	67801776	67802276	2.5607e-05	0.0016683	-0.548176
CD8 TEM	7	103280701	103281201	2.56084e-05	0.0016683	0.308069
CD8 TEM	17	215983	216483	2.56459e-05	0.00166963	0.339937
CD8 TEM	14	68729616	68730116	2.56529e-05	0.00166963	-0.599405
CD8 TEM	17	78413982	78414482	2.56697e-05	0.0016702	-0.511533
CD8 TEM	8	126156344	126156844	2.57334e-05	0.0016733	-0.470056
CD8 TEM	3	43037886	43038386	2.58576e-05	0.00167797	-0.595552
CD8 TEM	9	35811966	35812466	2.58578e-05	0.00167797	0.31101
CD8 TEM	17	45050100	45050600	2.59235e-05	0.00168041	0.562509
CD8 TEM	10	117168078	117168578	2.63504e-05	0.0017033	-0.638255
CD8 TEM	3	47324201	47324701	2.64995e-05	0.00171187	-0.562066
CD8 TEM	1	156591491	156591991	2.65582e-05	0.0017146	-0.466027
CD8 TEM	5	75077957	75078457	2.69323e-05	0.00173552	-0.725918
CD8 TEM	15	52421042	52421542	2.69653e-05	0.00173711	0.344348
CD8 TEM	14	83298523	83299023	2.70291e-05	0.00174068	-0.498969
CD8 TEM	5	72818901	72819401	2.70461e-05	0.00174124	0.760175
CD8 TEM	2	155412516	155413016	2.74723e-05	0.00176649	0.782968
CD8 TEM	23	119852888	119853388	2.78007e-05	0.00178375	0.411756
CD8 TEM	14	99534520	99535020	2.78779e-05	0.0017876	-0.55424
CD8 TEM	16	67479570	67480070	2.80071e-05	0.00179347	-0.757245
CD8 TEM	4	26905132	26905632	2.80127e-05	0.00179347	-0.644579
CD8 TEM	1	58903547	58904047	2.81655e-05	0.00179938	-0.510426
CD8 TEM	5	73792691	73793191	2.8301e-05	0.00180637	-0.622107
CD8 TEM	13	30027453	30027953	2.8339e-05	0.00180769	1.0102
CD8 TEM	19	51675849	51676349	2.84395e-05	0.00181355	0.312533
CD8 TEM	2	240021449	240021949	2.8519e-05	0.00181806	-0.473672
CD8 TEM	5	170293232	170293732	2.87273e-05	0.00182965	0.386135
CD8 TEM	1	109620780	109621280	2.87365e-05	0.00182968	-0.366998
CD8 TEM	7	130426456	130426956	2.89653e-05	0.00184312	-0.670785
CD8 TEM	16	1408060	1408560	2.90505e-05	0.00184684	-0.816
CD8 TEM	1	212035381	212035881	2.91798e-05	0.00185337	0.410232
CD8 TEM	6	35745470	35745970	2.9541e-05	0.00187402	0.404166
CD8 TEM	1	148038388	148038888	2.95877e-05	0.00187641	0.651539
CD8 TEM	11	46381053	46381553	3.0176e-05	0.00190964	-0.46279
CD8 TEM	16	19114307	19114807	3.03493e-05	0.00192003	0.445711
CD8 TEM	19	49857957	49858457	3.05536e-05	0.00193236	-0.4837
CD8 TEM	6	15009472	15009972	3.07327e-05	0.00194192	-0.380569
CD8 TEM	5	100623664	100624164	3.08196e-05	0.00194623	1.01072
CD8 TEM	8	144233526	144234026	3.0877e-05	0.00194926	-0.826763
CD8 TEM	6	111750067	111750567	3.12032e-05	0.00196628	0.526497
CD8 TEM	17	13025112	13025612	3.12664e-05	0.00196966	-0.528597
CD8 TEM	1	23980156	23980656	3.14341e-05	0.00197902	0.339388
CD8 TEM	2	10036581	10037081	3.19179e-05	0.00200403	-0.819093
CD8 TEM	6	13013510	13014010	3.20182e-05	0.00200858	-0.665036
CD8 TEM	8	134719592	134720092	3.20428e-05	0.0020089	0.553628
CD8 TEM	20	3799007	3799507	3.20438e-05	0.0020089	-0.390738
CD8 TEM	23	47217650	47218150	3.20986e-05	0.00201138	0.311189
CD8 TEM	17	83094253	83094753	3.23305e-05	0.0020226	-0.397901
CD8 TEM	19	44071891	44072391	3.23508e-05	0.00202274	0.332394
CD8 TEM	13	99201209	99201709	3.23521e-05	0.00202274	0.415255
CD8 TEM	2	73690653	73691153	3.23618e-05	0.00202274	-0.499652
CD8 TEM	1	53413202	53413702	3.23817e-05	0.00202337	-0.577528
CD8 TEM	2	135676027	135676527	3.25653e-05	0.00203301	-0.372356
CD8 TEM	11	1864243	1864743	3.25838e-05	0.00203356	-0.609486
CD8 TEM	2	64214265	64214765	3.2754e-05	0.00204296	-0.648501
CD8 TEM	12	6941429	6941929	3.29758e-05	0.00205309	0.669191
CD8 TEM	3	47007021	47007521	3.34941e-05	0.0020779	-0.457734
CD8 TEM	5	65927554	65928054	3.3707e-05	0.00208737	-0.753629
CD8 TEM	12	49347541	49348041	3.3726e-05	0.00208793	0.584712
CD8 TEM	19	1814722	1815222	3.38828e-05	0.00209514	0.75675
CD8 TEM	1	9129009	9129509	3.416e-05	0.00211165	-0.360213
CD8 TEM	19	46630890	46631390	3.44986e-05	0.00212942	-0.586347
CD8 TEM	6	42747374	42747874	3.47431e-05	0.00214071	0.349303
CD8 TEM	12	121287834	121288334	3.48518e-05	0.00214401	-0.773852
CD8 TEM	10	101778087	101778587	3.48773e-05	0.00214401	0.55835
CD8 TEM	9	78237945	78238445	3.48886e-05	0.00214401	-0.610308
CD8 TEM	14	104076708	104077208	3.50609e-05	0.002152	-0.579193
CD8 TEM	2	1140344	1140844	3.51849e-05	0.00215819	-0.38532
CD8 TEM	4	48269679	48270179	3.52432e-05	0.0021596	-0.426085
CD8 TEM	2	238777376	238777876	3.52463e-05	0.0021596	-0.594051
CD8 TEM	1	121184394	121184894	3.52984e-05	0.00216211	0.310848
CD8 TEM	17	39404428	39404928	3.53969e-05	0.00216687	-0.728372
CD8 TEM	6	137861523	137862023	3.54435e-05	0.00216908	-0.546671
CD8 TEM	8	143281477	143281977	3.5464e-05	0.0021697	0.311344
CD8 TEM	9	91117501	91118001	3.56535e-05	0.00217745	0.314076
CD8 TEM	7	130151782	130152282	3.59268e-05	0.00218964	-0.783988
CD8 TEM	1	146051924	146052424	3.59983e-05	0.00219278	0.798043
CD8 TEM	9	128049915	128050415	3.61908e-05	0.00220121	0.352417
CD8 TEM	2	134468173	134468673	3.63375e-05	0.00220562	-0.659246
CD8 TEM	15	41894696	41895196	3.63563e-05	0.00220612	0.381283
CD8 TEM	2	198268395	198268895	3.6461e-05	0.00221118	-0.483002
CD8 TEM	11	117229865	117230365	3.64729e-05	0.00221126	0.375955
CD8 TEM	2	237905682	237906182	3.65886e-05	0.00221505	-0.607803
CD8 TEM	1	65067244	65067744	3.68495e-05	0.00222954	-0.560281
CD8 TEM	17	79804342	79804842	3.69731e-05	0.00223637	-0.452194
CD8 TEM	10	26555960	26556460	3.71372e-05	0.00224499	-0.712572
CD8 TEM	1	77682752	77683252	3.72575e-05	0.0022503	0.451331
CD8 TEM	5	173012843	173013343	3.76618e-05	0.00227071	0.325072
CD8 TEM	22	36902482	36902982	3.77588e-05	0.00227464	-0.397431
CD8 TEM	22	40334229	40334729	3.78332e-05	0.00227714	-0.517305
CD8 TEM	5	14685836	14686336	3.78738e-05	0.00227826	-0.750093
CD8 TEM	9	133278108	133278608	3.79063e-05	0.00227939	-0.491517
CD8 TEM	16	19493555	19494055	3.79143e-05	0.00227939	0.804009
CD8 TEM	19	42203662	42204162	3.82726e-05	0.00229847	-0.79144
CD8 TEM	14	61558067	61558567	3.82759e-05	0.00229847	-0.530388
CD8 TEM	21	45292881	45293381	3.82904e-05	0.00229867	-0.631825
CD8 TEM	3	98343836	98344336	3.84078e-05	0.00230439	0.348467
CD8 TEM	3	39147639	39148139	3.90787e-05	0.00233925	-0.468888
CD8 TEM	1	231040022	231040522	3.93045e-05	0.00235073	-0.457848
CD8 TEM	10	101818882	101819382	3.93259e-05	0.00235133	-0.653301
CD8 TEM	7	38345504	38346004	3.93568e-05	0.00235251	-0.404951
CD8 TEM	22	22369901	22370401	3.9567e-05	0.00236235	-0.595692
CD8 TEM	6	18387206	18387706	3.96499e-05	0.00236489	-0.586502
CD8 TEM	9	122406240	122406740	3.96548e-05	0.00236489	0.307931
CD8 TEM	7	102289684	102290184	3.96735e-05	0.00236528	-0.414369
CD8 TEM	15	59274078	59274578	3.97002e-05	0.00236556	-0.554691
CD8 TEM	5	43140380	43140880	3.99537e-05	0.00237998	-0.621357
CD8 TEM	2	230221440	230221940	4.02052e-05	0.0023929	-0.547868
CD8 TEM	1	108590924	108591424	4.02594e-05	0.00239426	-0.710606
CD8 TEM	3	133160040	133160540	4.02838e-05	0.00239484	-0.73598
CD8 TEM	2	203740938	203741438	4.03484e-05	0.002398	0.335157
CD8 TEM	19	47484021	47484521	4.03982e-05	0.00240027	-0.678909
CD8 TEM	2	151900157	151900657	4.06417e-05	0.00241198	-0.400718
CD8 TEM	1	26336232	26336732	4.08022e-05	0.00241944	-0.704585
CD8 TEM	6	110180426	110180926	4.10089e-05	0.00242962	-0.512014
CD8 TEM	6	33311166	33311666	4.13034e-05	0.00244428	-0.912762
CD8 TEM	2	102295497	102295997	4.14162e-05	0.00245026	-0.439957
CD8 TEM	1	26743983	26744483	4.14668e-05	0.00245186	-0.43634
CD8 TEM	17	47692968	47693468	4.14851e-05	0.00245206	-0.756867
CD8 TEM	17	60304149	60304649	4.14937e-05	0.00245206	-0.398978
CD8 TEM	2	16960605	16961105	4.16922e-05	0.00246238	0.791275
CD8 TEM	9	137470758	137471258	4.18205e-05	0.00246786	0.430036
CD8 TEM	21	36020974	36021474	4.20953e-05	0.00248056	0.45855
CD8 TEM	5	61348347	61348847	4.21092e-05	0.00248068	-0.558355
CD8 TEM	2	240621444	240621944	4.2389e-05	0.00249501	0.40373
CD8 TEM	2	144364889	144365389	4.24005e-05	0.00249501	1.248
CD8 TEM	11	111776574	111777074	4.2415e-05	0.00249516	0.567924
CD8 TEM	3	196502626	196503126	4.2452e-05	0.00249593	-0.800503
CD8 TEM	7	39939447	39939947	4.25655e-05	0.00250118	-0.392255
CD8 TEM	14	53126670	53127170	4.26375e-05	0.00250329	-0.689822
CD8 TEM	19	43779789	43780289	4.26774e-05	0.00250422	-0.432047
CD8 TEM	12	105053001	105053501	4.27087e-05	0.00250476	0.304778
CD8 TEM	8	42181692	42182192	4.27473e-05	0.0025062	-0.527178
CD8 TEM	22	49917718	49918218	4.27643e-05	0.00250649	0.419091
CD8 TEM	13	112892271	112892771	4.28753e-05	0.00251088	-0.469041
CD8 TEM	20	59043290	59043790	4.29122e-05	0.00251162	0.57437
CD8 TEM	4	3226497	3226997	4.30791e-05	0.00251785	-0.668201
CD8 TEM	12	132818431	132818931	4.32094e-05	0.00252333	-0.442119
CD8 TEM	20	15196861	15197361	4.37519e-05	0.0025543	0.680271
CD8 TEM	19	7978786	7979286	4.38611e-05	0.00255995	0.57674
CD8 TEM	2	232075016	232075516	4.41855e-05	0.00257383	0.324073
CD8 TEM	7	140443957	140444457	4.43284e-05	0.00257927	-0.320607
CD8 TEM	5	170331674	170332174	4.48237e-05	0.00260372	0.30495
CD8 TEM	6	34279042	34279542	4.53266e-05	0.00262887	-0.416634
CD8 TEM	6	157873679	157874179	4.5346e-05	0.00262892	0.425943
CD8 TEM	19	49564576	49565076	4.53888e-05	0.00262993	-0.566724
CD8 TEM	15	45022839	45023339	4.55899e-05	0.00263938	0.310868
CD8 TEM	10	69348908	69349408	4.56621e-05	0.00264117	-0.718879
CD8 TEM	11	115705234	115705734	4.56716e-05	0.00264117	-0.543728
CD8 TEM	18	63220845	63221345	4.60536e-05	0.00265735	0.377608
CD8 TEM	17	82972875	82973375	4.61229e-05	0.00266061	-0.507199
CD8 TEM	3	134605527	134606027	4.61488e-05	0.0026608	-0.372748
CD8 TEM	2	118202672	118203172	4.6309e-05	0.00266913	-0.467972
CD8 TEM	12	14390816	14391316	4.64232e-05	0.00267422	0.312128
CD8 TEM	3	119629000	119629500	4.64852e-05	0.00267705	-0.536221
CD8 TEM	17	17812173	17812673	4.67324e-05	0.00268609	1.33231
CD8 TEM	2	69933383	69933883	4.69614e-05	0.00269553	-0.510894
CD8 TEM	3	20340257	20340757	4.69786e-05	0.00269577	0.421533
CD8 TEM	12	62260068	62260568	4.70875e-05	0.00269978	-0.846892
CD8 TEM	9	20117922	20118422	4.71129e-05	0.00270049	0.366166
CD8 TEM	2	112729226	112729726	4.7129e-05	0.00270054	1.0889
CD8 TEM	3	5186760	5187260	4.73167e-05	0.00270994	-0.318069
CD8 TEM	9	131046666	131047166	4.73739e-05	0.00271247	-0.494745
CD8 TEM	8	8819459	8819959	4.7693e-05	0.00272773	-0.862224
CD8 TEM	17	44547827	44548327	4.78195e-05	0.00273272	0.467316
CD8 TEM	17	41477104	41477604	4.80542e-05	0.00274371	0.55368
CD8 TEM	2	231222394	231222894	4.80816e-05	0.00274371	-0.640412
CD8 TEM	1	111603940	111604440	4.83001e-05	0.00275488	-0.474874
CD8 TEM	5	19248021	19248521	4.83838e-05	0.0027589	0.396881
CD8 TEM	14	96502101	96502601	4.88099e-05	0.00277786	-0.471424
CD8 TEM	5	176367378	176367878	4.93177e-05	0.00280292	0.436093
CD8 TEM	2	219178547	219179047	4.94346e-05	0.00280651	0.312774
CD8 TEM	17	76474551	76475051	4.94587e-05	0.00280711	-0.638968
CD8 TEM	9	37026317	37026817	4.9919e-05	0.00283092	0.311553
CD8 TEM	13	109783310	109783810	4.99626e-05	0.0028319	-0.412696
CD8 TEM	11	66278773	66279273	5.01511e-05	0.00284021	-0.467551
CD8 TEM	8	144050824	144051324	5.01804e-05	0.00284109	0.346649
CD8 TEM	3	11718601	11719101	5.02614e-05	0.0028449	-0.582462
CD8 TEM	12	57063869	57064369	5.0408e-05	0.00285088	-0.319042
CD8 TEM	16	87487552	87488052	5.04927e-05	0.00285334	-0.419113
CD8 TEM	20	23365523	23366023	5.05104e-05	0.00285356	-0.682818
CD8 TEM	22	39141670	39142170	5.05618e-05	0.00285569	-0.464537
CD8 TEM	1	226062353	226062853	5.09451e-05	0.00287344	0.301713
CD8 TEM	16	67159668	67160168	5.12047e-05	0.00288495	-0.480932
CD8 TEM	1	205288163	205288663	5.16039e-05	0.00290351	-0.356682
CD8 TEM	5	150159729	150160229	5.163e-05	0.00290416	-0.352052
CD8 TEM	2	237557122	237557622	5.17332e-05	0.00290764	-0.593981
CD8 TEM	2	235493620	235494120	5.17681e-05	0.00290882	-0.690727
CD8 TEM	8	113685017	113685517	5.28373e-05	0.00296329	-0.574425
CD8 TEM	10	43623314	43623814	5.28846e-05	0.00296514	-0.736889
CD8 TEM	4	140675548	140676048	5.29618e-05	0.00296787	-0.753347
CD8 TEM	1	204506256	204506756	5.30749e-05	0.00297341	0.567333
CD8 TEM	9	33139556	33140056	5.40671e-05	0.00302329	0.359241
CD8 TEM	1	156728563	156729063	5.41536e-05	0.00302569	0.355944
CD8 TEM	1	32249868	32250368	5.43587e-05	0.00303552	-0.719631
CD8 TEM	7	2734893	2735393	5.44095e-05	0.00303754	-0.542685
CD8 TEM	23	48936959	48937459	5.46544e-05	0.00304958	-0.478884
CD8 TEM	1	9652244	9652744	5.48306e-05	0.00305777	-0.469973
CD8 TEM	1	25543314	25543814	5.52368e-05	0.00307465	-0.375098
CD8 TEM	1	109113733	109114233	5.53809e-05	0.00308102	-0.488826
CD8 TEM	9	94649061	94649561	5.54616e-05	0.0030839	0.328438
CD8 TEM	12	94126115	94126615	5.61952e-05	0.00311965	0.402007
CD8 TEM	18	80148548	80149048	5.67809e-05	0.00314713	-0.471968
CD8 TEM	8	21812145	21812645	5.6803e-05	0.00314751	-0.63712
CD8 TEM	6	46773264	46773764	5.73545e-05	0.00316963	-0.620557
CD8 TEM	8	132768471	132768971	5.7743e-05	0.00318675	0.547554
CD8 TEM	17	46121810	46122310	5.77563e-05	0.00318675	0.321442
CD8 TEM	15	94259826	94260326	5.79504e-05	0.0031952	0.370119
CD8 TEM	3	46690783	46691283	5.79555e-05	0.0031952	-0.546605
CD8 TEM	2	64018546	64019046	5.81341e-05	0.0032025	-0.342127
CD8 TEM	1	155000893	155001393	5.85982e-05	0.00322551	-0.49552
CD8 TEM	1	25267725	25268225	5.86388e-05	0.00322689	-0.51066
CD8 TEM	17	79698990	79699490	5.86985e-05	0.0032292	-0.544637
CD8 TEM	12	42696706	42697206	5.87237e-05	0.0032292	0.316334
CD8 TEM	3	157618013	157618513	5.87273e-05	0.0032292	-0.510767
CD8 TEM	8	23120080	23120580	5.88116e-05	0.00323176	-0.851967
CD8 TEM	7	21898436	21898936	5.9004e-05	0.00324013	0.385722
CD8 TEM	17	82194810	82195310	5.92632e-05	0.00325022	0.714221
CD8 TEM	17	80129134	80129634	5.96614e-05	0.00326691	-0.343327
CD8 TEM	7	140639236	140639736	5.96634e-05	0.00326691	-0.565683
CD8 TEM	14	101721809	101722309	6.015e-05	0.00328704	-0.66127
CD8 TEM	19	42159913	42160413	6.04062e-05	0.00329884	-0.404113
CD8 TEM	22	40385330	40385830	6.05625e-05	0.0033039	-0.673078
CD8 TEM	3	128653281	128653781	6.07337e-05	0.00331196	0.562292
CD8 TEM	1	246699076	246699576	6.09685e-05	0.00332257	0.981398
CD8 TEM	15	69768632	69769132	6.10475e-05	0.003326	-0.724104
CD8 TEM	10	89889504	89890004	6.10899e-05	0.00332744	0.349911
CD8 TEM	1	148334498	148334998	6.11761e-05	0.00333032	0.775435
CD8 TEM	1	145927262	145927762	6.13977e-05	0.0033346	0.328168
CD8 TEM	5	96876213	96876713	6.14292e-05	0.00333544	-0.48692
CD8 TEM	11	62435731	62436231	6.15022e-05	0.00333853	-0.312688
CD8 TEM	7	92635405	92635905	6.21558e-05	0.00337049	-0.546242
CD8 TEM	9	130806288	130806788	6.22532e-05	0.00337402	0.470127
CD8 TEM	4	74930128	74930628	6.24223e-05	0.00338164	-0.569185
CD8 TEM	2	54194776	54195276	6.24264e-05	0.00338164	-0.805379
CD8 TEM	1	145996414	145996914	6.25873e-05	0.00338948	-0.37764
CD8 TEM	15	66356493	66356993	6.26555e-05	0.00339228	-0.7701
CD8 TEM	1	10525159	10525659	6.32736e-05	0.00342219	0.588019
CD8 TEM	4	140594892	140595392	6.33698e-05	0.0034265	0.348554
CD8 TEM	6	113854388	113854888	6.37259e-05	0.00344396	-0.560295
CD8 TEM	10	110007621	110008121	6.3864e-05	0.00345021	0.92462
CD8 TEM	20	63941622	63942122	6.4092e-05	0.00345925	-0.395453
CD8 TEM	11	94550530	94551030	6.47676e-05	0.00349139	-0.833286
CD8 TEM	9	135979611	135980111	6.51527e-05	0.00350649	0.313473
CD8 TEM	13	94480600	94481100	6.53956e-05	0.00351775	-0.664583
CD8 TEM	9	90775567	90776067	6.56122e-05	0.00352532	-0.450754
CD8 TEM	3	101521353	101521853	6.61854e-05	0.0035538	-0.390768
CD8 TEM	7	16883860	16884360	6.64361e-05	0.0035645	-0.46469
CD8 TEM	2	68766980	68767480	6.70759e-05	0.00359419	0.37595
CD8 TEM	19	57632876	57633376	6.7249e-05	0.00360254	-0.523036
CD8 TEM	20	54096667	54097167	6.76384e-05	0.00361874	-0.566822
CD8 TEM	4	89492688	89493188	6.77533e-05	0.00362396	-0.512103
CD8 TEM	1	167447655	167448155	6.82846e-05	0.00364769	-0.547425
CD8 TEM	10	71693356	71693856	6.86468e-05	0.00366218	-0.630874
CD8 TEM	18	58317014	58317514	6.86507e-05	0.00366218	-0.425654
CD8 TEM	17	83096133	83096633	6.86616e-05	0.00366218	-0.575284
CD8 TEM	17	75114639	75115139	6.89875e-05	0.00367579	-0.53148
CD8 TEM	3	150865241	150865741	6.90871e-05	0.00367921	-0.770403
CD8 TEM	1	161523693	161524193	6.92249e-05	0.00368561	0.592425
CD8 TEM	22	25659109	25659609	6.92977e-05	0.00368854	-0.381966
CD8 TEM	2	96800916	96801416	7.01125e-05	0.00372714	0.991214
CD8 TEM	2	148876709	148877209	7.01571e-05	0.00372842	0.824484
CD8 TEM	5	168114386	168114886	7.01723e-05	0.00372842	-0.403636
CD8 TEM	2	231549176	231549676	7.04516e-05	0.00373658	0.359123
CD8 TEM	9	104835093	104835593	7.07274e-05	0.00374738	-0.41868
CD8 TEM	14	100150559	100151059	7.09701e-05	0.00375832	0.522503
CD8 TEM	9	110869895	110870395	7.10781e-05	0.00376309	0.315896
CD8 TEM	18	59862085	59862585	7.21166e-05	0.00380644	-0.706471
CD8 TEM	1	115062604	115063104	7.21904e-05	0.00380799	-0.406053
CD8 TEM	20	32357403	32357903	7.22957e-05	0.00381203	-0.626582
CD8 TEM	2	98761339	98761839	7.25715e-05	0.00382296	-0.441777
CD8 TEM	17	9234062	9234562	7.31011e-05	0.00384766	-0.671352
CD8 TEM	13	19780926	19781426	7.31803e-05	0.00385033	-0.774578
CD8 TEM	7	92832888	92833388	7.33423e-05	0.00385744	0.500468
CD8 TEM	7	139900788	139901288	7.3464e-05	0.00386188	0.379149
CD8 TEM	17	50027514	50028014	7.4044e-05	0.00388746	-0.708003
CD8 TEM	10	12237702	12238202	7.41137e-05	0.00389014	0.331357
CD8 TEM	8	22165074	22165574	7.42306e-05	0.00389332	0.94534
CD8 TEM	13	114114634	114115134	7.50261e-05	0.00393043	0.653238
CD8 TEM	12	121789774	121790274	7.50414e-05	0.00393043	-0.338747
CD8 TEM	12	53492402	53492902	7.50691e-05	0.00393043	-0.335498
CD8 TEM	2	217742812	217743312	7.50856e-05	0.00393043	0.3032
CD8 TEM	11	18634263	18634763	7.50893e-05	0.00393043	-0.563897
CD8 TEM	5	132222575	132223075	7.5197e-05	0.0039331	-0.603972
CD8 TEM	4	54496305	54496805	7.5542e-05	0.00394543	-0.34952
CD8 TEM	8	59655553	59656053	7.61541e-05	0.00397317	-0.507185
CD8 TEM	15	40452354	40452854	7.67701e-05	0.00399929	-0.41169
CD8 TEM	11	128757728	128758228	7.68192e-05	0.00400005	0.324092
CD8 TEM	21	31505836	31506336	7.6823e-05	0.00400005	0.301641
CD8 TEM	17	7047279	7047779	7.68784e-05	0.00400193	-0.796332
CD8 TEM	10	106958892	106959392	7.69846e-05	0.00400545	-0.651052
CD8 TEM	11	777282	777782	7.71533e-05	0.00401322	0.39696
CD8 TEM	9	107944391	107944891	7.79715e-05	0.00405275	-0.549964
CD8 TEM	3	48684448	48684948	7.82332e-05	0.00406533	0.342077
CD8 TEM	19	45739636	45740136	7.9216e-05	0.00411049	-0.730098
CD8 TEM	2	239234386	239234886	7.92458e-05	0.00411076	-0.305375
CD8 TEM	19	29679424	29679924	7.92777e-05	0.00411139	-0.470233
CD8 TEM	8	143843856	143844356	7.97547e-05	0.00412892	0.333128
CD8 TEM	11	46391545	46392045	7.98791e-05	0.00413433	0.91832
CD8 TEM	18	23662780	23663280	7.99172e-05	0.00413436	1.05681
CD8 TEM	12	9741708	9742208	8.01491e-05	0.00414316	0.734853
CD8 TEM	12	122457786	122458286	8.0405e-05	0.00415329	0.604755
CD8 TEM	9	124868887	124869387	8.07205e-05	0.00416855	-0.468786
CD8 TEM	13	113623287	113623787	8.1267e-05	0.00419055	-0.402106
CD8 TEM	3	8971895	8972395	8.12674e-05	0.00419055	-0.627259
CD8 TEM	15	44666716	44667216	8.13214e-05	0.00419229	-0.682722
CD8 TEM	7	2623914	2624414	8.13681e-05	0.00419366	0.646097
CD8 TEM	11	110068384	110068884	8.14778e-05	0.00419686	-0.58129
CD8 TEM	7	155296876	155297376	8.18483e-05	0.00421111	-0.42916
CD8 TEM	14	89721933	89722433	8.24503e-05	0.00423684	-0.482679
CD8 TEM	22	37045912	37046412	8.26862e-05	0.00424687	0.753749
CD8 TEM	6	113446993	113447493	8.28019e-05	0.00424861	-0.700544
CD8 TEM	3	52307570	52308070	8.29215e-05	0.00425265	-0.5102
CD8 TEM	5	169635870	169636370	8.31004e-05	0.00425972	-0.54542
CD8 TEM	3	49444542	49445042	8.41534e-05	0.00429502	0.453116
CD8 TEM	3	98329490	98329990	8.41606e-05	0.00429502	-0.476043
CD8 TEM	6	10831517	10832017	8.46618e-05	0.00431848	0.432067
CD8 TEM	1	77978915	77979415	8.48139e-05	0.00432518	0.326385
CD8 TEM	19	51389144	51389644	8.48568e-05	0.0043263	-0.518495
CD8 TEM	16	30984902	30985402	8.49447e-05	0.00432972	-0.398187
CD8 TEM	10	43573103	43573603	8.51872e-05	0.0043389	0.306001
CD8 TEM	16	20849240	20849740	8.53845e-05	0.00434788	-0.385022
CD8 TEM	3	34102276	34102776	8.55595e-05	0.00435573	-0.610372
CD8 TEM	16	49399596	49400096	8.57243e-05	0.00436198	-0.733584
CD8 TEM	6	157841412	157841912	8.65679e-05	0.0044006	-0.531113
CD8 TEM	3	159765525	159766025	8.67168e-05	0.00440601	0.328051
CD8 TEM	6	165884809	165885309	8.67977e-05	0.00440905	-0.407284
CD8 TEM	13	98564143	98564643	8.69165e-05	0.00441337	-0.524653
CD8 TEM	1	92080243	92080743	8.69464e-05	0.00441337	-0.477447
CD8 TEM	16	9082369	9082869	8.7294e-05	0.00442777	0.531022
CD8 TEM	22	20115670	20116170	8.86091e-05	0.00448682	-0.683677
CD8 TEM	11	117197818	117198318	8.86523e-05	0.00448791	-0.70187
CD8 TEM	7	36984850	36985350	8.87099e-05	0.00448974	-0.336983
CD8 TEM	11	65055373	65055873	8.87493e-05	0.00449064	-0.558123
CD8 TEM	4	78776027	78776527	8.92597e-05	0.00450879	-0.541751
CD8 TEM	5	157863916	157864416	8.95076e-05	0.00452021	-0.637297
CD8 TEM	19	45418737	45419237	8.96648e-05	0.00452266	-0.458543
CD8 TEM	1	32650338	32650838	8.97861e-05	0.00452743	0.472002
CD8 TEM	5	69332586	69333086	9.01651e-05	0.00454129	0.364501
CD8 TEM	17	18088593	18089093	9.02947e-05	0.00454561	-0.724042
CD8 TEM	4	85749766	85750266	9.04952e-05	0.0045513	-0.365384
CD8 TEM	23	153724364	153724864	9.1227e-05	0.00457704	0.387119
CD8 TEM	10	114299523	114300023	9.18107e-05	0.00460189	-0.777636
CD8 TEM	19	49937575	49938075	9.23679e-05	0.00462091	-0.60885
CD8 TEM	10	87864488	87864988	9.24709e-05	0.00462494	-0.363763
CD8 TEM	2	173359150	173359650	9.39483e-05	0.0046842	-0.382973
CD8 TEM	16	85025098	85025598	9.40358e-05	0.00468631	0.334173
CD8 TEM	9	21465879	21466379	9.41078e-05	0.00468878	0.548791
CD8 TEM	13	99283463	99283963	9.4841e-05	0.00471661	0.314284
CD8 TEM	5	131254717	131255217	9.53691e-05	0.00473581	-0.387759
CD8 TEM	1	53084489	53084989	9.5493e-05	0.00473963	-0.702746
CD8 TEM	9	93125972	93126472	9.56983e-05	0.00474755	-0.781988
CD8 TEM	16	8820093	8820593	9.6107e-05	0.00476556	-0.522796
CD8 TEM	12	56998873	56999373	9.6784e-05	0.00479341	-0.391631
CD8 TEM	17	36008862	36009362	9.76075e-05	0.00482757	-0.701575
CD8 TEM	12	88389157	88389657	9.77156e-05	0.0048292	-0.350399
CD8 TEM	2	169798591	169799091	9.82266e-05	0.004851	-0.471355
CD8 TEM	17	27471608	27472108	9.84051e-05	0.00485866	0.332426
CD8 TEM	2	152542279	152542779	9.88884e-05	0.00487674	-0.738367
CD8 TEM	17	8141016	8141516	9.94997e-05	0.0049034	0.435232
CD8 TEM	10	7184584	7185084	9.96761e-05	0.00491092	0.736851
CD8 TEM	20	63916314	63916814	9.9739e-05	0.00491273	-0.49251
CD8 TEM	8	81001159	81001659	0.000100488	0.00494626	-0.450189
CD8 TEM	9	107282922	107283422	0.000100608	0.004951	-0.433249
CD8 TEM	6	118712988	118713488	0.000101318	0.00498	0.343805
CD8 TEM	10	69839592	69840092	0.000101421	0.00498392	0.793029
CD8 TEM	1	109619478	109619978	0.000102581	0.00502402	-0.623202
CD8 TEM	2	85679124	85679624	0.00010301	0.0050414	-0.595334
CD8 TEM	10	113169039	113169539	0.000103141	0.00504498	0.399666
CD8 TEM	5	177508754	177509254	0.000103325	0.00505242	-0.633099
CD8 TEM	4	184668996	184669496	0.000103825	0.00507089	-0.716714
CD8 TEM	19	21463180	21463680	0.000104205	0.00508707	-0.563542
CD8 TEM	9	113579414	113579914	0.000104324	0.00508764	-0.609305
CD8 TEM	3	72214597	72215097	0.000104341	0.00508764	-0.692339
CD8 TEM	17	9383741	9384241	0.000106207	0.00515686	-0.493588
CD8 TEM	15	78051591	78052091	0.00010623	0.00515686	-0.534875
CD8 TEM	5	172683904	172684404	0.000106372	0.00516136	0.429496
CD8 TEM	15	45186679	45187179	0.000106895	0.0051831	-0.454578
CD8 TEM	9	72361966	72362466	0.000106987	0.00518637	0.890711
CD8 TEM	13	114024569	114025069	0.000107042	0.00518782	0.395604
CD8 TEM	10	3786637	3787137	0.000107794	0.00521578	0.346675
CD8 TEM	17	82315528	82316028	0.000108014	0.00522362	-0.346089
CD8 TEM	5	87121214	87121714	0.000108125	0.00522449	0.31478
CD8 TEM	3	188170380	188170880	0.000108336	0.00523349	-0.576661
CD8 TEM	20	44660491	44660991	0.00010891	0.0052563	-0.380296
CD8 TEM	17	43366961	43367461	0.000109536	0.00528287	-0.388093
CD8 TEM	12	24979227	24979727	0.000109636	0.00528577	0.639222
CD8 TEM	1	205227650	205228150	0.000109648	0.00528577	-0.375009
CD8 TEM	16	67158900	67159400	0.000109835	0.00529357	-0.60374
CD8 TEM	15	40940246	40940746	0.000110593	0.00532891	-0.506009
CD8 TEM	17	77489500	77490000	0.000110702	0.00533291	0.469152
CD8 TEM	19	18282662	18283162	0.000111283	0.00535347	-0.392644
CD8 TEM	9	37074700	37075200	0.000111442	0.00535984	-0.450776
CD8 TEM	7	80638286	80638786	0.000111605	0.00536356	0.631869
CD8 TEM	12	54393095	54393595	0.000111821	0.00537044	0.633652
CD8 TEM	9	75026807	75027307	0.000111843	0.00537044	0.338743
CD8 TEM	13	49606996	49607496	0.000112049	0.0053784	-0.344395
CD8 TEM	6	115044013	115044513	0.000112873	0.00541092	-0.438737
CD8 TEM	2	37671409	37671909	0.000113081	0.00541614	-0.653922
CD8 TEM	7	73155894	73156394	0.000113401	0.00542901	-0.680142
CD8 TEM	14	24108743	24109243	0.000113402	0.00542901	-0.6594
CD8 TEM	6	40391068	40391568	0.000113461	0.00543062	0.659177
CD8 TEM	10	3671292	3671792	0.000113811	0.00544447	0.418991
CD8 TEM	1	35192990	35193490	0.000113829	0.00544447	0.31222
CD8 TEM	17	78188875	78189375	0.000114133	0.00545523	0.859415
CD8 TEM	6	146892531	146893031	0.000114384	0.00546598	-0.6275
CD8 TEM	4	89307578	89308078	0.000114951	0.00548482	-0.646037
CD8 TEM	1	214280879	214281379	0.000114963	0.00548482	-0.591368
CD8 TEM	10	106557023	106557523	0.000115346	0.00550183	-0.764436
CD8 TEM	22	37032682	37033182	0.000115834	0.00552382	-0.610502
CD8 TEM	1	204506855	204507355	0.000116406	0.00554222	0.656781
CD8 TEM	13	32234821	32235321	0.000116508	0.00554579	-0.494688
CD8 TEM	1	6148549	6149049	0.000116914	0.00556003	0.993782
CD8 TEM	16	68078908	68079408	0.000117079	0.00556535	-0.475765
CD8 TEM	6	42009922	42010422	0.000117186	0.00556789	-0.502599
CD8 TEM	22	20258539	20259039	0.00011723	0.00556872	-0.511119
CD8 TEM	2	16700399	16700899	0.00011835	0.00561424	-0.702018
CD8 TEM	9	112174539	112175039	0.000118388	0.00561473	-0.764885
CD8 TEM	4	4542786	4543286	0.000118463	0.00561704	0.803754
CD8 TEM	22	39806050	39806550	0.000118514	0.00561805	0.769932
CD8 TEM	11	30196540	30197040	0.000118566	0.00561805	0.763253
CD8 TEM	13	74272762	74273262	0.000118593	0.00561805	0.653937
CD8 TEM	11	119333675	119334175	0.000118735	0.0056235	0.313071
CD8 TEM	3	51400011	51400511	0.000118945	0.00563067	-0.528445
CD8 TEM	13	67633013	67633513	0.000120364	0.00568382	-0.482935
CD8 TEM	3	177875714	177876214	0.000120457	0.00568691	-0.385296
CD8 TEM	19	5690800	5691300	0.000121234	0.00571974	-0.501271
CD8 TEM	6	28906543	28907043	0.000122477	0.00576918	-0.418153
CD8 TEM	12	49537923	49538423	0.000122586	0.00577171	0.521619
CD8 TEM	22	40432123	40432623	0.000122719	0.00577407	0.440211
CD8 TEM	15	78242030	78242530	0.000123354	0.00580133	-0.449206
CD8 TEM	8	58396635	58397135	0.000123456	0.00580295	-0.607646
CD8 TEM	8	80363556	80364056	0.000123786	0.00581637	-0.400754
CD8 TEM	1	108200025	108200525	0.000123937	0.00582086	-0.387038
CD8 TEM	1	39788649	39789149	0.000124236	0.00583357	-0.476207
CD8 TEM	1	203626513	203627013	0.000124282	0.00583442	-0.515811
CD8 TEM	12	122086636	122087136	0.00012441	0.00583912	0.376043
CD8 TEM	6	27826576	27827076	0.000124667	0.00584721	0.377202
CD8 TEM	8	20223693	20224193	0.000124831	0.00585226	-0.401655
CD8 TEM	2	38587788	38588288	0.000125005	0.00585909	0.481795
CD8 TEM	6	7140976	7141476	0.000125038	0.00585931	0.428009
CD8 TEM	6	131244894	131245394	0.000125234	0.00586328	-0.60475
CD8 TEM	17	30809564	30810064	0.00012655	0.00591288	-0.626921
CD8 TEM	18	49052981	49053481	0.000126585	0.00591315	-0.410171
CD8 TEM	1	24536510	24537010	0.000126905	0.00592547	0.655692
CD8 TEM	2	127184739	127185239	0.000127333	0.00594144	-0.4674
CD8 TEM	22	20207238	20207738	0.000127911	0.00596574	-0.391412
CD8 TEM	17	44041376	44041876	0.000128495	0.00598625	-0.614433
CD8 TEM	19	17383978	17384478	0.000129093	0.00601031	-0.485801
CD8 TEM	8	95132915	95133415	0.000129128	0.00601037	-0.661308
CD8 TEM	7	31408295	31408795	0.000129471	0.00602497	-0.702824
CD8 TEM	11	122832566	122833066	0.000130365	0.0060598	-0.476201
CD8 TEM	1	53585116	53585616	0.000131304	0.00609937	-0.611144
CD8 TEM	1	150363800	150364300	0.000132158	0.00613492	0.351559
CD8 TEM	2	64019190	64019690	0.000133919	0.00621112	-0.363905
CD8 TEM	8	144053408	144053908	0.000134638	0.00623891	0.875997
CD8 TEM	12	122952245	122952745	0.000135271	0.00626407	0.910172
CD8 TEM	18	2964248	2964748	0.000135388	0.00626809	-0.569131
CD8 TEM	3	156642648	156643148	0.000135554	0.00627295	0.746053
CD8 TEM	16	81731016	81731516	0.000135962	0.00628907	-0.388055
CD8 TEM	6	6711839	6712339	0.000136894	0.00632654	-0.541176
CD8 TEM	6	12058146	12058646	0.000137225	0.00633618	0.322852
CD8 TEM	7	130393761	130394261	0.000138444	0.00638496	0.307723
[truncated: 4,142 more rows]
