# Supplementary material for: Mapping disease regulatory circuits at cell-type resolution from single-cell multiomics data
Source: Nat Comput Sci. Author manuscript; Available in PMC 2023 Nov 16. (PMC10653299; doi:10.1038/s43588-023-00476-5)
Supplement: Supplementary Table 9 [file NIHMS1939726-supplement-Supplementary_Table_9.xlsx]

## Sheet: Table S9
Table S9. S.aureus PBMC scATACseq peaks.
chr	start	end	Reproducibility	GroupReplicate	distToGeneStart	nearestGene	peakType
chr1	804674	805174	2	B naive._.MSSA_DU19-01S0003466	12446	FAM87B	Distal
chr1	815084	815584	2	NK_CD56bright._.ANTH_control_BMI0099	2036	FAM87B	Distal
chr1	816082	816582	2	CD16 Mono._.MSSA_DU19-01S0003527	1038	FAM87B	Promoter
chr1	817103	817603	21	CD16 Mono._.MRSA_DU19-01S0004015	17	FAM87B	Promoter
chr1	821775	822275	3	CD4 Naive._.MSSA_DU19-01S0004017	3112	LINC01128	Distal
chr1	822619	823119	3	CD4 TCM._.HI_control_AS09-13278	2268	LINC01128	Distal
chr1	826689	827189	5	CD8 Naive._.ANTH_control_BWJ0023	582	LINC00115	Exonic
chr1	827270	827770	22	CD16 Mono._.MSSA_DU19-01S0003464	1	LINC00115	Promoter
chr1	838270	838770	2	NK_CD56bright._.ANTH_control_BWJ0023	10997	LINC00115	Intronic
chr1	841519	842019	2	CD4 TCM._.ANTH_control_BWJ0023	14246	LINC00115	Exonic
chr1	842067	842567	7	CD4 TCM._.HI_control_AS11-18755	14794	LINC00115	Intronic
chr1	843837	844337	3	CD8 Naive._.MRSA_DU19-01S0003549	16564	LINC00115	Intronic
chr1	844403	844903	22	CD4 TCM._.ANTH_control_BWJ0023	17130	LINC00115	Intronic
chr1	851332	851832	2	CD14 Mono._.MSSA_DU19-01S0003462	24059	LINC00115	Exonic
chr1	857893	858393	20	CD4 TCM._.MRSA_DU19-01S0004015	18759	FAM41C	Exonic
chr1	858707	859207	4	CD4 TCM._.MRSA_DU19-01S0003992	17945	FAM41C	Exonic
chr1	865542	866042	15	B naive._.ANTH_control_BWJ0023	11110	FAM41C	Distal
chr1	869618	870118	28	CD14 Mono._.MRSA_DU19-01S0003994	7034	FAM41C	Intronic
chr1	875458	875958	2	CD16 Mono._.MSSA_DU19-01S0003464	1194	FAM41C	Intronic
chr1	876687	877187	2	B naive._.ANTH_control_BMI0093	33	FAM41C	Promoter
chr1	897200	897700	11	CD16 Mono._.ANTH_control_BWJ0023	20546	FAM41C	Distal
chr1	898572	899072	3	NK._.HI_control_AS17-00144	20869	LINC02593	Distal
chr1	903607	904107	4	CD4 TCM._.MRSA_DU19-01S0003992	15834	LINC02593	Distal
chr1	904460	904960	27	NK._.ANTH_control_BMI0094	14981	LINC02593	Distal
chr1	905017	905517	10	B naive._.ANTH_control_BMI0094	14424	LINC02593	Distal
chr1	906691	907191	26	CD14 Mono._.MSSA_DU19-01S0003509	12750	LINC02593	Distal
chr1	911195	911695	2	CD4 TCM._.ANTH_control_BMI0099	8246	LINC02593	Distal
chr1	912763	913263	4	CD4 TCM._.MSSA_DU19-01S0003527	6678	LINC02593	Distal
chr1	916915	917415	2	CD8 TEM._.MSSA_DU19-01S0003527	2526	LINC02593	Exonic
chr1	919438	919938	2	CD4 TCM._.MSSA_DU19-01S0004017	3	LINC02593	Promoter
chr1	921001	921501	24	CD4 TCM._.HI_control_AS09-13278	1558	LINC02593	Promoter
chr1	922505	923005	2	NK._.MSSA_DU19-01S0004017	2124	SAMD11	Distal
chr1	923010	923510	5	CD8 TEM._.MSSA_DU19-01S0003492	1619	SAMD11	Promoter
chr1	923628	924128	28	CD4 TCM._.MSSA_DU19-01S0003466	1001	SAMD11	Promoter
chr1	924404	924904	10	CD4 TCM._.MSSA_DU19-01S0003453	225	SAMD11	Promoter
chr1	925389	925889	10	CD8 TEM._.MRSA_DU19-01S0004015	758	SAMD11	Intronic
chr1	926144	926644	2	B naive._.MSSA_DU19-01S0003515	1513	SAMD11	Intronic
chr1	927215	927715	2	NK._.MSSA_DU19-01S0004017	2584	SAMD11	Intronic
chr1	928267	928767	2	CD14 Mono._.MRSA_DU19-01S0003994	3636	SAMD11	Intronic
chr1	928948	929448	4	CD4 TCM._.MSSA_DU19-01S0003492	4317	SAMD11	Intronic
chr1	929631	930131	2	CD14 Mono._.HI_control_AS14-03700	5000	SAMD11	Intronic
chr1	932365	932865	2	NK._.MSSA_DU19-01S0003462	7734	SAMD11	Intronic
chr1	933029	933529	3	CD16 Mono._.ANTH_control_BMI0099	8398	SAMD11	Intronic
chr1	935257	935757	6	CD14 Mono._.MSSA_DU19-01S0003509	10626	SAMD11	Intronic
chr1	935961	936461	2	CD16 Mono._.MRSA_DU19-01S0003987	11330	SAMD11	Intronic
chr1	936971	937471	2	CD16 Mono._.MRSA_DU19-01S0003987	12340	SAMD11	Intronic
chr1	938066	938566	11	CD14 Mono._.MRSA_DU19-01S0003542	13435	SAMD11	Intronic
chr1	938597	939097	2	CD4 Naive._.MRSA_DU19-01S0004011	13966	SAMD11	Intronic
chr1	939200	939700	2	NK._.ANTH_control_BMI0093	14569	SAMD11	Exonic
chr1	940106	940606	25	CD4 TCM._.MRSA_DU19-01S0003992	15475	SAMD11	Exonic
chr1	941105	941605	9	NK._.ANTH_control_BMI0101	16474	SAMD11	Intronic
chr1	941606	942106	13	CD8 TEM._.MRSA_DU19-01S0004015	16975	SAMD11	Intronic
chr1	942221	942721	3	MAIT._.ANTH_control_BMI0101	16837	NOC2L	Exonic
chr1	943161	943661	5	NK._.MSSA_DU19-01S0003492	15897	NOC2L	Intronic
chr1	946986	947486	2	CD16 Mono._.MSSA_DU19-01S0003482	12072	NOC2L	Intronic
chr1	948531	949031	2	CD4 TCM._.MSSA_DU19-01S0003527	10527	NOC2L	Intronic
chr1	955452	955952	13	CD16 Mono._.ANTH_control_BMI0095	3606	NOC2L	Intronic
chr1	958491	958991	2	CD4 TCM._.MRSA_DU19-01S0004015	567	NOC2L	Promoter
chr1	959079	959579	7	B memory._.MSSA_DU19-01S0003515	19	NOC2L	Promoter
chr1	959740	960240	9	CD4 Naive._.ANTH_control_BMI0099	596	KLHL17	Promoter
chr1	960313	960813	31	CD4 TCM._.MRSA_DU19-01S0003987	23	KLHL17	Promoter
chr1	960941	961441	10	CD4 TCM._.HI_control_AS09-13278	603	KLHL17	Promoter
chr1	961534	962034	8	CD8 TEM._.MSSA_DU19-01S0003462	1196	KLHL17	Intronic
chr1	962632	963132	4	CD8 TEM._.MSSA_DU19-01S0003462	2294	KLHL17	Exonic
chr1	963954	964454	2	CD4 TCM._.HI_control_AS14-03700	2292	PLEKHN1	Intronic
chr1	965915	966415	17	CD14 Mono._.MSSA_DU19-01S0003509	331	PLEKHN1	Promoter
chr1	966757	967257	28	CD14 Mono._.MSSA_DU19-01S0003509	509	PLEKHN1	Intronic
chr1	967730	968230	2	CD4 TCM._.MSSA_DU19-01S0003453	1482	PLEKHN1	Intronic
chr1	968495	968995	2	NK._.ANTH_control_BMI0101	2247	PLEKHN1	Intronic
chr1	971307	971807	2	CD4 TCM._.HI_control_AS09-13278	5059	PLEKHN1	Intronic
chr1	972688	973188	2	CD4 Naive._.MRSA_DU19-01S0003987	6440	PLEKHN1	Exonic
chr1	974018	974518	2	CD8 TEM._.HI_control_AS17-00144	7770	PLEKHN1	Intronic
chr1	975970	976470	22	CD14 Mono._.MSSA_DU19-01S0004017	5872	PERM1	Exonic
chr1	977943	978443	2	MAIT._.MSSA_DU19-01S0003453	3899	PERM1	Intronic
chr1	978477	978977	3	MAIT._.MSSA_DU19-01S0003453	3365	PERM1	Intronic
chr1	979322	979822	2	MAIT._.MSSA_DU19-01S0003464	2520	PERM1	Exonic
chr1	980189	980689	2	MAIT._.MSSA_DU19-01S0003482	1653	PERM1	Exonic
chr1	984077	984577	24	CD8 TEM._.ANTH_control_BMI0099	2233	PERM1	Distal
chr1	985149	985649	2	CD16 Mono._.MSSA_DU19-01S0003464	3305	PERM1	Distal
chr1	991465	991965	2	CD16 Mono._.MRSA_DU19-01S0003978	8456	HES4	Distal
chr1	992574	993074	5	CD16 Mono._.MRSA_DU19-01S0003549	7347	HES4	Distal
chr1	993660	994160	2	CD4 TCM._.MRSA_DU19-01S0003987	6261	HES4	Distal
chr1	994361	994861	11	CD16 Mono._.MRSA_DU19-01S0003987	5560	HES4	Distal
chr1	995873	996373	3	CD4 TCM._.HI_control_AS17-00144	4048	HES4	Distal
chr1	996641	997141	9	CD16 Mono._.ANTH_control_BMI0101	3280	HES4	Distal
chr1	997238	997738	19	CD16 Mono._.MSSA_DU19-01S0003482	2683	HES4	Distal
chr1	997762	998262	16	CD16 Mono._.MSSA_DU19-01S0003482	2159	HES4	Distal
chr1	998424	998924	7	CD8 TEM._.HI_control_AS13-08590	1497	HES4	Distal
chr1	999067	999567	20	NK._.MSSA_DU19-01S0003492	854	HES4	Promoter
chr1	999896	1000396	22	CD16 Mono._.MSSA_DU19-01S0003462	25	HES4	Promoter
chr1	1000543	1001043	21	CD16 Mono._.MRSA_DU19-01S0003542	344	ISG15	Promoter
chr1	1001156	1001656	2	CD14 Mono._.MRSA_DU19-01S0003542	267	ISG15	Promoter
chr1	1001750	1002250	21	CD16 Mono._.MRSA_DU19-01S0004015	861	ISG15	Promoter
chr1	1003890	1004390	2	CD8 TEM._.MRSA_DU19-01S0003992	3001	ISG15	Intronic
chr1	1004862	1005362	2	Platelet._.MRSA_DU19-01S0004015	3973	ISG15	Intronic
chr1	1005421	1005921	4	NK._.MSSA_DU19-01S0003482	4532	ISG15	Intronic
chr1	1009173	1009673	15	CD16 Mono._.MSSA_DU19-01S0003482	8284	ISG15	Intronic
chr1	1012693	1013193	5	CD8 TEM._.MSSA_DU19-01S0003453	7179	AGRN	Intronic
chr1	1013228	1013728	31	CD8 TEM._.MRSA_DU19-01S0003987	6644	AGRN	Exonic
chr1	1014235	1014735	25	CD4 TCM._.MRSA_DU19-01S0004015	5637	AGRN	Exonic
chr1	1014801	1015301	3	CD4 TCM._.MRSA_DU19-01S0004015	5071	AGRN	Distal
chr1	1015308	1015808	4	MAIT._.ANTH_control_BMI0101	4564	AGRN	Distal
chr1	1017369	1017869	3	CD4 Naive._.ANTH_control_BMI0093	2503	AGRN	Distal
chr1	1019238	1019738	27	NK._.HI_control_AS11-18755	634	AGRN	Promoter
chr1	1019758	1020258	24	CD8 TEM._.MRSA_DU19-01S0004013	114	AGRN	Promoter
chr1	1020345	1020845	26	CD4 TCM._.MRSA_DU19-01S0003987	471	AGRN	Intronic
chr1	1021147	1021647	6	CD4 Naive._.ANTH_control_BMI0099	1273	AGRN	Intronic
chr1	1021950	1022450	4	NK._.MSSA_DU19-01S0003462	2076	AGRN	Intronic
chr1	1022548	1023048	4	CD8 TEM._.MRSA_DU19-01S0004015	2674	AGRN	Intronic
chr1	1023673	1024173	4	CD4 TCM._.ANTH_control_BMI0101	3799	AGRN	Intronic
chr1	1024570	1025070	6	CD4 Naive._.ANTH_control_BMI0093	4696	AGRN	Intronic
chr1	1025250	1025750	2	CD4 Naive._.MSSA_DU19-01S0003464	5376	AGRN	Intronic
chr1	1026995	1027495	5	CD4 TCM._.MSSA_DU19-01S0003453	7121	AGRN	Intronic
chr1	1027838	1028338	2	CD16 Mono._.Other	7964	AGRN	Intronic
chr1	1031256	1031756	3	B naive._.MSSA_DU19-01S0003515	11382	AGRN	Intronic
chr1	1032387	1032887	2	B naive._.ANTH_control_BWJ0023	12513	AGRN	Intronic
chr1	1033001	1033501	16	B naive._.MSSA_DU19-01S0003515	13127	AGRN	Intronic
chr1	1033610	1034110	3	MAIT._.MSSA_DU19-01S0003462	13736	AGRN	Intronic
chr1	1034304	1034804	7	CD4 TCM._.MSSA_DU19-01S0004017	14430	AGRN	Exonic
chr1	1035723	1036223	6	CD14 Mono._.MSSA_DU19-01S0003509	15849	AGRN	Intronic
chr1	1036469	1036969	3	CD4 TCM._.MSSA_DU19-01S0003515	16595	AGRN	Intronic
chr1	1037057	1037557	2	CD4 Naive._.MRSA_DU19-01S0003987	17183	AGRN	Intronic
chr1	1038028	1038528	2	B naive._.MSSA_DU19-01S0003464	18154	AGRN	Intronic
chr1	1038639	1039139	4	cDC2._.ANTH_control_BMI0099	18765	AGRN	Intronic
chr1	1039462	1039962	4	cDC2._.ANTH_control_BMI0099	19588	AGRN	Intronic
chr1	1039977	1040477	5	CD8 Naive._.MSSA_DU19-01S0003482	20103	AGRN	Intronic
chr1	1040632	1041132	31	CD8 TEM._.HI_control_AS13-08590	20758	AGRN	Intronic
chr1	1041231	1041731	4	CD8 TEM._.HI_control_AS14-03700	21357	AGRN	Exonic
chr1	1041843	1042343	6	CD8 TEM._.HI_control_AS13-08590	21969	AGRN	Exonic
chr1	1042746	1043246	6	CD8 TEM._.MRSA_DU19-01S0004015	22872	AGRN	Intronic
chr1	1043958	1044458	2	NK._.MSSA_DU19-01S0003482	24084	AGRN	Exonic
chr1	1044708	1045208	5	CD4 TCM._.MSSA_DU19-01S0003453	24834	AGRN	Intronic
chr1	1045643	1046143	2	MAIT._.ANTH_control_BMI0101	25769	AGRN	Intronic
chr1	1046451	1046951	2	CD8 TEM._.MSSA_DU19-01S0003527	26577	AGRN	Exonic
chr1	1049898	1050398	2	CD16 Mono._.Other	24158	RNF223	Intronic
chr1	1050590	1051090	2	B naive._.Other	23466	RNF223	Intronic
chr1	1051153	1051653	2	CD4 TCM._.MRSA_DU19-01S0003987	22903	RNF223	Intronic
chr1	1052873	1053373	2	CD4 TCM._.MSSA_DU19-01S0003453	21183	RNF223	Exonic
chr1	1056579	1057079	2	MAIT._.MSSA_DU19-01S0003466	17477	RNF223	Distal
chr1	1057095	1057595	2	CD4 TCM._.MRSA_DU19-01S0003989	16961	RNF223	Distal
chr1	1058540	1059040	18	CD4 TCM._.MSSA_DU19-01S0003453	15516	RNF223	Distal
chr1	1059402	1059902	10	CD8 Naive._.MSSA_DU19-01S0003509	14654	RNF223	Distal
chr1	1060365	1060865	2	NK._.ANTH_control_BMI0101	13691	RNF223	Distal
chr1	1060939	1061439	2	CD16 Mono._.MSSA_DU19-01S0003464	13117	RNF223	Distal
chr1	1061961	1062461	13	CD14 Mono._.MRSA_DU19-01S0003994	12095	RNF223	Distal
chr1	1063012	1063512	2	CD4 TCM._.MRSA_DU19-01S0003989	11044	RNF223	Distal
chr1	1063529	1064029	10	CD14 Mono._.MSSA_DU19-01S0003515	10527	RNF223	Distal
chr1	1064082	1064582	13	MAIT._.MSSA_DU19-01S0003453	9974	RNF223	Distal
chr1	1065597	1066097	2	CD14 Mono._.MSSA_DU19-01S0004017	8459	RNF223	Distal
chr1	1066631	1067131	15	CD14 Mono._.MSSA_DU19-01S0003509	7425	RNF223	Distal
chr1	1067282	1067782	5	NK._.MSSA_DU19-01S0003464	6774	RNF223	Distal
chr1	1068042	1068542	14	CD4 TCM._.HI_control_AS11-18755	6014	RNF223	Distal
chr1	1068552	1069052	16	B naive._.ANTH_control_BMI0094	5504	RNF223	Distal
chr1	1069130	1069630	32	CD4 TCM._.HI_control_AS09-13278	4926	RNF223	Distal
chr1	1069760	1070260	17	CD14 Mono._.MRSA_DU19-01S0003542	4296	RNF223	Distal
chr1	1070423	1070923	7	CD4 TCM._.MSSA_DU19-01S0003453	3633	RNF223	Distal
chr1	1071217	1071717	3	CD14 Mono._.HI_control_AS14-03700	2839	RNF223	Exonic
chr1	1071744	1072244	5	CD4 TCM._.MSSA_DU19-01S0003453	2312	RNF223	Exonic
chr1	1072325	1072825	2	NK._.MSSA_DU19-01S0003464	1731	RNF223	Exonic
chr1	1073383	1073883	4	CD4 TCM._.MSSA_DU19-01S0003453	673	RNF223	Intronic
chr1	1075034	1075534	2	CD14 Mono._.HI_control_AS09-13278	976	RNF223	Promoter
chr1	1079624	1080124	11	B naive._.MSSA_DU19-01S0003507	5566	RNF223	Distal
chr1	1080330	1080830	8	CD16 Mono._.MRSA_DU19-01S0003542	6272	RNF223	Distal
chr1	1081827	1082327	3	CD8 TEM._.HI_control_AS13-08590	7769	RNF223	Exonic
chr1	1082445	1082945	3	CD8 TEM._.MRSA_DU19-01S0003542	8387	RNF223	Exonic
chr1	1083827	1084327	2	B naive._.HI_control_AS09-13278	9769	RNF223	Exonic
chr1	1084795	1085295	2	CD14 Mono._.MRSA_DU19-01S0004013	10737	RNF223	Intronic
chr1	1085496	1085996	2	CD8 TEM._.HI_control_AS13-08590	11438	RNF223	Intronic
chr1	1086119	1086619	2	CD16 Mono._.MRSA_DU19-01S0003987	12061	RNF223	Intronic
chr1	1090750	1091250	2	CD8 TEM._.MRSA_DU19-01S0003994	16692	RNF223	Exonic
chr1	1091591	1092091	7	NK._.MRSA_DU19-01S0004013	17533	RNF223	Exonic
chr1	1093188	1093688	3	B naive._.Other	19130	RNF223	Intronic
chr1	1099025	1099525	24	CD4 Naive._.HI_control_AS17-00144	17085	C1orf159	Intronic
chr1	1099616	1100116	11	CD4 Naive._.MRSA_DU19-01S0003542	16494	C1orf159	Intronic
chr1	1104103	1104603	5	CD14 Mono._.MSSA_DU19-01S0003509	12007	C1orf159	Intronic
chr1	1106632	1107132	2	NK._.MSSA_DU19-01S0003507	9478	C1orf159	Intronic
chr1	1107888	1108388	10	NK._.ANTH_control_BMI0094	8222	C1orf159	Intronic
chr1	1114241	1114741	2	CD4 Naive._.MSSA_DU19-01S0004017	1869	C1orf159	Intronic
chr1	1114788	1115288	2	CD8 Naive._.MRSA_DU19-01S0003549	1322	C1orf159	Exonic
chr1	1115448	1115948	7	MAIT._.ANTH_control_BWJ0023	662	C1orf159	Intronic
chr1	1115966	1116466	32	CD4 TCM._.ANTH_control_BMI0101	144	C1orf159	Exonic
chr1	1116647	1117147	21	NK._.MSSA_DU19-01S0003527	535	C1orf159	Promoter
chr1	1117386	1117886	8	CD14 Mono._.MRSA_DU19-01S0003987	1274	C1orf159	Promoter
chr1	1118412	1118912	2	NK._.MSSA_DU19-01S0003464	2300	C1orf159	Distal
chr1	1122036	1122536	26	NK._.MSSA_DU19-01S0003492	5924	C1orf159	Distal
chr1	1122551	1123051	3	NK._.ANTH_control_BMI0099	6439	C1orf159	Distal
chr1	1123091	1123591	3	CD16 Mono._.ANTH_control_BMI0095	6979	C1orf159	Distal
chr1	1123687	1124187	5	CD16 Mono._.MRSA_DU19-01S0004015	7575	C1orf159	Distal
chr1	1124336	1124836	6	CD16 Mono._.MSSA_DU19-01S0003482	8224	C1orf159	Distal
chr1	1125092	1125592	4	NK._.MSSA_DU19-01S0003482	8980	C1orf159	Distal
chr1	1127186	1127686	2	CD8 TEM._.MSSA_DU19-01S0003492	9580	LINC01342	Distal
chr1	1134239	1134739	2	CD4 TCM._.MSSA_DU19-01S0003453	2527	LINC01342	Distal
chr1	1135377	1135877	3	B naive._.ANTH_control_BMI0093	1389	LINC01342	Promoter
chr1	1136410	1136910	16	B naive._.HI_control_AS11-18755	356	LINC01342	Promoter
chr1	1137212	1137712	16	B naive._.MSSA_DU19-01S0003464	444	LINC01342	Intronic
chr1	1137779	1138279	4	CD4 TCM._.MSSA_DU19-01S0003464	1011	LINC01342	Intronic
chr1	1138501	1139001	2	CD8 TEM._.HI_control_AS14-03700	1733	LINC01342	Intronic
chr1	1141173	1141673	5	CD4 TCM._.MSSA_DU19-01S0003515	4405	LINC01342	Intronic
chr1	1142329	1142829	4	CD4 TCM._.MSSA_DU19-01S0003507	5561	LINC01342	Intronic
chr1	1143304	1143804	3	B naive._.MSSA_DU19-01S0003464	6536	LINC01342	Exonic
chr1	1143983	1144483	16	B naive._.HI_control_AS11-18755	7215	LINC01342	Distal
chr1	1144534	1145034	5	NK._.MSSA_DU19-01S0003527	7766	LINC01342	Distal
chr1	1145101	1145601	2	CD16 Mono._.MSSA_DU19-01S0003464	8333	LINC01342	Distal
chr1	1145790	1146290	2	B naive._.ANTH_control_BMI0095	9022	LINC01342	Distal
chr1	1147266	1147766	2	CD8 TEM._.MRSA_DU19-01S0004015	10498	LINC01342	Distal
chr1	1149031	1149531	2	CD8 TEM._.MRSA_DU19-01S0004015	12263	LINC01342	Distal
chr1	1149966	1150466	4	CD4 TCM._.HI_control_AS11-18755	13198	LINC01342	Distal
chr1	1150744	1151244	2	NK._.HI_control_AS11-18755	13976	LINC01342	Distal
chr1	1155874	1156374	7	CD4 TCM._.HI_control_AS17-00144	10967	MIR200B	Distal
chr1	1156492	1156992	5	CD4 TCM._.MRSA_DU19-01S0003992	10349	MIR200B	Distal
chr1	1157332	1157832	28	CD14 Mono._.ANTH_control_BMI0095	9509	MIR200B	Distal
chr1	1158032	1158532	27	CD14 Mono._.ANTH_control_BMI0099	8809	MIR200B	Distal
chr1	1158777	1159277	4	CD8 TEM._.MRSA_DU19-01S0004015	8064	MIR200B	Distal
chr1	1159742	1160242	2	CD8 TEM._.MSSA_DU19-01S0003492	7099	MIR200B	Distal
chr1	1160854	1161354	2	CD4 TCM._.MRSA_DU19-01S0003987	5987	MIR200B	Distal
chr1	1161944	1162444	2	CD4 TCM._.MSSA_DU19-01S0003515	4897	MIR200B	Distal
chr1	1162782	1163282	3	CD16 Mono._.ANTH_control_BMI0101	4059	MIR200B	Distal
chr1	1165850	1166350	3	NK_CD56bright._.ANTH_control_BWJ0023	991	MIR200B	Promoter
chr1	1168454	1168954	2	B naive._.ANTH_control_BMI0095	300	MIR429	Promoter
chr1	1169638	1170138	2	CD8 TEM._.MRSA_DU19-01S0004011	882	MIR429	Distal
chr1	1170168	1170668	3	CD8 TEM._.MSSA_DU19-01S0003492	1412	MIR429	Distal
chr1	1171702	1172202	15	B naive._.MSSA_DU19-01S0003464	1931	TTLL10	Promoter
chr1	1172244	1172744	6	NK._.ANTH_control_BMI0101	1389	TTLL10	Promoter
chr1	1173627	1174127	29	CD4 TCM._.HI_control_AS14-03700	6	TTLL10	Promoter
chr1	1175064	1175564	2	B naive._.MSSA_DU19-01S0003515	1429	TTLL10	Intronic
chr1	1176473	1176973	3	NK._.MSSA_DU19-01S0003507	2838	TTLL10	Intronic
chr1	1180684	1181184	2	NK._.MSSA_DU19-01S0003462	7049	TTLL10	Intronic
chr1	1181483	1181983	2	CD8 TEM._.MSSA_DU19-01S0003527	7848	TTLL10	Intronic
chr1	1182043	1182543	4	NK._.ANTH_control_BWJ0023	8408	TTLL10	Intronic
chr1	1182814	1183314	4	NK._.MSSA_DU19-01S0003492	9179	TTLL10	Intronic
chr1	1189036	1189536	12	CD14 Mono._.MSSA_DU19-01S0003509	15401	TTLL10	Intronic
chr1	1196092	1196592	3	CD8 Naive._.MSSA_DU19-01S0003464	10348	TNFRSF18	Intronic
chr1	1196999	1197499	6	CD4 TCM._.MRSA_DU19-01S0004015	9441	TNFRSF18	Intronic
chr1	1197639	1198139	3	NK._.MSSA_DU19-01S0003492	8801	TNFRSF18	Exonic
chr1	1198229	1198729	4	NK._.MSSA_DU19-01S0003507	8211	TNFRSF18	Distal
chr1	1199119	1199619	2	MAIT._.MSSA_DU19-01S0003453	7321	TNFRSF18	Distal
chr1	1199728	1200228	6	NK._.ANTH_control_BMI0101	6712	TNFRSF18	Distal
chr1	1200678	1201178	7	NK._.MSSA_DU19-01S0003515	5762	TNFRSF18	Distal
chr1	1201253	1201753	27	NK._.MSSA_DU19-01S0003527	5187	TNFRSF18	Distal
chr1	1202805	1203305	8	CD4 TCM._.MSSA_DU19-01S0004017	3635	TNFRSF18	Distal
chr1	1203679	1204179	4	CD4 TCM._.MRSA_DU19-01S0003542	2761	TNFRSF18	Exonic
chr1	1204237	1204737	5	CD4 TCM._.MRSA_DU19-01S0004015	2203	TNFRSF18	Intronic
chr1	1204938	1205438	5	NK._.MSSA_DU19-01S0003507	1502	TNFRSF18	Intronic
chr1	1205709	1206209	8	CD14 Mono._.MRSA_DU19-01S0003994	731	TNFRSF18	Intronic
chr1	1206356	1206856	29	CD4 TCM._.MSSA_DU19-01S0003453	84	TNFRSF18	Promoter
chr1	1206907	1207407	3	CD4 Naive._.MSSA_DU19-01S0003482	465	TNFRSF18	Promoter
chr1	1207416	1207916	2	NK._.MRSA_DU19-01S0004013	974	TNFRSF18	Promoter
chr1	1207924	1208424	27	NK._.MRSA_DU19-01S0004013	1482	TNFRSF18	Promoter
chr1	1208811	1209311	31	CD4 TCM._.HI_control_AS17-00144	2369	TNFRSF18	Distal
chr1	1209349	1209849	7	CD4 TCM._.MSSA_DU19-01S0003509	2907	TNFRSF18	Distal
chr1	1209875	1210375	6	CD4 TCM._.MRSA_DU19-01S0003978	3433	TNFRSF18	Distal
chr1	1210541	1211041	3	CD4 TCM._.MRSA_DU19-01S0003987	3346	TNFRSF4	Distal
chr1	1211117	1211617	4	CD4 TCM._.MSSA_DU19-01S0003482	2770	TNFRSF4	Exonic
chr1	1212065	1212565	4	CD4 TCM._.ANTH_control_BMI0093	1822	TNFRSF4	Intronic
chr1	1212704	1213204	3	NK_CD56bright._.ANTH_control_BWJ0023	1183	TNFRSF4	Intronic
chr1	1213420	1213920	3	NK_CD56bright._.ANTH_control_BWJ0023	467	TNFRSF4	Exonic
chr1	1213932	1214432	20	CD4 TCM._.MSSA_DU19-01S0003453	43	TNFRSF4	Promoter
chr1	1214640	1215140	21	CD4 TCM._.MSSA_DU19-01S0003453	751	TNFRSF4	Promoter
chr1	1215296	1215796	7	CD8 TEM._.MSSA_DU19-01S0003527	1407	TNFRSF4	Promoter
chr1	1215929	1216429	14	NK._.ANTH_control_BMI0101	2040	TNFRSF4	Distal
chr1	1216435	1216935	18	NK._.HI_control_AS11-18755	2546	TNFRSF4	Distal
chr1	1216937	1217437	32	CD4 TCM._.MSSA_DU19-01S0003453	3048	TNFRSF4	Exonic
chr1	1217793	1218293	13	CD4 TCM._.MSSA_DU19-01S0003453	3904	TNFRSF4	Intronic
chr1	1218590	1219090	2	CD8 TEM._.MSSA_DU19-01S0003527	4701	TNFRSF4	Exonic
chr1	1219324	1219824	31	CD4 TCM._.HI_control_AS09-13278	5435	TNFRSF4	Exonic
chr1	1219832	1220332	4	CD4 TCM._.ANTH_control_BWJ0023	5943	TNFRSF4	Exonic
chr1	1222016	1222516	26	NK._.ANTH_control_BMI0101	8127	TNFRSF4	Intronic
chr1	1222578	1223078	15	NK._.MSSA_DU19-01S0003464	8689	TNFRSF4	Intronic
chr1	1230665	1231165	5	CD8 Naive._.MSSA_DU19-01S0003464	1115	SDF4	Promoter
chr1	1231213	1231713	17	CD8 TEM._.MRSA_DU19-01S0004015	567	SDF4	Promoter
chr1	1231854	1232354	27	NK._.ANTH_control_BMI0101	72	SDF4	Promoter
chr1	1232668	1233168	3	CD4 TCM._.MSSA_DU19-01S0003507	652	B3GALT6	Promoter
chr1	1233178	1233678	2	Platelet._.MRSA_DU19-01S0003542	1162	B3GALT6	Promoter
chr1	1235438	1235938	3	CD16 Mono._.MSSA_DU19-01S0003464	3422	B3GALT6	Distal
chr1	1236027	1236527	2	B naive._.MSSA_DU19-01S0003507	4011	B3GALT6	Distal
chr1	1237594	1238094	3	B naive._.HI_control_AS11-18755	5578	B3GALT6	Distal
chr1	1238125	1238625	3	CD4 TCM._.MRSA_DU19-01S0003987	6109	B3GALT6	Distal
chr1	1239322	1239822	2	CD4 Naive._.MSSA_DU19-01S0003507	7149	C1QTNF12	Distal
chr1	1239883	1240383	2	CD8 TEM._.MSSA_DU19-01S0003482	6588	C1QTNF12	Distal
chr1	1240438	1240938	2	CD16 Mono._.ANTH_control_BMI0095	6033	C1QTNF12	Distal
chr1	1241065	1241565	2	CD4 Naive._.ANTH_control_BWJ0023	5406	C1QTNF12	Distal
chr1	1241720	1242220	4	CD4 TCM._.MRSA_DU19-01S0003987	4751	C1QTNF12	Distal
chr1	1242481	1242981	2	CD8 TEM._.MSSA_DU19-01S0003464	3990	C1QTNF12	Intronic
chr1	1243476	1243976	2	CD16 Mono._.ANTH_control_BMI0095	2995	C1QTNF12	Intronic
chr1	1244407	1244907	2	CD14 Mono._.ANTH_control_BMI0094	2064	C1QTNF12	Exonic
chr1	1245251	1245751	2	CD4 TCM._.MSSA_DU19-01S0003492	1220	C1QTNF12	Intronic
chr1	1246504	1247004	3	B memory._.ANTH_control_BWJ0023	31	C1QTNF12	Promoter
chr1	1247022	1247522	6	CD4 TCM._.MSSA_DU19-01S0003515	549	C1QTNF12	Promoter
chr1	1247578	1248078	4	CD8 TEM._.MSSA_DU19-01S0003462	1105	C1QTNF12	Promoter
chr1	1249789	1250289	7	B naive._.MSSA_DU19-01S0003515	3316	C1QTNF12	Distal
chr1	1250837	1251337	25	CD4 Naive._.HI_control_AS17-00144	4364	C1QTNF12	Distal
chr1	1253392	1253892	2	Platelet._.MRSA_DU19-01S0003542	6919	C1QTNF12	Distal
chr1	1254122	1254622	2	CD4 Naive._.MRSA_DU19-01S0003992	7649	C1QTNF12	Exonic
chr1	1258470	1258970	3	CD4 TCM._.HI_control_AS14-03700	11997	C1QTNF12	Intronic
chr1	1259842	1260342	13	CD14 Mono._.MRSA_DU19-01S0004011	13369	C1QTNF12	Intronic
chr1	1260359	1260859	13	CD14 Mono._.MSSA_DU19-01S0003509	13275	UBE2J2	Intronic
chr1	1261161	1261661	9	CD4 TCM._.HI_control_AS09-13278	12473	UBE2J2	Intronic
chr1	1265096	1265596	4	NK._.MSSA_DU19-01S0003492	8538	UBE2J2	Intronic
chr1	1270664	1271164	2	CD8 TEM._.MRSA_DU19-01S0003992	2970	UBE2J2	Intronic
chr1	1272848	1273348	8	CD8 TEM._.MSSA_DU19-01S0003509	786	UBE2J2	Exonic
chr1	1273656	1274156	31	CD8 TEM._.MRSA_DU19-01S0004015	20	UBE2J2	Promoter
chr1	1274194	1274694	6	CD14 Mono._.ANTH_control_BMI0094	558	UBE2J2	Promoter
chr1	1280606	1281106	2	CD16 Mono._.ANTH_control_BMI0093	419	SCNN1D	Exonic
chr1	1282026	1282526	15	CD14 Mono._.MSSA_DU19-01S0003466	1839	SCNN1D	Exonic
chr1	1282858	1283358	9	CD14 Mono._.MSSA_DU19-01S0003464	2671	SCNN1D	Intronic
chr1	1283761	1284261	9	NK._.MSSA_DU19-01S0003466	3574	SCNN1D	Exonic
chr1	1284445	1284945	5	NK._.MSSA_DU19-01S0003482	4258	SCNN1D	Intronic
chr1	1285074	1285574	2	MAIT._.MSSA_DU19-01S0003464	4887	SCNN1D	Intronic
chr1	1285906	1286406	5	NK._.MRSA_DU19-01S0004013	5719	SCNN1D	Exonic
chr1	1287555	1288055	2	B naive._.HI_control_AS09-13278	7368	SCNN1D	Exonic
chr1	1290093	1290593	15	NK._.ANTH_control_BMI0101	5826	MIR6726	Exonic
chr1	1291246	1291746	2	B memory._.MSSA_DU19-01S0003464	4673	MIR6726	Exonic
chr1	1291766	1292266	13	B naive._.MSSA_DU19-01S0003515	4153	MIR6726	Exonic
chr1	1293508	1294008	3	CD8 TEM._.MRSA_DU19-01S0003987	2411	MIR6726	Intronic
chr1	1294023	1294523	2	CD8 TEM._.MSSA_DU19-01S0003492	1896	MIR6726	Intronic
chr1	1295024	1295524	2	CD14 Mono._.ANTH_control_BMI0094	895	MIR6726	Intronic
chr1	1296772	1297272	2	CD4 Naive._.HI_control_AS11-18755	851	MIR6726	Promoter
chr1	1298985	1299485	2	CD4 TCM._.ANTH_control_BMI0093	3064	MIR6726	Exonic
chr1	1299953	1300453	14	CD4 TCM._.MSSA_DU19-01S0003527	4032	MIR6726	Intronic
chr1	1301248	1301748	2	CD4 TCM._.HI_control_AS17-00144	5327	MIR6726	Exonic
chr1	1301892	1302392	4	CD8 TEM._.MSSA_DU19-01S0003462	5971	MIR6726	Intronic
chr1	1302393	1302893	3	CD8 TEM._.MSSA_DU19-01S0003507	5923	PUSL1	Intronic
chr1	1303224	1303724	8	CD16 Mono._.MSSA_DU19-01S0003482	5092	PUSL1	Exonic
chr1	1304339	1304839	2	CD4 Naive._.ANTH_control_BMI0093	3977	PUSL1	Exonic
chr1	1304880	1305380	3	CD16 Mono._.ANTH_control_BMI0101	3436	PUSL1	Exonic
chr1	1305506	1306006	30	CD8 TEM._.MSSA_DU19-01S0003492	2810	PUSL1	Exonic
chr1	1306055	1306555	6	CD16 Mono._.ANTH_control_BWJ0023	2261	PUSL1	Intronic
chr1	1306718	1307218	11	CD4 TCM._.HI_control_AS17-00144	1598	PUSL1	Promoter
chr1	1307359	1307859	24	NK._.ANTH_control_BMI0101	957	PUSL1	Promoter
chr1	1308183	1308683	13	MAIT._.ANTH_control_BMI0099	133	PUSL1	Promoter
chr1	1308764	1309264	17	CD8 TEM._.MRSA_DU19-01S0004015	446	PUSL1	Intronic
chr1	1309272	1309772	9	CD8 TEM._.ANTH_control_BWJ0023	86	ACAP3	Promoter
chr1	1309972	1310472	4	NK._.MSSA_DU19-01S0004017	612	ACAP3	Promoter
chr1	1311129	1311629	2	NK._.MSSA_DU19-01S0004017	1186	MIR6727	Promoter
chr1	1311963	1312463	2	CD4 TCM._.MRSA_DU19-01S0003992	352	MIR6727	Intronic
chr1	1313092	1313592	3	CD16 Mono._.MSSA_DU19-01S0003482	775	MIR6727	Promoter
chr1	1314121	1314621	3	CD4 TCM._.HI_control_AS11-18755	1804	MIR6727	Promoter
chr1	1319316	1319816	2	CD4 TCM._.MRSA_DU19-01S0003987	5124	INTS11	Exonic
chr1	1321084	1321584	2	NK._.MRSA_DU19-01S0004013	3356	INTS11	Intronic
chr1	1323784	1324284	2	CD8 TEM._.ANTH_control_BMI0101	656	INTS11	Promoter
chr1	1324506	1325006	10	CD8 Naive._.MRSA_DU19-01S0003978	0	CPTP	Promoter
chr1	1325103	1325603	15	CD4 TCM._.MRSA_DU19-01S0004015	596	CPTP	Promoter
chr1	1325962	1326462	7	CD4 TCM._.MRSA_DU19-01S0003987	1455	CPTP	Promoter
chr1	1326599	1327099	2	CD8 TEM._.MRSA_DU19-01S0004015	2092	CPTP	Exonic
chr1	1328160	1328660	2	CD4 TCM._.MRSA_DU19-01S0003987	2903	TAS1R3	Exonic
chr1	1328875	1329375	2	CD4 TCM._.MRSA_DU19-01S0003987	2188	TAS1R3	Distal
chr1	1329412	1329912	2	CD4 TCM._.MRSA_DU19-01S0003987	1651	TAS1R3	Promoter
chr1	1329995	1330495	2	CD8 TEM._.MSSA_DU19-01S0003482	1068	TAS1R3	Promoter
chr1	1330541	1331041	2	NK._.MRSA_DU19-01S0004013	522	TAS1R3	Promoter
chr1	1331044	1331544	4	CD16 Mono._.ANTH_control_BMI0095	19	TAS1R3	Promoter
chr1	1331590	1332090	2	CD16 Mono._.ANTH_control_BMI0101	525	TAS1R3	Exonic
chr1	1333800	1334300	2	CD4 Naive._.MSSA_DU19-01S0003464	2735	TAS1R3	Exonic
chr1	1335472	1335972	2	B naive._.ANTH_control_BMI0094	3985	MIR6808	Exonic
chr1	1337111	1337611	2	CD4 TCM._.MRSA_DU19-01S0003994	2346	MIR6808	Intronic
chr1	1337654	1338154	13	CD4 Naive._.ANTH_control_BMI0099	1803	MIR6808	Intronic
chr1	1340023	1340523	2	CD4 TCM._.MSSA_DU19-01S0003527	564	MIR6808	Promoter
chr1	1341649	1342149	4	NK._.ANTH_control_BMI0101	2190	MIR6808	Exonic
chr1	1343657	1344157	2	CD4 TCM._.MSSA_DU19-01S0003515	4198	MIR6808	Intronic
chr1	1344681	1345181	16	CD14 Mono._.MRSA_DU19-01S0003989	4418	DVL1	Intronic
chr1	1345227	1345727	2	MAIT._.MSSA_DU19-01S0003527	3872	DVL1	Intronic
chr1	1346114	1346614	2	CD8 Naive._.MSSA_DU19-01S0003482	2985	DVL1	Intronic
chr1	1347898	1348398	4	CD8 TEM._.MSSA_DU19-01S0003464	1201	DVL1	Intronic
chr1	1348470	1348970	5	MAIT._.MSSA_DU19-01S0003453	629	DVL1	Intronic
chr1	1349197	1349697	27	NK._.ANTH_control_BMI0101	96	DVL1	Promoter
chr1	1349713	1350213	24	CD8 TEM._.MRSA_DU19-01S0003987	612	DVL1	Promoter
chr1	1351892	1352392	2	CD4 Naive._.MRSA_DU19-01S0003992	2791	DVL1	Distal
chr1	1352429	1352929	6	CD4 TCM._.MRSA_DU19-01S0003992	3328	DVL1	Distal
chr1	1353524	1354024	2	NK._.MSSA_DU19-01S0004017	4423	DVL1	Exonic
chr1	1354612	1355112	6	CD8 Naive._.MSSA_DU19-01S0003466	5511	DVL1	Exonic
chr1	1355282	1355782	10	CD16 Mono._.ANTH_control_BMI0094	6181	DVL1	Exonic
chr1	1355965	1356465	4	CD4 TCM._.MSSA_DU19-01S0003453	5561	MXRA8	Intronic
chr1	1356606	1357106	3	B naive._.ANTH_control_BMI0094	4920	MXRA8	Intronic
chr1	1357816	1358316	2	B naive._.ANTH_control_BMI0094	3710	MXRA8	Intronic
chr1	1358351	1358851	7	CD4 Naive._.HI_control_AS09-13278	3175	MXRA8	Exonic
chr1	1359237	1359737	22	CD4 Naive._.ANTH_control_BMI0093	2289	MXRA8	Intronic
chr1	1359781	1360281	3	CD4 TCM._.MRSA_DU19-01S0003992	1745	MXRA8	Intronic
chr1	1365126	1365626	2	CD4 TCM._.MRSA_DU19-01S0003987	3598	MXRA8	Distal
chr1	1365683	1366183	2	CD4 TCM._.MSSA_DU19-01S0003453	4155	MXRA8	Distal
chr1	1366252	1366752	2	CD8 TEM._.MSSA_DU19-01S0003509	4724	MXRA8	Distal
chr1	1367209	1367709	3	CD4 TCM._.ANTH_control_BMI0099	5681	MXRA8	Distal
chr1	1367747	1368247	2	NK._.ANTH_control_BMI0099	6219	MXRA8	Distal
chr1	1369913	1370413	2	CD4 TCM._.MRSA_DU19-01S0004015	5331	AURKAIP1	Distal
chr1	1370567	1371067	16	CD4 TCM._.MRSA_DU19-01S0004015	4677	AURKAIP1	Distal
chr1	1371334	1371834	32	CD4 TCM._.HI_control_AS14-03700	3910	AURKAIP1	Distal
chr1	1371972	1372472	32	CD4 TCM._.HI_control_AS14-03700	3272	AURKAIP1	Distal
chr1	1373964	1374464	2	B naive._.ANTH_control_BMI0093	1280	AURKAIP1	Exonic
chr1	1374600	1375100	19	CD4 TCM._.MRSA_DU19-01S0004011	644	AURKAIP1	Exonic
chr1	1375179	1375679	22	CD16 Mono._.MSSA_DU19-01S0003482	65	AURKAIP1	Promoter
chr1	1376262	1376762	3	NK._.HI_control_AS17-00144	1016	AURKAIP1	Promoter
chr1	1376806	1377306	2	NK._.MRSA_DU19-01S0004015	1560	AURKAIP1	Promoter
chr1	1379794	1380294	2	B naive._.ANTH_control_BMI0093	4548	AURKAIP1	Distal
chr1	1395062	1395562	2	NK._.MRSA_DU19-01S0004013	4015	CCNL2	Exonic
chr1	1396047	1396547	2	CD8 TEM._.MSSA_DU19-01S0003482	3030	CCNL2	Intronic
chr1	1397813	1398313	4	CD8 TEM._.MSSA_DU19-01S0003453	1264	CCNL2	Promoter
chr1	1398599	1399099	10	CD4 TCM._.MSSA_DU19-01S0003527	478	CCNL2	Promoter
chr1	1399210	1399710	27	NK._.HI_control_AS17-00144	61	MRPL20-AS1	Promoter
chr1	1399797	1400297	9	MAIT._.MSSA_DU19-01S0003527	524	MRPL20-AS1	Promoter
chr1	1400746	1401246	2	CD8 TEM._.ANTH_control_BMI0095	1473	MRPL20-AS1	Promoter
chr1	1401427	1401927	2	MAIT._.MSSA_DU19-01S0003464	2154	MRPL20-AS1	Exonic
chr1	1401945	1402445	6	CD8 TEM._.HI_control_AS13-08590	2672	MRPL20-AS1	Exonic
chr1	1406536	1407036	6	CD4 TCM._.MSSA_DU19-01S0003453	526	MRPL20	Exonic
chr1	1407055	1407555	32	CD4 TCM._.MSSA_DU19-01S0003466	7	MRPL20	Promoter
chr1	1407656	1408156	7	CD4 TCM._.MRSA_DU19-01S0004015	592	MRPL20	Promoter
chr1	1418511	1419011	2	B naive._.ANTH_control_BMI0093	3007	ANKRD65	Exonic
chr1	1419904	1420404	4	cDC2._.ANTH_control_BMI0099	1614	ANKRD65	Exonic
chr1	1420818	1421318	2	NK._.MRSA_DU19-01S0004015	700	ANKRD65	Exonic
chr1	1423511	1424011	2	CD8 TEM._.MRSA_DU19-01S0004015	1991	ANKRD65	Promoter
chr1	1425459	1425959	3	CD8 TEM._.MRSA_DU19-01S0004015	418	TMEM88B	Promoter
chr1	1426090	1426590	3	CD16 Mono._.ANTH_control_BMI0093	211	TMEM88B	Exonic
chr1	1426604	1427104	9	CD4 TCM._.HI_control_AS11-18755	725	TMEM88B	Intronic
chr1	1427466	1427966	7	CD4 TCM._.MRSA_DU19-01S0003987	1587	TMEM88B	Exonic
chr1	1427978	1428478	3	NK._.MSSA_DU19-01S0003492	2099	TMEM88B	Distal
chr1	1432085	1432585	2	NK._.MSSA_DU19-01S0003492	2237	LINC01770	Intronic
chr1	1433136	1433636	4	NK._.ANTH_control_BMI0099	1186	LINC01770	Promoter
chr1	1433737	1434237	3	cDC2._.ANTH_control_BMI0099	585	LINC01770	Promoter
chr1	1434251	1434751	7	CD14 Mono._.MSSA_DU19-01S0003527	71	LINC01770	Promoter
chr1	1435380	1435880	14	B naive._.ANTH_control_BMI0094	768	VWA1	Promoter
chr1	1436165	1436665	2	CD4 Naive._.ANTH_control_BMI0099	1553	VWA1	Promoter
chr1	1437948	1438448	10	CD14 Mono._.MSSA_DU19-01S0003453	3336	VWA1	Intronic
chr1	1440821	1441321	20	CD4 Naive._.HI_control_AS17-00144	6209	VWA1	Exonic
chr1	1441343	1441843	2	CD8 TEM._.MRSA_DU19-01S0004013	6731	VWA1	Exonic
chr1	1441871	1442371	2	CD4 Naive._.MSSA_DU19-01S0003464	7259	VWA1	Exonic
chr1	1462430	1462930	2	B memory._.ANTH_control_BWJ0023	9088	ATAD3B	Exonic
chr1	1470202	1470702	2	CD8 Naive._.ANTH_control_BWJ0023	1316	ATAD3B	Promoter
chr1	1470943	1471443	13	CD8 TEM._.MSSA_DU19-01S0003466	575	ATAD3B	Promoter
chr1	1471469	1471969	32	CD4 TCM._.MRSA_DU19-01S0004015	49	ATAD3B	Promoter
chr1	1471988	1472488	11	NK._.ANTH_control_BWJ0023	468	ATAD3B	Intronic
chr1	1472705	1473205	3	CD8 Naive._.ANTH_control_BWJ0023	1185	ATAD3B	Intronic
chr1	1473789	1474289	3	NK._.MRSA_DU19-01S0004011	2269	ATAD3B	Intronic
chr1	1475970	1476470	12	NK._.ANTH_control_BWJ0023	4450	ATAD3B	Intronic
chr1	1494534	1495034	2	NK._.MRSA_DU19-01S0003542	17366	ATAD3A	Intronic
chr1	1504910	1505410	32	CD4 TCM._.MSSA_DU19-01S0003453	6990	ATAD3A	Distal
chr1	1505448	1505948	19	NK._.MSSA_DU19-01S0003509	6452	ATAD3A	Distal
chr1	1508658	1509158	3	CD14 Mono._.MSSA_DU19-01S0004017	3242	ATAD3A	Distal
chr1	1511313	1511813	7	CD4 TCM._.MRSA_DU19-01S0004015	587	ATAD3A	Promoter
chr1	1511839	1512339	31	CD14 Mono._.MSSA_DU19-01S0003515	61	ATAD3A	Promoter
chr1	1512439	1512939	2	CD16 Mono._.MRSA_DU19-01S0003987	537	ATAD3A	Exonic
chr1	1518328	1518828	3	CD8 TEM._.MRSA_DU19-01S0004015	6426	ATAD3A	Intronic
chr1	1529513	1530013	2	CD4 TCM._.MRSA_DU19-01S0003987	10689	TMEM240	Intronic
chr1	1534321	1534821	2	NK._.Other	5881	TMEM240	Exonic
chr1	1534827	1535327	3	CD4 TCM._.HI_control_AS09-13278	5375	TMEM240	Distal
chr1	1535468	1535968	3	CD4 TCM._.MSSA_DU19-01S0003527	4734	TMEM240	Exonic
chr1	1535979	1536479	4	CD16 Mono._.ANTH_control_BMI0095	4223	TMEM240	Intronic
chr1	1537463	1537963	2	CD4 TCM._.MRSA_DU19-01S0004015	2739	TMEM240	Intronic
chr1	1539053	1539553	3	CD4 TCM._.MRSA_DU19-01S0004015	1149	TMEM240	Exonic
chr1	1539770	1540270	4	B naive._.HI_control_AS11-18755	432	TMEM240	Intronic
chr1	1540383	1540883	29	CD4 TCM._.MSSA_DU19-01S0003453	179	TMEM240	Promoter
chr1	1541028	1541528	2	CD4 TCM._.MSSA_DU19-01S0003492	824	TMEM240	Promoter
chr1	1542246	1542746	2	NK._.MSSA_DU19-01S0003492	2042	TMEM240	Intronic
chr1	1543342	1543842	2	CD4 Naive._.MSSA_DU19-01S0003515	3138	TMEM240	Intronic
chr1	1544972	1545472	2	CD4 TCM._.MRSA_DU19-01S0004015	4768	TMEM240	Exonic
chr1	1546944	1547444	2	NK._.HI_control_AS11-18755	6740	TMEM240	Intronic
chr1	1547724	1548224	2	NK._.HI_control_AS11-18755	7520	TMEM240	Intronic
chr1	1548650	1549150	2	NK._.MRSA_DU19-01S0004013	8446	TMEM240	Intronic
chr1	1550017	1550517	2	Platelet._.MRSA_DU19-01S0003542	9813	TMEM240	Intronic
chr1	1550692	1551192	3	CD4 TCM._.HI_control_AS17-00144	10488	TMEM240	Intronic
chr1	1551873	1552373	2	CD4 TCM._.ANTH_control_BMI0093	11669	TMEM240	Intronic
chr1	1554024	1554524	2	CD16 Mono._.ANTH_control_BMI0093	13820	TMEM240	Intronic
chr1	1554596	1555096	6	CD8 TEM._.HI_control_AS14-03700	14392	TMEM240	Intronic
chr1	1555102	1555602	4	CD4 TCM._.MRSA_DU19-01S0003987	14898	TMEM240	Intronic
chr1	1558399	1558899	2	CD8 TEM._.MRSA_DU19-01S0003994	16219	SSU72	Intronic
chr1	1566422	1566922	2	CD8 TEM._.MRSA_DU19-01S0004015	8196	SSU72	Intronic
chr1	1572995	1573495	2	CD4 Naive._.ANTH_control_BMI0099	1623	SSU72	Intronic
chr1	1573742	1574242	19	CD16 Mono._.ANTH_control_BMI0099	876	SSU72	Intronic
chr1	1574660	1575160	27	NK._.ANTH_control_BMI0093	40	SSU72	Promoter
chr1	1575166	1575666	7	CD16 Mono._.MSSA_DU19-01S0003462	546	SSU72	Promoter
chr1	1578058	1578558	2	NK._.MRSA_DU19-01S0004013	3438	SSU72	Distal
chr1	1586145	1586645	2	CD4 TCM._.MRSA_DU19-01S0004011	11525	SSU72	Distal
chr1	1591409	1591909	3	CD14 Mono._.MRSA_DU19-01S0003542	8436	FNDC10	Distal
chr1	1594582	1595082	2	CD8 TEM._.MSSA_DU19-01S0003464	5263	FNDC10	Distal
chr1	1595203	1595703	2	CD14 Mono._.MSSA_DU19-01S0003515	4642	FNDC10	Distal
chr1	1596788	1597288	2	B memory._.ANTH_control_BWJ0023	3057	FNDC10	Distal
chr1	1597527	1598027	9	CD4 TCM._.HI_control_AS09-13278	2318	FNDC10	Distal
chr1	1599558	1600058	22	NK._.MRSA_DU19-01S0004011	287	FNDC10	Exonic
chr1	1600363	1600863	2	CD4 Naive._.MSSA_DU19-01S0003466	516	FNDC10	Promoter
chr1	1601817	1602317	3	CD4 TCM._.ANTH_control_BMI0101	1970	FNDC10	Promoter
chr1	1603554	1604054	4	CD4 TCM._.MSSA_DU19-01S0004017	3707	FNDC10	Distal
chr1	1604859	1605359	8	CD4 Naive._.MRSA_DU19-01S0003992	5012	FNDC10	Distal
chr1	1606391	1606891	2	CD4 Naive._.ANTH_control_BMI0095	6544	FNDC10	Distal
chr1	1607050	1607550	21	CD16 Mono._.ANTH_control_BMI0094	7203	FNDC10	Distal
chr1	1614172	1614672	21	CD16 Mono._.ANTH_control_BMI0093	992	MIB2	Promoter
chr1	1615182	1615682	31	CD8 TEM._.MSSA_DU19-01S0003527	16	MIB2	Promoter
chr1	1616004	1616504	29	CD4 TCM._.MRSA_DU19-01S0003987	838	MIB2	Intronic
chr1	1618381	1618881	4	CD4 TCM._.MSSA_DU19-01S0003492	3215	MIB2	Exonic
chr1	1620337	1620837	2	NK._.ANTH_control_BMI0101	5171	MIB2	Intronic
chr1	1620938	1621438	2	NK._.MSSA_DU19-01S0003492	5772	MIB2	Intronic
chr1	1621496	1621996	3	CD4 TCM._.MRSA_DU19-01S0004015	6330	MIB2	Intronic
chr1	1623114	1623614	2	CD4 Naive._.MRSA_DU19-01S0003987	7948	MIB2	Exonic
chr1	1623867	1624367	4	CD4 TCM._.MRSA_DU19-01S0004015	7977	MMP23B	Exonic
chr1	1624448	1624948	5	CD4 TCM._.MRSA_DU19-01S0003992	7396	MMP23B	Intronic
chr1	1625488	1625988	7	NK._.ANTH_control_BMI0095	6356	MMP23B	Exonic
chr1	1626478	1626978	3	CD4 TCM._.HI_control_AS14-03700	5366	MMP23B	Exonic
chr1	1627553	1628053	14	NK._.MSSA_DU19-01S0004017	4291	MMP23B	Exonic
chr1	1628306	1628806	18	NK._.ANTH_control_BMI0101	3538	MMP23B	Exonic
chr1	1628911	1629411	25	NK._.MSSA_DU19-01S0004017	2933	MMP23B	Exonic
chr1	1629734	1630234	27	NK._.ANTH_control_BWJ0023	2110	MMP23B	Intronic
chr1	1630237	1630737	15	NK._.MRSA_DU19-01S0004011	1607	MMP23B	Promoter
chr1	1630822	1631322	26	NK._.MRSA_DU19-01S0004011	1022	MMP23B	Promoter
chr1	1631411	1631911	9	CD8 Naive._.MSSA_DU19-01S0003464	433	MMP23B	Promoter
chr1	1631920	1632420	24	CD4 TCM._.HI_control_AS09-13278	74	MMP23B	Promoter
chr1	1636480	1636980	2	NK._.MSSA_DU19-01S0003515	3946	MMP23A	Exonic
chr1	1644761	1645261	3	CD8 TEM._.MRSA_DU19-01S0003549	12227	MMP23A	Intronic
chr1	1652070	1652570	2	CD4 TCM._.ANTH_control_BMI0093	6691	CDK11B	Intronic
chr1	1658867	1659367	7	B memory._.MSSA_DU19-01S0003515	104	CDK11B	Promoter
chr1	1662555	1663055	3	CD4 TCM._.HI_control_AS13-08590	3792	CDK11B	Exonic
chr1	1665601	1666101	9	CD8 TEM._.MRSA_DU19-01S0003987	6838	CDK11B	Exonic
chr1	1669414	1669914	2	NK._.ANTH_control_BMI0095	10651	CDK11B	Exonic
chr1	1674702	1675202	2	B naive._.ANTH_control_BMI0094	15939	CDK11B	Intronic
chr1	1677277	1677777	21	CD8 TEM._.MRSA_DU19-01S0004013	15200	SLC35E2B	Intronic
chr1	1677784	1678284	15	B naive._.MSSA_DU19-01S0003515	14693	SLC35E2B	Intronic
chr1	1678808	1679308	19	NK._.MSSA_DU19-01S0003515	13669	SLC35E2B	Intronic
chr1	1683964	1684464	6	NK._.HI_control_AS11-18755	8513	SLC35E2B	Intronic
chr1	1686278	1686778	22	CD14 Mono._.MRSA_DU19-01S0004015	6199	SLC35E2B	Intronic
chr1	1692268	1692768	27	NK._.ANTH_control_BMI0095	209	SLC35E2B	Exonic
chr1	1692910	1693410	27	NK._.MSSA_DU19-01S0003515	431	SLC35E2B	Promoter
chr1	1694791	1695291	3	B naive._.ANTH_control_BMI0099	2312	SLC35E2B	Intronic
chr1	1712051	1712551	2	CD16 Mono._.ANTH_control_BMI0101	19572	SLC35E2B	Exonic
chr1	1723700	1724200	21	NK._.MSSA_DU19-01S0003462	13737	CDK11A	Exonic
chr1	1724221	1724721	27	NK._.MSSA_DU19-01S0003492	13216	CDK11A	Intronic
chr1	1728503	1729003	29	CD4 TCM._.HI_control_AS09-13278	8934	CDK11A	Intronic
chr1	1741022	1741522	13	CD14 Mono._.MSSA_DU19-01S0003515	3583	CDK11A	Intronic
chr1	1745544	1746044	19	CD8 TEM._.ANTH_control_BMI0094	197	SLC35E2A	Exonic
chr1	1746188	1746688	13	B naive._.ANTH_control_BMI0094	445	SLC35E2A	Promoter
chr1	1747000	1747500	6	CD4 Naive._.MSSA_DU19-01S0003507	1257	SLC35E2A	Promoter
chr1	1748949	1749449	2	B naive._.HI_control_AS11-18755	3206	SLC35E2A	Distal
chr1	1753041	1753541	3	CD16 Mono._.MSSA_DU19-01S0003509	7298	SLC35E2A	Intronic
chr1	1757922	1758422	3	NK._.MSSA_DU19-01S0003453	12179	SLC35E2A	Intronic
chr1	1758685	1759185	4	CD16 Mono._.MSSA_DU19-01S0003482	12942	SLC35E2A	Intronic
chr1	1759531	1760031	2	CD16 Mono._.MSSA_DU19-01S0003464	13788	SLC35E2A	Exonic
chr1	1764178	1764678	29	CD14 Mono._.MRSA_DU19-01S0003994	16028	NADK	Intronic
chr1	1765020	1765520	12	CD14 Mono._.MRSA_DU19-01S0003542	15186	NADK	Exonic
chr1	1773445	1773945	2	CD4 TCM._.ANTH_control_BMI0095	6761	NADK	Intronic
chr1	1775324	1775824	14	B naive._.ANTH_control_BMI0094	4882	NADK	Intronic
chr1	1775854	1776354	4	CD4 TCM._.MRSA_DU19-01S0003992	4352	NADK	Intronic
chr1	1776900	1777400	2	CD8 TEM._.MRSA_DU19-01S0004015	3306	NADK	Intronic
chr1	1777695	1778195	7	CD4 TCM._.MRSA_DU19-01S0004015	2511	NADK	Intronic
chr1	1778200	1778700	15	CD16 Mono._.MRSA_DU19-01S0003978	2006	NADK	Exonic
chr1	1778714	1779214	16	B naive._.MSSA_DU19-01S0003515	1492	NADK	Intronic
chr1	1779362	1779862	15	NK._.MRSA_DU19-01S0004013	844	NADK	Intronic
chr1	1780236	1780736	22	CD16 Mono._.ANTH_control_BMI0095	28	NADK	Promoter
chr1	1780739	1781239	6	CD4 Naive._.MSSA_DU19-01S0003507	531	NADK	Promoter
chr1	1781442	1781942	8	NK._.MSSA_DU19-01S0003492	1234	NADK	Promoter
chr1	1781974	1782474	6	CD16 Mono._.MRSA_DU19-01S0003542	1766	NADK	Promoter
chr1	1782640	1783140	22	CD16 Mono._.MRSA_DU19-01S0003987	2432	NADK	Distal
chr1	1783243	1783743	5	CD4 TCM._.MRSA_DU19-01S0003542	3035	NADK	Distal
chr1	1788964	1789464	2	CD16 Mono._.MSSA_DU19-01S0003482	8756	NADK	Exonic
chr1	1793349	1793849	2	NK._.Other	13141	NADK	Exonic
chr1	1796410	1796910	6	CD4 Naive._.ANTH_control_BMI0094	16202	NADK	Intronic
chr1	1797904	1798404	9	B naive._.ANTH_control_BMI0094	17696	NADK	Intronic
chr1	1799603	1800103	2	B memory._.MSSA_DU19-01S0003515	19395	NADK	Intronic
chr1	1815396	1815896	2	CD16 Mono._.MSSA_DU19-01S0003482	35188	NADK	Intronic
chr1	1827828	1828328	2	CD4 TCM._.HI_control_AS09-13278	47620	NADK	Intronic
chr1	1833413	1833913	10	B naive._.ANTH_control_BMI0095	53205	NADK	Intronic
chr1	1833919	1834419	13	B naive._.MRSA_DU19-01S0003989	53711	NADK	Intronic
chr1	1840214	1840714	2	B naive._.ANTH_control_BMI0099	50652	GNB1	Intronic
chr1	1841353	1841853	8	CD16 Mono._.MSSA_DU19-01S0003482	49513	GNB1	Intronic
chr1	1842771	1843271	2	B memory._.ANTH_control_BWJ0023	48095	GNB1	Intronic
chr1	1847875	1848375	5	B naive._.HI_control_AS14-03700	42991	GNB1	Intronic
chr1	1849115	1849615	6	CD16 Mono._.ANTH_control_BMI0095	41751	GNB1	Intronic
chr1	1852431	1852931	2	CD8 TEM._.HI_control_AS13-08590	38435	GNB1	Intronic
chr1	1854893	1855393	2	CD4 TCM._.MRSA_DU19-01S0003987	35973	GNB1	Intronic
chr1	1855477	1855977	5	CD4 TCM._.HI_control_AS17-00144	35389	GNB1	Intronic
chr1	1856240	1856740	2	CD4 TCM._.MSSA_DU19-01S0003492	34626	GNB1	Intronic
chr1	1857055	1857555	18	CD16 Mono._.ANTH_control_BMI0101	33811	GNB1	Intronic
chr1	1858595	1859095	18	CD16 Mono._.MRSA_DU19-01S0004015	32271	GNB1	Intronic
chr1	1860901	1861401	17	CD16 Mono._.MSSA_DU19-01S0003482	29965	GNB1	Intronic
chr1	1862650	1863150	3	NK._.MSSA_DU19-01S0003527	28216	GNB1	Intronic
chr1	1864612	1865112	14	B naive._.MSSA_DU19-01S0003515	26254	GNB1	Intronic
chr1	1865768	1866268	8	CD16 Mono._.MSSA_DU19-01S0003482	25098	GNB1	Intronic
chr1	1869427	1869927	25	CD14 Mono._.MSSA_DU19-01S0003515	21439	GNB1	Intronic
chr1	1871554	1872054	3	CD16 Mono._.MSSA_DU19-01S0003482	19312	GNB1	Intronic
chr1	1872430	1872930	3	B naive._.MSSA_DU19-01S0003515	18436	GNB1	Intronic
chr1	1873608	1874108	3	CD4 TCM._.MRSA_DU19-01S0003992	17258	GNB1	Intronic
chr1	1876178	1876678	3	CD4 Naive._.MRSA_DU19-01S0003987	14688	GNB1	Intronic
chr1	1880954	1881454	2	NK._.MRSA_DU19-01S0004015	9912	GNB1	Intronic
chr1	1881671	1882171	2	CD8 TEM._.ANTH_control_BMI0101	9195	GNB1	Intronic
chr1	1883513	1884013	3	CD16 Mono._.MRSA_DU19-01S0003542	7353	GNB1	Intronic
chr1	1887368	1887868	2	CD4 Naive._.MSSA_DU19-01S0003462	3498	GNB1	Intronic
chr1	1888018	1888518	2	MAIT._.MSSA_DU19-01S0003453	2848	GNB1	Intronic
chr1	1888535	1889035	3	CD4 TCM._.MSSA_DU19-01S0003453	2331	GNB1	Intronic
chr1	1889152	1889652	3	CD4 TCM._.MSSA_DU19-01S0003466	1714	GNB1	Intronic
chr1	1890096	1890596	22	CD16 Mono._.MSSA_DU19-01S0003453	770	GNB1	Intronic
chr1	1890873	1891373	32	CD4 TCM._.MSSA_DU19-01S0003466	5	GNB1	Promoter
chr1	1891486	1891986	21	NK._.ANTH_control_BMI0099	618	GNB1	Promoter
chr1	1892168	1892668	11	CD4 TCM._.HI_control_AS17-00144	1300	GNB1	Promoter
chr1	1893029	1893529	2	CD4 TCM._.HI_control_AS17-00144	2161	GNB1	Distal
chr1	1894627	1895127	3	CD4 TCM._.HI_control_AS14-03700	3759	GNB1	Distal
chr1	1895830	1896330	8	B naive._.MSSA_DU19-01S0003464	4962	GNB1	Distal
chr1	1897657	1898157	3	CD4 TCM._.MSSA_DU19-01S0003464	6789	GNB1	Distal
chr1	1899149	1899649	2	B naive._.ANTH_control_BMI0094	8281	GNB1	Distal
chr1	1901763	1902263	3	B naive._.MSSA_DU19-01S0003515	10895	GNB1	Distal
chr1	1906153	1906653	20	CD16 Mono._.ANTH_control_BMI0101	8423	CALML6	Distal
chr1	1907384	1907884	14	B naive._.HI_control_AS11-18755	7192	CALML6	Distal
chr1	1907912	1908412	6	CD4 TCM._.ANTH_control_BMI0101	6664	CALML6	Distal
chr1	1908475	1908975	10	CD8 TEM._.MSSA_DU19-01S0003482	6101	CALML6	Distal
chr1	1909016	1909516	32	CD4 TCM._.ANTH_control_BMI0095	5560	CALML6	Distal
chr1	1909519	1910019	16	CD4 TCM._.HI_control_AS09-13278	5057	CALML6	Distal
chr1	1918138	1918638	6	CD8 TEM._.MRSA_DU19-01S0004015	884	TMEM52	Exonic
chr1	1918663	1919163	14	CD4 TCM._.HI_control_AS14-03700	359	TMEM52	Exonic
chr1	1919208	1919708	32	CD4 TCM._.HI_control_AS17-00144	184	TMEM52	Promoter
chr1	1919727	1920227	11	CD4 Naive._.MRSA_DU19-01S0003549	703	TMEM52	Promoter
chr1	1920433	1920933	6	CD8 Naive._.MSSA_DU19-01S0003464	1409	TMEM52	Promoter
chr1	1921108	1921608	2	B naive._.ANTH_control_BMI0093	2084	TMEM52	Distal
chr1	1921609	1922109	4	CD8 TEM._.MSSA_DU19-01S0003462	2585	TMEM52	Distal
chr1	1922324	1922824	2	CD4 Naive._.MRSA_DU19-01S0003542	3300	TMEM52	Intronic
chr1	1922943	1923443	4	CD8 TEM._.MSSA_DU19-01S0003453	3919	TMEM52	Intronic
chr1	1924378	1924878	2	CD16 Mono._.MSSA_DU19-01S0003482	5354	TMEM52	Intronic
chr1	1925410	1925910	2	CD4 TCM._.MSSA_DU19-01S0003464	6386	TMEM52	Intronic
chr1	1926293	1926793	2	CD8 TEM._.MRSA_DU19-01S0004015	7269	TMEM52	Intronic
chr1	1929487	1929987	2	CD4 Naive._.MSSA_DU19-01S0003492	10463	TMEM52	Intronic
chr1	1937080	1937580	2	NK_CD56bright._.ANTH_control_BMI0099	18056	TMEM52	Intronic
chr1	1942811	1943311	2	CD16 Mono._.ANTH_control_BMI0101	23787	TMEM52	Intronic
chr1	1943897	1944397	24	CD4 TCM._.MSSA_DU19-01S0003453	24873	TMEM52	Intronic
chr1	1954783	1955283	3	CD8 TEM._.ANTH_control_BMI0095	35759	TMEM52	Exonic
chr1	1959933	1960433	6	NK._.MRSA_DU19-01S0004013	40909	TMEM52	Intronic
chr1	1964150	1964650	2	CD16 Mono._.MSSA_DU19-01S0003482	39436	CFAP74	Intronic
chr1	1966314	1966814	2	cDC2._.ANTH_control_BMI0101	37272	CFAP74	Intronic
chr1	1973210	1973710	2	CD16 Mono._.MSSA_DU19-01S0003464	30376	CFAP74	Intronic
chr1	1986988	1987488	3	CD4 Naive._.MSSA_DU19-01S0003507	16598	CFAP74	Intronic
chr1	1996123	1996623	22	CD14 Mono._.MSSA_DU19-01S0003507	7463	CFAP74	Intronic
chr1	2000696	2001196	2	CD4 TCM._.HI_control_AS11-18755	2890	CFAP74	Intronic
chr1	2003716	2004216	5	CD14 Mono._.MSSA_DU19-01S0003492	128	CFAP74	Promoter
chr1	2015370	2015870	2	NK._.MSSA_DU19-01S0003492	3703	GABRD	Distal
chr1	2018259	2018759	2	B naive._.MSSA_DU19-01S0003515	814	GABRD	Promoter
chr1	2019057	2019557	16	CD4 Naive._.MSSA_DU19-01S0003466	16	GABRD	Promoter
chr1	2019709	2020209	2	MAIT._.ANTH_control_BMI0101	634	GABRD	Intronic
chr1	2020851	2021351	2	NK._.MSSA_DU19-01S0003462	1776	GABRD	Intronic
chr1	2021546	2022046	3	CD4 Naive._.MRSA_DU19-01S0003994	2471	GABRD	Intronic
chr1	2023293	2023793	2	CD16 Mono._.MSSA_DU19-01S0003464	4218	GABRD	Intronic
chr1	2024391	2024891	2	CD4 Naive._.MSSA_DU19-01S0003527	5316	GABRD	Intronic
chr1	2025441	2025941	2	NK._.MSSA_DU19-01S0003482	6366	GABRD	Exonic
chr1	2026084	2026584	3	CD4 TCM._.MRSA_DU19-01S0003992	7009	GABRD	Intronic
chr1	2028044	2028544	4	B naive._.ANTH_control_BMI0093	8969	GABRD	Intronic
chr1	2030827	2031327	2	MAIT._.MSSA_DU19-01S0003482	11752	GABRD	Distal
chr1	2033120	2033620	3	CD8 TEM._.MSSA_DU19-01S0003492	14045	GABRD	Distal
chr1	2043054	2043554	2	B naive._.ANTH_control_BMI0093	7165	PRKCZ	Distal
chr1	2044031	2044531	2	CD16 Mono._.MSSA_DU19-01S0003464	6188	PRKCZ	Distal
chr1	2044773	2045273	32	CD4 TCM._.MSSA_DU19-01S0003527	5446	PRKCZ	Distal
chr1	2046392	2046892	2	NK_CD56bright._.ANTH_control_BMI0099	3827	PRKCZ	Distal
chr1	2047137	2047637	2	CD16 Mono._.MSSA_DU19-01S0003492	3082	PRKCZ	Distal
chr1	2048118	2048618	2	CD16 Mono._.ANTH_control_BMI0093	2101	PRKCZ	Distal
chr1	2049393	2049893	3	B naive._.ANTH_control_BMI0099	826	PRKCZ	Promoter
chr1	2050041	2050541	13	MAIT._.MSSA_DU19-01S0003462	178	PRKCZ	Promoter
chr1	2050663	2051163	5	CD8 TEM._.MRSA_DU19-01S0003549	442	PRKCZ	Exonic
chr1	2051395	2051895	3	NK._.MSSA_DU19-01S0003464	1174	PRKCZ	Intronic
chr1	2052386	2052886	2	CD4 TCM._.MSSA_DU19-01S0003515	2165	PRKCZ	Intronic
chr1	2053050	2053550	2	CD8 TEM._.HI_control_AS13-08590	2829	PRKCZ	Intronic
chr1	2055496	2055996	2	NK._.MSSA_DU19-01S0003527	5275	PRKCZ	Exonic
chr1	2060516	2061016	2	CD4 TCM._.MSSA_DU19-01S0003527	10295	PRKCZ	Intronic
chr1	2075049	2075549	2	NK._.MSSA_DU19-01S0003492	24828	PRKCZ	Exonic
chr1	2091546	2092046	19	CD14 Mono._.ANTH_control_BMI0094	41325	PRKCZ	Intronic
chr1	2100442	2100942	5	B naive._.HI_control_AS14-03700	50221	PRKCZ	Intronic
chr1	2104763	2105263	2	Platelet._.MRSA_DU19-01S0004015	54542	PRKCZ	Intronic
chr1	2107958	2108458	2	CD4 Naive._.ANTH_control_BMI0093	57737	PRKCZ	Intronic
chr1	2108752	2109252	2	CD16 Mono._.MRSA_DU19-01S0003542	58531	PRKCZ	Intronic
chr1	2112354	2112854	4	cDC2._.ANTH_control_BMI0099	62133	PRKCZ	Intronic
chr1	2115484	2115984	4	CD4 TCM._.MRSA_DU19-01S0003987	65263	PRKCZ	Intronic
chr1	2118529	2119029	3	CD16 Mono._.ANTH_control_BMI0094	68308	PRKCZ	Intronic
chr1	2121561	2122061	2	NK._.ANTH_control_BMI0101	71340	PRKCZ	Intronic
chr1	2124180	2124680	3	NK._.ANTH_control_BMI0101	73959	PRKCZ	Intronic
chr1	2124716	2125216	2	CD14 Mono._.MRSA_DU19-01S0003994	74495	PRKCZ	Intronic
chr1	2125909	2126409	2	CD16 Mono._.MSSA_DU19-01S0003464	75688	PRKCZ	Intronic
chr1	2127064	2127564	17	CD16 Mono._.MRSA_DU19-01S0003542	76843	PRKCZ	Intronic
chr1	2127999	2128499	2	CD4 Naive._.MRSA_DU19-01S0003987	77778	PRKCZ	Intronic
chr1	2130814	2131314	2	MAIT._.MSSA_DU19-01S0003464	80593	PRKCZ	Intronic
chr1	2131639	2132139	2	CD4 TCM._.MSSA_DU19-01S0003453	80830	FAAP20	Intronic
chr1	2132210	2132710	8	CD8 Naive._.MSSA_DU19-01S0003466	80259	FAAP20	Intronic
chr1	2133047	2133547	22	CD16 Mono._.MSSA_DU19-01S0003453	79422	FAAP20	Intronic
chr1	2133600	2134100	15	CD16 Mono._.MSSA_DU19-01S0003453	78869	FAAP20	Exonic
chr1	2134924	2135424	2	CD8 TEM._.MRSA_DU19-01S0003994	77545	FAAP20	Intronic
chr1	2136809	2137309	2	CD8 TEM._.MRSA_DU19-01S0003994	75660	FAAP20	Intronic
chr1	2137461	2137961	7	CD4 TCM._.HI_control_AS09-13278	75008	FAAP20	Intronic
chr1	2139678	2140178	26	CD14 Mono._.MSSA_DU19-01S0003464	72791	FAAP20	Intronic
chr1	2142791	2143291	23	CD14 Mono._.ANTH_control_BMI0094	69678	FAAP20	Intronic
chr1	2145071	2145571	4	CD16 Mono._.MSSA_DU19-01S0003515	67398	FAAP20	Intronic
chr1	2146239	2146739	23	CD4 TCM._.MSSA_DU19-01S0004017	66230	FAAP20	Intronic
chr1	2148578	2149078	21	CD16 Mono._.MSSA_DU19-01S0003464	63891	FAAP20	Intronic
chr1	2149132	2149632	22	CD4 TCM._.ANTH_control_BMI0094	63337	FAAP20	Intronic
chr1	2150678	2151178	10	CD16 Mono._.MSSA_DU19-01S0003464	61791	FAAP20	Exonic
chr1	2151270	2151770	21	CD16 Mono._.MRSA_DU19-01S0003549	61199	FAAP20	Intronic
chr1	2151851	2152351	15	CD14 Mono._.MRSA_DU19-01S0003978	60618	FAAP20	Intronic
chr1	2152882	2153382	20	CD4 Naive._.HI_control_AS09-13278	59587	FAAP20	Intronic
chr1	2155413	2155913	2	CD8 TEM._.MSSA_DU19-01S0003509	57056	FAAP20	Intronic
chr1	2159110	2159610	4	CD14 Mono._.ANTH_control_BMI0095	53359	FAAP20	Intronic
chr1	2160681	2161181	5	NK._.MSSA_DU19-01S0004017	51788	FAAP20	Intronic
chr1	2161267	2161767	2	B naive._.HI_control_AS11-18755	51202	FAAP20	Intronic
chr1	2163108	2163608	2	CD4 Naive._.ANTH_control_BWJ0023	49361	FAAP20	Intronic
chr1	2174221	2174721	21	CD14 Mono._.MRSA_DU19-01S0004015	38248	FAAP20	Intronic
chr1	2180503	2181003	11	CD14 Mono._.MRSA_DU19-01S0003542	31966	FAAP20	Intronic
chr1	2183172	2183672	2	CD4 TCM._.MSSA_DU19-01S0003492	29297	FAAP20	Intronic
chr1	2186226	2186726	2	B naive._.MSSA_DU19-01S0003464	26243	FAAP20	Intronic
chr1	2187560	2188060	4	CD16 Mono._.ANTH_control_BMI0101	24909	FAAP20	Intronic
chr1	2188863	2189363	12	NK._.MRSA_DU19-01S0003978	23606	FAAP20	Intronic
chr1	2189422	2189922	31	CD14 Mono._.MRSA_DU19-01S0003549	23047	FAAP20	Exonic
chr1	2190098	2190598	5	CD4 TCM._.MSSA_DU19-01S0003453	22371	FAAP20	Exonic
chr1	2190782	2191282	2	CD4 TCM._.MRSA_DU19-01S0004011	21687	FAAP20	Exonic
chr1	2191861	2192361	2	MAIT._.MSSA_DU19-01S0003482	20608	FAAP20	Exonic
chr1	2193427	2193927	2	NK_CD56bright._.ANTH_control_BMI0099	19042	FAAP20	Exonic
chr1	2194313	2194813	20	CD4 TCM._.MRSA_DU19-01S0003978	18156	FAAP20	Intronic
chr1	2194833	2195333	27	NK._.MSSA_DU19-01S0003482	17636	FAAP20	Intronic
chr1	2195341	2195841	11	CD8 TEM._.ANTH_control_BMI0099	17128	FAAP20	Intronic
chr1	2196783	2197283	3	NK._.MSSA_DU19-01S0004017	15686	FAAP20	Intronic
chr1	2197318	2197818	2	CD8 TEM._.MSSA_DU19-01S0003464	15151	FAAP20	Intronic
chr1	2198473	2198973	3	CD8 TEM._.ANTH_control_BMI0099	13996	FAAP20	Exonic
chr1	2199185	2199685	22	CD16 Mono._.MRSA_DU19-01S0004015	13284	FAAP20	Exonic
chr1	2203778	2204278	3	NK._.HI_control_AS11-18755	8691	FAAP20	Intronic
chr1	2204512	2205012	8	CD8 Naive._.MSSA_DU19-01S0003466	7957	FAAP20	Intronic
chr1	2205022	2205522	31	CD14 Mono._.MRSA_DU19-01S0004013	7447	FAAP20	Intronic
chr1	2206054	2206554	2	MAIT._.MSSA_DU19-01S0003464	6415	FAAP20	Intronic
chr1	2207067	2207567	2	B naive._.HI_control_AS11-18755	5402	FAAP20	Intronic
chr1	2207664	2208164	2	B naive._.HI_control_AS11-18755	4805	FAAP20	Intronic
chr1	2209374	2209874	2	CD8 TEM._.HI_control_AS13-08590	3095	FAAP20	Intronic
chr1	2210643	2211143	2	CD4 TCM._.MRSA_DU19-01S0004015	1826	FAAP20	Intronic
chr1	2211972	2212472	17	CD4 Naive._.MSSA_DU19-01S0004017	497	FAAP20	Exonic
chr1	2212656	2213156	30	CD14 Mono._.MSSA_DU19-01S0003453	185	FAAP20	Promoter
chr1	2213405	2213905	6	CD14 Mono._.MSSA_DU19-01S0003509	934	FAAP20	Promoter
chr1	2214487	2214987	6	CD16 Mono._.ANTH_control_BMI0101	2016	FAAP20	Distal
chr1	2219873	2220373	2	CD14 Mono._.MSSA_DU19-01S0003509	7402	FAAP20	Distal
chr1	2224034	2224534	18	CD16 Mono._.ANTH_control_BMI0099	4410	SKI	Distal
chr1	2224588	2225088	2	CD4 Naive._.MSSA_DU19-01S0003507	3856	SKI	Distal
chr1	2226395	2226895	14	CD4 TCM._.MRSA_DU19-01S0004013	2049	SKI	Distal
chr1	2226945	2227445	9	NK._.MSSA_DU19-01S0003464	1499	SKI	Promoter
chr1	2227539	2228039	31	CD14 Mono._.MSSA_DU19-01S0003527	905	SKI	Promoter
chr1	2228173	2228673	16	CD4 TCM._.MRSA_DU19-01S0003992	271	SKI	Promoter
chr1	2228905	2229405	27	NK._.MSSA_DU19-01S0003466	459	SKI	Exonic
chr1	2229853	2230353	20	CD8 TEM._.MRSA_DU19-01S0004015	1407	SKI	Intronic
chr1	2230361	2230861	15	CD8 TEM._.MRSA_DU19-01S0004015	1915	SKI	Intronic
chr1	2230892	2231392	27	NK._.MSSA_DU19-01S0004017	2446	SKI	Intronic
chr1	2231813	2232313	28	CD14 Mono._.MRSA_DU19-01S0003989	3367	SKI	Intronic
chr1	2232749	2233249	27	CD4 TCM._.MRSA_DU19-01S0003992	4303	SKI	Intronic
chr1	2233607	2234107	11	NK._.MSSA_DU19-01S0004017	5161	SKI	Intronic
chr1	2234295	2234795	31	CD14 Mono._.MRSA_DU19-01S0003542	5849	SKI	Intronic
chr1	2234888	2235388	4	CD16 Mono._.ANTH_control_BMI0094	6442	SKI	Intronic
chr1	2235610	2236110	12	CD4 TCM._.MRSA_DU19-01S0003987	7164	SKI	Intronic
chr1	2236587	2237087	8	CD4 TCM._.MRSA_DU19-01S0003987	8141	SKI	Intronic
chr1	2237128	2237628	32	CD4 TCM._.MRSA_DU19-01S0003989	8682	SKI	Intronic
chr1	2237997	2238497	6	CD8 TEM._.HI_control_AS13-08590	9551	SKI	Intronic
chr1	2238523	2239023	3	NK._.MSSA_DU19-01S0003492	10077	SKI	Intronic
chr1	2239546	2240046	3	CD4 TCM._.MSSA_DU19-01S0003464	11100	SKI	Intronic
chr1	2240167	2240667	20	CD14 Mono._.MRSA_DU19-01S0003542	11721	SKI	Intronic
chr1	2240785	2241285	6	NK._.MSSA_DU19-01S0004017	12339	SKI	Intronic
chr1	2241940	2242440	2	CD16 Mono._.ANTH_control_BMI0099	13494	SKI	Intronic
chr1	2242562	2243062	4	CD8 TEM._.MRSA_DU19-01S0003994	14116	SKI	Intronic
chr1	2243259	2243759	11	CD14 Mono._.MSSA_DU19-01S0003453	14813	SKI	Intronic
chr1	2244289	2244789	4	CD8 TEM._.MRSA_DU19-01S0003989	15843	SKI	Intronic
chr1	2244808	2245308	4	CD8 TEM._.MRSA_DU19-01S0003987	16362	SKI	Intronic
chr1	2245419	2245919	4	CD14 Mono._.MRSA_DU19-01S0003542	16973	SKI	Intronic
chr1	2245998	2246498	4	cDC2._.ANTH_control_BMI0099	17552	SKI	Intronic
chr1	2246615	2247115	30	CD14 Mono._.MRSA_DU19-01S0003542	18169	SKI	Intronic
chr1	2247448	2247948	6	CD8 TEM._.MRSA_DU19-01S0004015	19002	SKI	Intronic
chr1	2248093	2248593	2	MAIT._.MSSA_DU19-01S0003464	19647	SKI	Intronic
chr1	2248936	2249436	11	CD4 TCM._.MSSA_DU19-01S0003527	20490	SKI	Intronic
chr1	2249462	2249962	8	CD4 TCM._.MSSA_DU19-01S0003507	21016	SKI	Intronic
chr1	2250287	2250787	6	CD4 TCM._.HI_control_AS09-13278	21841	SKI	Intronic
chr1	2251129	2251629	4	CD4 TCM._.HI_control_AS14-03700	22683	SKI	Intronic
chr1	2251802	2252302	8	CD4 Naive._.MSSA_DU19-01S0003462	23356	SKI	Intronic
chr1	2252583	2253083	5	CD8 TEM._.MRSA_DU19-01S0003994	24137	SKI	Intronic
chr1	2253467	2253967	3	CD8 TEM._.MRSA_DU19-01S0003549	25021	SKI	Intronic
chr1	2254095	2254595	2	CD4 Naive._.MRSA_DU19-01S0003994	25649	SKI	Intronic
chr1	2254671	2255171	7	CD8 TEM._.ANTH_control_BMI0099	26225	SKI	Intronic
chr1	2255275	2255775	25	CD14 Mono._.MRSA_DU19-01S0003542	26829	SKI	Intronic
chr1	2255806	2256306	3	Platelet._.MRSA_DU19-01S0004015	27360	SKI	Intronic
chr1	2256356	2256856	23	CD4 TCM._.MRSA_DU19-01S0003549	27910	SKI	Intronic
chr1	2257209	2257709	3	CD4 TCM._.MSSA_DU19-01S0003507	28763	SKI	Intronic
chr1	2257842	2258342	10	CD4 TCM._.MRSA_DU19-01S0003978	29396	SKI	Intronic
chr1	2258346	2258846	19	CD4 TCM._.MSSA_DU19-01S0003453	29900	SKI	Intronic
chr1	2258941	2259441	30	CD4 TCM._.MRSA_DU19-01S0003989	30495	SKI	Intronic
chr1	2259939	2260439	4	cDC2._.Other	31493	SKI	Intronic
chr1	2260943	2261443	4	CD4 TCM._.MRSA_DU19-01S0003987	32497	SKI	Intronic
chr1	2261446	2261946	2	CD4 Naive._.MRSA_DU19-01S0004011	33000	SKI	Intronic
chr1	2265950	2266450	2	CD4 Naive._.HI_control_AS17-00144	37504	SKI	Intronic
chr1	2266612	2267112	5	CD4 TCM._.HI_control_AS09-13278	38166	SKI	Intronic
chr1	2267701	2268201	4	NK._.MRSA_DU19-01S0003549	39255	SKI	Intronic
chr1	2268232	2268732	6	CD14 Mono._.MRSA_DU19-01S0003987	39786	SKI	Intronic
chr1	2268848	2269348	3	NK._.MRSA_DU19-01S0003978	40402	SKI	Intronic
chr1	2269505	2270005	3	CD8 TEM._.MRSA_DU19-01S0003989	41059	SKI	Intronic
chr1	2270813	2271313	6	CD14 Mono._.MRSA_DU19-01S0003994	42367	SKI	Intronic
chr1	2271405	2271905	8	CD4 TCM._.MSSA_DU19-01S0003453	42959	SKI	Intronic
chr1	2272235	2272735	6	CD4 TCM._.MRSA_DU19-01S0003987	43789	SKI	Intronic
chr1	2273187	2273687	5	CD8 TEM._.MRSA_DU19-01S0003992	44741	SKI	Intronic
chr1	2273855	2274355	8	CD8 TEM._.MSSA_DU19-01S0003492	45409	SKI	Intronic
chr1	2274880	2275380	2	NK._.MSSA_DU19-01S0003492	46434	SKI	Intronic
chr1	2275802	2276302	14	CD14 Mono._.MRSA_DU19-01S0003987	47356	SKI	Intronic
chr1	2276428	2276928	4	CD4 Naive._.MSSA_DU19-01S0003453	47982	SKI	Intronic
chr1	2278025	2278525	9	CD14 Mono._.MRSA_DU19-01S0003542	49579	SKI	Intronic
chr1	2278563	2279063	9	CD4 TCM._.MSSA_DU19-01S0003453	50117	SKI	Intronic
chr1	2279404	2279904	4	CD14 Mono._.MRSA_DU19-01S0003542	50958	SKI	Intronic
chr1	2282662	2283162	3	NK._.MSSA_DU19-01S0003462	54216	SKI	Intronic
chr1	2283190	2283690	2	CD4 Naive._.MRSA_DU19-01S0003987	54744	SKI	Intronic
chr1	2283789	2284289	2	CD8 TEM._.MSSA_DU19-01S0003466	55343	SKI	Intronic
chr1	2284356	2284856	8	CD4 TCM._.MRSA_DU19-01S0003549	55910	SKI	Intronic
chr1	2285141	2285641	3	CD4 TCM._.MRSA_DU19-01S0003987	56695	SKI	Intronic
chr1	2285708	2286208	4	CD4 TCM._.MSSA_DU19-01S0003453	57262	SKI	Intronic
chr1	2286407	2286907	6	CD4 TCM._.HI_control_AS14-03700	57961	SKI	Intronic
chr1	2286966	2287466	4	CD4 TCM._.MSSA_DU19-01S0003453	58520	SKI	Intronic
chr1	2287479	2287979	3	CD4 TCM._.MSSA_DU19-01S0003453	59033	SKI	Intronic
chr1	2288237	2288737	16	CD4 Naive._.HI_control_AS11-18755	59791	SKI	Intronic
chr1	2288842	2289342	4	CD4 Naive._.MSSA_DU19-01S0003515	60396	SKI	Intronic
chr1	2289408	2289908	4	CD8 TEM._.MRSA_DU19-01S0003987	60962	SKI	Intronic
chr1	2289995	2290495	17	CD4 TCM._.MSSA_DU19-01S0003527	61549	SKI	Intronic
chr1	2290561	2291061	31	CD14 Mono._.MRSA_DU19-01S0004015	62115	SKI	Intronic
chr1	2291092	2291592	3	Platelet._.MRSA_DU19-01S0003542	62646	SKI	Intronic
chr1	2291599	2292099	6	MAIT._.MSSA_DU19-01S0003464	63153	SKI	Intronic
chr1	2292126	2292626	4	CD8 TEM._.MRSA_DU19-01S0004015	63680	SKI	Intronic
chr1	2292729	2293229	2	CD4 Naive._.MSSA_DU19-01S0003462	64283	SKI	Intronic
chr1	2293401	2293901	2	CD4 Naive._.MSSA_DU19-01S0004017	64955	SKI	Intronic
chr1	2294003	2294503	6	CD4 TCM._.MSSA_DU19-01S0004017	65557	SKI	Intronic
chr1	2294616	2295116	5	CD14 Mono._.MRSA_DU19-01S0003994	66170	SKI	Intronic
chr1	2295544	2296044	2	NK._.MSSA_DU19-01S0004017	67098	SKI	Intronic
chr1	2296108	2296608	15	CD4 Naive._.MSSA_DU19-01S0003453	67662	SKI	Intronic
chr1	2296627	2297127	2	NK._.MSSA_DU19-01S0004017	68181	SKI	Intronic
chr1	2297131	2297631	4	CD4 TCM._.MSSA_DU19-01S0003492	68685	SKI	Intronic
chr1	2297708	2298208	5	CD4 Naive._.MRSA_DU19-01S0003987	69262	SKI	Intronic
chr1	2298444	2298944	11	CD4 TCM._.MSSA_DU19-01S0003527	69998	SKI	Intronic
chr1	2298985	2299485	26	CD14 Mono._.MRSA_DU19-01S0003542	70539	SKI	Intronic
chr1	2299740	2300240	10	NK._.MRSA_DU19-01S0004013	71294	SKI	Intronic
chr1	2300306	2300806	16	B naive._.HI_control_AS11-18755	71860	SKI	Intronic
chr1	2300922	2301422	16	B naive._.MSSA_DU19-01S0003466	72476	SKI	Intronic
chr1	2301616	2302116	10	CD14 Mono._.HI_control_AS09-13278	73170	SKI	Intronic
chr1	2302148	2302648	9	CD4 TCM._.MRSA_DU19-01S0004015	73702	SKI	Intronic
chr1	2302678	2303178	4	CD4 TCM._.MRSA_DU19-01S0003987	74232	SKI	Intronic
chr1	2303336	2303836	3	CD4 TCM._.MRSA_DU19-01S0003989	74890	SKI	Intronic
chr1	2303918	2304418	4	CD8 TEM._.MRSA_DU19-01S0004015	75472	SKI	Intronic
chr1	2304659	2305159	6	CD4 TCM._.MSSA_DU19-01S0003492	76213	SKI	Intronic
chr1	2305180	2305680	26	NK._.MSSA_DU19-01S0004017	76734	SKI	Intronic
chr1	2305874	2306374	5	CD4 TCM._.MRSA_DU19-01S0003987	77428	SKI	Exonic
chr1	2306392	2306892	3	CD4 TCM._.MRSA_DU19-01S0004015	77946	SKI	Exonic
chr1	2307010	2307510	3	MAIT._.MSSA_DU19-01S0003453	78564	SKI	Exonic
chr1	2307977	2308477	4	CD4 TCM._.MRSA_DU19-01S0004015	79531	SKI	Exonic
chr1	2308682	2309182	7	CD4 TCM._.HI_control_AS14-03700	80236	SKI	Exonic
chr1	2309318	2309818	5	CD8 TEM._.MRSA_DU19-01S0003994	80872	SKI	Exonic
chr1	2309937	2310437	7	CD4 TCM._.MSSA_DU19-01S0003466	81491	SKI	Distal
chr1	2310708	2311208	13	CD4 TCM._.MSSA_DU19-01S0003492	80748	MORN1	Distal
chr1	2311409	2311909	31	CD4 TCM._.MSSA_DU19-01S0004017	80047	MORN1	Distal
chr1	2311941	2312441	24	CD4 TCM._.MSSA_DU19-01S0003466	79515	MORN1	Distal
chr1	2312511	2313011	11	B naive._.HI_control_AS11-18755	78945	MORN1	Distal
chr1	2313191	2313691	15	NK._.MSSA_DU19-01S0003492	78265	MORN1	Distal
chr1	2313848	2314348	8	CD8 Naive._.ANTH_control_BMI0099	77608	MORN1	Distal
chr1	2314440	2314940	22	CD8 TEM._.MRSA_DU19-01S0003994	77016	MORN1	Distal
chr1	2315025	2315525	27	NK._.ANTH_control_BMI0101	76431	MORN1	Distal
chr1	2315715	2316215	9	CD4 Naive._.MRSA_DU19-01S0003992	75741	MORN1	Distal
chr1	2316856	2317356	6	CD14 Mono._.MSSA_DU19-01S0003509	74600	MORN1	Distal
chr1	2317835	2318335	3	CD4 Naive._.MSSA_DU19-01S0003507	73621	MORN1	Distal
chr1	2318762	2319262	4	CD8 TEM._.MSSA_DU19-01S0003527	72694	MORN1	Distal
chr1	2319710	2320210	3	CD8 TEM._.MRSA_DU19-01S0003994	71746	MORN1	Distal
chr1	2320273	2320773	4	CD8 TEM._.MRSA_DU19-01S0004015	71183	MORN1	Distal
chr1	2320832	2321332	6	CD8 TEM._.MSSA_DU19-01S0003492	70624	MORN1	Distal
chr1	2321816	2322316	4	CD8 TEM._.MRSA_DU19-01S0004015	69640	MORN1	Intronic
chr1	2322502	2323002	2	NK._.MSSA_DU19-01S0004017	68954	MORN1	Intronic
chr1	2323058	2323558	2	NK._.MRSA_DU19-01S0004013	68398	MORN1	Intronic
chr1	2324059	2324559	7	CD8 TEM._.MSSA_DU19-01S0003466	67397	MORN1	Intronic
chr1	2324676	2325176	9	CD8 TEM._.MRSA_DU19-01S0003987	66780	MORN1	Intronic
chr1	2326318	2326818	2	CD8 TEM._.MRSA_DU19-01S0004013	65138	MORN1	Intronic
chr1	2327763	2328263	2	CD4 TCM._.MRSA_DU19-01S0003987	63693	MORN1	Intronic
chr1	2328664	2329164	2	NK._.MRSA_DU19-01S0004013	62792	MORN1	Intronic
chr1	2329594	2330094	2	CD4 TCM._.MRSA_DU19-01S0003987	61862	MORN1	Intronic
chr1	2330656	2331156	2	CD8 TEM._.MSSA_DU19-01S0003492	60800	MORN1	Intronic
chr1	2331232	2331732	3	CD8 TEM._.MRSA_DU19-01S0003994	60224	MORN1	Intronic
chr1	2332084	2332584	2	CD8 TEM._.MRSA_DU19-01S0003994	59372	MORN1	Exonic
chr1	2333256	2333756	3	CD4 TCM._.MSSA_DU19-01S0003527	58200	MORN1	Intronic
chr1	2334287	2334787	3	CD8 TEM._.MRSA_DU19-01S0004015	57169	MORN1	Intronic
chr1	2335218	2335718	2	CD4 TCM._.MSSA_DU19-01S0003492	56238	MORN1	Intronic
chr1	2336985	2337485	3	CD4 TCM._.MSSA_DU19-01S0003492	54471	MORN1	Intronic
chr1	2337858	2338358	2	CD14 Mono._.MRSA_DU19-01S0004013	53598	MORN1	Intronic
chr1	2338812	2339312	2	CD4 TCM._.MSSA_DU19-01S0004017	52644	MORN1	Intronic
chr1	2340027	2340527	3	CD4 TCM._.MSSA_DU19-01S0003527	51429	MORN1	Intronic
chr1	2340899	2341399	3	CD4 TCM._.MRSA_DU19-01S0003992	50557	MORN1	Intronic
chr1	2342351	2342851	2	NK._.MRSA_DU19-01S0003542	49105	MORN1	Intronic
chr1	2343451	2343951	2	CD4 TCM._.MRSA_DU19-01S0003987	48005	MORN1	Intronic
chr1	2344261	2344761	2	CD8 TEM._.HI_control_AS09-13278	47195	MORN1	Intronic
chr1	2345065	2345565	2	CD8 TEM._.HI_control_AS09-13278	46391	MORN1	Intronic
chr1	2347376	2347876	2	CD4 Naive._.MSSA_DU19-01S0003507	44080	MORN1	Intronic
chr1	2347908	2348408	2	CD16 Mono._.MSSA_DU19-01S0003464	43548	MORN1	Intronic
chr1	2357487	2357987	2	CD4 TCM._.MSSA_DU19-01S0004017	33969	MORN1	Intronic
chr1	2378637	2379137	3	CD4 TCM._.HI_control_AS17-00144	12819	MORN1	Exonic
chr1	2379571	2380071	7	B naive._.ANTH_control_BMI0095	11885	MORN1	Intronic
chr1	2381673	2382173	29	CD14 Mono._.MSSA_DU19-01S0003509	9783	MORN1	Intronic
chr1	2382528	2383028	8	CD8 TEM._.MRSA_DU19-01S0003987	8928	MORN1	Intronic
chr1	2387929	2388429	9	B naive._.MRSA_DU19-01S0003542	3527	MORN1	Exonic
chr1	2389006	2389506	2	B naive._.HI_control_AS11-18755	2450	MORN1	Intronic
chr1	2389578	2390078	2	B naive._.HI_control_AS14-03700	1878	MORN1	Promoter
chr1	2390905	2391405	16	CD14 Mono._.MSSA_DU19-01S0003453	551	MORN1	Promoter
chr1	2391419	2391919	31	CD14 Mono._.MSSA_DU19-01S0003492	37	MORN1	Promoter
chr1	2391977	2392477	6	CD4 TCM._.MSSA_DU19-01S0003466	451	RER1	Promoter
chr1	2404202	2404702	3	NK._.MSSA_DU19-01S0003515	9344	PEX10	Exonic
chr1	2411619	2412119	4	CD4 TCM._.MSSA_DU19-01S0003453	1927	PEX10	Intronic
chr1	2412415	2412915	31	CD14 Mono._.MSSA_DU19-01S0003515	1131	PEX10	Intronic
chr1	2413113	2413613	7	B naive._.MSSA_DU19-01S0003515	433	PEX10	Intronic
chr1	2413636	2414136	3	B naive._.ANTH_control_BWJ0023	88	PEX10	Promoter
chr1	2414336	2414836	30	CD8 TEM._.MRSA_DU19-01S0003987	788	PEX10	Promoter
chr1	2415239	2415739	21	CD8 TEM._.MRSA_DU19-01S0004015	1691	PEX10	Promoter
chr1	2415760	2416260	22	CD8 TEM._.MSSA_DU19-01S0003492	2212	PEX10	Distal
chr1	2416400	2416900	22	CD4 TCM._.MRSA_DU19-01S0003992	2852	PEX10	Distal
chr1	2417384	2417884	3	NK._.ANTH_control_BMI0101	3836	PEX10	Distal
chr1	2427843	2428343	2	CD16 Mono._.MSSA_DU19-01S0003464	2112	PLCH2	Intronic
chr1	2429950	2430450	2	CD8 TEM._.MRSA_DU19-01S0003987	4219	PLCH2	Intronic
chr1	2438193	2438693	2	CD4 TCM._.MSSA_DU19-01S0003464	12462	PLCH2	Intronic
chr1	2438802	2439302	3	CD4 TCM._.MSSA_DU19-01S0003527	13071	PLCH2	Intronic
chr1	2443521	2444021	6	CD4 Naive._.ANTH_control_BMI0094	17790	PLCH2	Intronic
chr1	2444239	2444739	5	CD4 Naive._.MRSA_DU19-01S0003987	18508	PLCH2	Intronic
chr1	2444810	2445310	3	NK._.ANTH_control_BMI0101	19079	PLCH2	Intronic
chr1	2445763	2446263	2	NK._.MSSA_DU19-01S0003527	20032	PLCH2	Intronic
chr1	2446710	2447210	3	CD8 TEM._.HI_control_AS14-03700	20979	PLCH2	Intronic
chr1	2447738	2448238	2	CD4 TCM._.MSSA_DU19-01S0003492	22007	PLCH2	Intronic
chr1	2448308	2448808	2	NK._.MSSA_DU19-01S0003515	22577	PLCH2	Intronic
chr1	2449023	2449523	2	CD4 TCM._.MSSA_DU19-01S0003492	23292	PLCH2	Intronic
chr1	2449535	2450035	2	CD4 Naive._.MSSA_DU19-01S0003462	23804	PLCH2	Intronic
chr1	2453326	2453826	2	CD16 Mono._.MSSA_DU19-01S0003492	27595	PLCH2	Intronic
chr1	2453932	2454432	3	CD16 Mono._.MSSA_DU19-01S0003482	28201	PLCH2	Intronic
chr1	2457003	2457503	2	NK._.MSSA_DU19-01S0003492	31272	PLCH2	Intronic
chr1	2458170	2458670	2	CD8 TEM._.MRSA_DU19-01S0004015	32439	PLCH2	Intronic
chr1	2467164	2467664	15	CD8 TEM._.MSSA_DU19-01S0003466	41433	PLCH2	Intronic
chr1	2467954	2468454	12	NK._.MSSA_DU19-01S0003462	42223	PLCH2	Intronic
chr1	2468743	2469243	6	NK._.MSSA_DU19-01S0003462	43012	PLCH2	Intronic
chr1	2472650	2473150	2	CD4 Naive._.MSSA_DU19-01S0003507	46919	PLCH2	Intronic
chr1	2473230	2473730	3	NK._.MSSA_DU19-01S0003462	47499	PLCH2	Intronic
chr1	2473900	2474400	3	NK._.MSSA_DU19-01S0003492	48169	PLCH2	Intronic
chr1	2475310	2475810	2	NK._.MSSA_DU19-01S0003482	49579	PLCH2	Intronic
chr1	2476737	2477237	2	CD4 TCM._.HI_control_AS09-13278	49640	PANK4	Intronic
chr1	2478915	2479415	2	MAIT._.MSSA_DU19-01S0003464	47462	PANK4	Exonic
chr1	2479583	2480083	3	CD4 TCM._.HI_control_AS09-13278	46794	PANK4	Exonic
chr1	2480084	2480584	4	CD4 TCM._.HI_control_AS09-13278	46293	PANK4	Intronic
chr1	2480754	2481254	2	NK._.MSSA_DU19-01S0003492	45623	PANK4	Intronic
chr1	2481267	2481767	3	CD4 TCM._.MSSA_DU19-01S0003507	45110	PANK4	Intronic
chr1	2481990	2482490	3	CD16 Mono._.Other	44387	PANK4	Intronic
chr1	2482902	2483402	2	CD8 TEM._.MSSA_DU19-01S0003464	43475	PANK4	Intronic
chr1	2483865	2484365	5	CD8 TEM._.MRSA_DU19-01S0004013	42512	PANK4	Intronic
chr1	2490198	2490698	2	CD4 TCM._.HI_control_AS09-13278	36179	PANK4	Intronic
chr1	2491394	2491894	2	NK._.ANTH_control_BMI0101	34983	PANK4	Intronic
chr1	2492188	2492688	3	NK._.ANTH_control_BMI0101	34189	PANK4	Intronic
chr1	2492700	2493200	2	CD14 Mono._.MSSA_DU19-01S0003515	33677	PANK4	Intronic
chr1	2493632	2494132	17	NK._.ANTH_control_BMI0101	32745	PANK4	Intronic
chr1	2494318	2494818	9	NK._.MRSA_DU19-01S0004013	32059	PANK4	Intronic
chr1	2495065	2495565	3	CD14 Mono._.ANTH_control_BMI0094	31312	PANK4	Intronic
chr1	2495590	2496090	2	B naive._.ANTH_control_BMI0099	30787	PANK4	Intronic
chr1	2496176	2496676	9	CD4 TCM._.HI_control_AS11-18755	30201	PANK4	Intronic
chr1	2496984	2497484	2	MAIT._.MSSA_DU19-01S0003453	29393	PANK4	Intronic
chr1	2497609	2498109	3	CD4 TCM._.ANTH_control_BMI0094	28768	PANK4	Exonic
chr1	2498297	2498797	2	CD14 Mono._.HI_control_AS14-03700	28080	PANK4	Exonic
chr1	2499314	2499814	4	CD4 Naive._.MRSA_DU19-01S0003987	27063	PANK4	Intronic
chr1	2499875	2500375	17	NK._.MSSA_DU19-01S0003492	26502	PANK4	Exonic
chr1	2500939	2501439	2	CD4 Naive._.MRSA_DU19-01S0003987	25438	PANK4	Exonic
chr1	2501622	2502122	3	CD4 Naive._.MRSA_DU19-01S0003987	24755	PANK4	Exonic
chr1	2502711	2503211	2	CD4 Naive._.MRSA_DU19-01S0003987	23666	PANK4	Exonic
chr1	2503428	2503928	2	CD4 Naive._.MRSA_DU19-01S0003987	22949	PANK4	Exonic
chr1	2504223	2504723	3	CD4 Naive._.MRSA_DU19-01S0003987	22154	PANK4	Exonic
chr1	2505876	2506376	4	CD8 TEM._.MRSA_DU19-01S0003549	20501	PANK4	Distal
chr1	2506611	2507111	6	CD4 TCM._.MSSA_DU19-01S0004017	19766	PANK4	Distal
chr1	2507583	2508083	2	CD8 TEM._.MSSA_DU19-01S0003462	18794	PANK4	Distal
chr1	2508563	2509063	2	CD8 TEM._.HI_control_AS14-03700	17814	PANK4	Exonic
chr1	2509752	2510252	2	CD4 TCM._.MRSA_DU19-01S0004013	16625	PANK4	Intronic
chr1	2523076	2523576	8	CD4 TCM._.MRSA_DU19-01S0004015	3301	PANK4	Intronic
chr1	2523889	2524389	29	CD4 TCM._.HI_control_AS14-03700	2488	PANK4	Intronic
chr1	2524766	2525266	3	CD4 TCM._.MRSA_DU19-01S0004015	1611	PANK4	Intronic
chr1	2525445	2525945	3	CD4 Naive._.ANTH_control_BMI0099	932	PANK4	Exonic
chr1	2526057	2526557	32	CD4 TCM._.MRSA_DU19-01S0003987	320	PANK4	Intronic
chr1	2526645	2527145	19	CD8 TEM._.MSSA_DU19-01S0003462	266	PANK4	Promoter
chr1	2527294	2527794	6	CD4 Naive._.MRSA_DU19-01S0003987	915	PANK4	Promoter
chr1	2527885	2528385	2	CD4 Naive._.MRSA_DU19-01S0003987	1506	PANK4	Promoter
chr1	2528920	2529420	11	B naive._.MSSA_DU19-01S0003464	1074	HES5	Exonic
chr1	2529495	2529995	8	CD8 Naive._.MSSA_DU19-01S0003466	499	HES5	Exonic
chr1	2530014	2530514	16	CD4 TCM._.MRSA_DU19-01S0003992	18	HES5	Promoter
chr1	2530746	2531246	10	CD4 Naive._.HI_control_AS14-03700	750	HES5	Promoter
chr1	2535149	2535649	2	CD14 Mono._.HI_control_AS09-13278	5153	HES5	Distal
chr1	2539255	2539755	7	MAIT._.MSSA_DU19-01S0003482	9259	HES5	Distal
chr1	2540115	2540615	2	CD4 Naive._.MSSA_DU19-01S0003464	10119	HES5	Distal
chr1	2540791	2541291	17	CD8 TEM._.ANTH_control_BMI0099	10795	HES5	Distal
chr1	2541763	2542263	2	NK._.MSSA_DU19-01S0003464	11767	HES5	Distal
chr1	2542680	2543180	4	NK._.ANTH_control_BMI0101	12684	HES5	Distal
chr1	2543376	2543876	21	NK._.MSSA_DU19-01S0003466	12012	TNFRSF14	Distal
chr1	2543990	2544490	13	CD4 Naive._.MSSA_DU19-01S0003466	11398	TNFRSF14	Distal
chr1	2544583	2545083	6	CD8 Naive._.MSSA_DU19-01S0003464	10805	TNFRSF14	Distal
chr1	2545486	2545986	19	CD8 TEM._.MRSA_DU19-01S0003994	9902	TNFRSF14	Distal
chr1	2546077	2546577	31	CD8 TEM._.MRSA_DU19-01S0003994	9311	TNFRSF14	Distal
chr1	2546806	2547306	31	CD8 TEM._.MRSA_DU19-01S0004015	8582	TNFRSF14	Distal
chr1	2547347	2547847	14	NK._.MSSA_DU19-01S0003462	8041	TNFRSF14	Distal
chr1	2547902	2548402	31	CD8 TEM._.MRSA_DU19-01S0004015	7486	TNFRSF14	Distal
chr1	2548597	2549097	32	CD4 TCM._.MSSA_DU19-01S0003527	6791	TNFRSF14	Distal
chr1	2549340	2549840	9	B naive._.ANTH_control_BWJ0023	6048	TNFRSF14	Distal
chr1	2550202	2550702	11	CD16 Mono._.ANTH_control_BMI0101	5186	TNFRSF14	Exonic
chr1	2554819	2555319	24	CD4 Naive._.ANTH_control_BWJ0023	569	TNFRSF14	Promoter
chr1	2555604	2556104	30	CD14 Mono._.MRSA_DU19-01S0003989	214	TNFRSF14	Exonic
chr1	2556304	2556804	31	CD8 TEM._.MRSA_DU19-01S0004015	476	TNFRSF14-AS1	Exonic
chr1	2556806	2557306	20	CD4 TCM._.HI_control_AS09-13278	24	TNFRSF14-AS1	Promoter
chr1	2559528	2560028	2	CD4 TCM._.MRSA_DU19-01S0004015	2746	TNFRSF14-AS1	Exonic
chr1	2561851	2562351	10	CD8 TEM._.MSSA_DU19-01S0003466	4308	LOC100996583	Exonic
chr1	2562974	2563474	2	CD4 Naive._.MSSA_DU19-01S0003464	3185	LOC100996583	Exonic
chr1	2565039	2565539	2	CD16 Mono._.ANTH_control_BMI0094	1120	LOC100996583	Promoter
chr1	2565973	2566473	2	CD16 Mono._.MSSA_DU19-01S0003482	186	LOC100996583	Promoter
chr1	2567287	2567787	3	CD16 Mono._.MSSA_DU19-01S0003482	1126	LOC100996583	Intronic
chr1	2570346	2570846	8	CD14 Mono._.MRSA_DU19-01S0003542	4185	LOC100996583	Intronic
chr1	2573478	2573978	2	CD16 Mono._.ANTH_control_BWJ0023	7317	LOC100996583	Intronic
chr1	2574363	2574863	2	NK._.MSSA_DU19-01S0003509	8202	LOC100996583	Intronic
chr1	2576074	2576574	13	CD16 Mono._.MSSA_DU19-01S0003464	9913	LOC100996583	Intronic
chr1	2576578	2577078	16	CD16 Mono._.ANTH_control_BWJ0023	9662	PRXL2B	Intronic
chr1	2577602	2578102	7	B memory._.ANTH_control_BWJ0023	8638	PRXL2B	Intronic
chr1	2578177	2578677	32	CD4 TCM._.MSSA_DU19-01S0003453	8063	PRXL2B	Intronic
chr1	2578729	2579229	7	CD4 Naive._.HI_control_AS17-00144	7511	PRXL2B	Intronic
chr1	2581541	2582041	12	CD16 Mono._.Other	4699	PRXL2B	Intronic
chr1	2582308	2582808	3	CD16 Mono._.MSSA_DU19-01S0003492	3932	PRXL2B	Intronic
chr1	2583472	2583972	2	CD4 Naive._.MSSA_DU19-01S0003462	2768	PRXL2B	Intronic
chr1	2584001	2584501	27	CD4 Naive._.HI_control_AS17-00144	2239	PRXL2B	Exonic
chr1	2584503	2585003	5	B memory._.ANTH_control_BWJ0023	1737	PRXL2B	Promoter
chr1	2585356	2585856	22	CD16 Mono._.MSSA_DU19-01S0003509	884	PRXL2B	Promoter
chr1	2586336	2586836	22	CD16 Mono._.ANTH_control_BWJ0023	94	PRXL2B	Promoter
chr1	2586997	2587497	16	CD8 TEM._.MRSA_DU19-01S0003994	755	PRXL2B	Exonic
chr1	2587960	2588460	2	NK._.HI_control_AS17-00144	1718	PRXL2B	Intronic
chr1	2588994	2589494	2	MAIT._.MSSA_DU19-01S0003464	2752	PRXL2B	Intronic
chr1	2592689	2593189	13	CD16 Mono._.ANTH_control_BMI0099	6447	PRXL2B	Exonic
chr1	2597423	2597923	3	NK_CD56bright._.ANTH_control_BMI0099	11181	PRXL2B	Intronic
chr1	2602844	2603344	2	CD4 Naive._.Other	16602	PRXL2B	Intronic
chr1	2603402	2603902	2	CD4 Naive._.MRSA_DU19-01S0003987	17160	PRXL2B	Intronic
chr1	2605505	2606005	3	NK._.ANTH_control_BMI0093	19263	PRXL2B	Intronic
chr1	2611178	2611678	8	CD14 Mono._.MSSA_DU19-01S0003527	21561	MMEL1	Intronic
chr1	2628070	2628570	4	CD4 TCM._.MSSA_DU19-01S0003507	4669	MMEL1	Intronic
chr1	2628868	2629368	2	CD8 TEM._.HI_control_AS14-03700	3871	MMEL1	Intronic
chr1	2639157	2639657	3	CD4 TCM._.MSSA_DU19-01S0003453	6416	MMEL1	Exonic
chr1	2639915	2640415	2	CD8 TEM._.MSSA_DU19-01S0003527	7174	MMEL1	Exonic
chr1	2640619	2641119	2	MAIT._.MSSA_DU19-01S0003462	7878	MMEL1	Exonic
chr1	2642403	2642903	32	CD4 TCM._.HI_control_AS09-13278	9662	MMEL1	Intronic
chr1	2643023	2643523	7	B memory._.MSSA_DU19-01S0003515	10282	MMEL1	Intronic
chr1	2643762	2644262	5	CD4 TCM._.MSSA_DU19-01S0003453	11021	MMEL1	Intronic
chr1	2644396	2644896	3	CD4 Naive._.MRSA_DU19-01S0003987	11655	MMEL1	Intronic
chr1	2645003	2645503	2	CD4 Naive._.MRSA_DU19-01S0003987	12262	MMEL1	Intronic
chr1	2652068	2652568	3	CD14 Mono._.MSSA_DU19-01S0003515	19327	MMEL1	Intronic
chr1	2652908	2653408	4	NK._.MSSA_DU19-01S0003492	20167	MMEL1	Intronic
chr1	2653841	2654341	8	NK._.MSSA_DU19-01S0003492	21100	MMEL1	Intronic
chr1	2654512	2655012	6	NK._.MSSA_DU19-01S0003507	21771	MMEL1	Intronic
chr1	2655522	2656022	3	CD8 TEM._.MRSA_DU19-01S0003994	22781	MMEL1	Intronic
chr1	2683942	2684442	2	CD4 TCM._.MRSA_DU19-01S0004011	51201	MMEL1	Intronic
chr1	2687340	2687840	2	CD8 TEM._.MSSA_DU19-01S0004017	54599	MMEL1	Intronic
chr1	2688066	2688566	3	CD4 TCM._.HI_control_AS09-13278	55325	MMEL1	Intronic
chr1	2783271	2783771	2	CD8 TEM._.HI_control_AS13-08590	6233	TTC34	Intronic
chr1	2786591	2787091	13	NK._.HI_control_AS17-00144	2913	TTC34	Intronic
chr1	2787702	2788202	2	CD4 TCM._.MSSA_DU19-01S0003453	1802	TTC34	Intronic
chr1	2789025	2789525	21	CD14 Mono._.MRSA_DU19-01S0003992	479	TTC34	Intronic
chr1	2789896	2790396	2	CD4 Naive._.MSSA_DU19-01S0003507	390	TTC34	Promoter
chr1	2790696	2791196	2	CD4 Naive._.MRSA_DU19-01S0003987	1190	TTC34	Promoter
chr1	2801500	2802000	19	NK._.HI_control_AS17-00144	11994	TTC34	Distal
chr1	2804943	2805443	2	CD4 Naive._.MSSA_DU19-01S0003492	15437	TTC34	Distal
chr1	2805865	2806365	2	NK._.MSSA_DU19-01S0003492	16359	TTC34	Distal
chr1	2807855	2808355	2	CD4 TCM._.MRSA_DU19-01S0003987	18349	TTC34	Distal
chr1	2809456	2809956	2	CD16 Mono._.MSSA_DU19-01S0003464	19950	TTC34	Distal
chr1	2821913	2822413	21	CD4 Naive._.ANTH_control_BMI0093	32407	TTC34	Distal
chr1	2827482	2827982	3	CD8 TEM._.HI_control_AS14-03700	37976	TTC34	Distal
chr1	2831047	2831547	2	CD4 Naive._.MRSA_DU19-01S0003992	41541	TTC34	Distal
chr1	2836222	2836722	2	B naive._.ANTH_control_BMI0093	46716	TTC34	Distal
chr1	2840332	2840832	26	CD4 Naive._.HI_control_AS17-00144	50826	TTC34	Distal
chr1	2845251	2845751	2	NK._.ANTH_control_BMI0101	55745	TTC34	Distal
chr1	2845848	2846348	3	CD4 Naive._.MRSA_DU19-01S0003987	56342	TTC34	Distal
chr1	2849953	2850453	2	CD8 TEM._.MRSA_DU19-01S0003994	60447	TTC34	Distal
chr1	2854748	2855248	2	CD8 TEM._.MRSA_DU19-01S0003994	65242	TTC34	Distal
chr1	2857340	2857840	2	CD4 TCM._.MRSA_DU19-01S0003987	67834	TTC34	Distal
chr1	2857969	2858469	2	CD4 TCM._.MRSA_DU19-01S0003987	68463	TTC34	Distal
chr1	2861906	2862406	2	CD4 Naive._.HI_control_AS17-00144	72400	TTC34	Distal
chr1	2863003	2863503	3	CD4 Naive._.HI_control_AS17-00144	73497	TTC34	Distal
chr1	2866822	2867322	2	CD4 Naive._.HI_control_AS17-00144	77316	TTC34	Distal
chr1	2868397	2868897	3	CD8 TEM._.MRSA_DU19-01S0003994	78891	TTC34	Distal
chr1	2870215	2870715	2	CD8 TEM._.MRSA_DU19-01S0003987	80709	TTC34	Distal
chr1	2873369	2873869	2	CD8 TEM._.MRSA_DU19-01S0003994	83863	TTC34	Distal
chr1	2876033	2876533	2	CD4 TCM._.MSSA_DU19-01S0003453	86527	TTC34	Distal
chr1	2876905	2877405	2	CD4 Naive._.MRSA_DU19-01S0003987	87399	TTC34	Distal
chr1	2877430	2877930	2	CD8 TEM._.MSSA_DU19-01S0003527	87924	TTC34	Distal
chr1	2880308	2880808	2	CD8 TEM._.MRSA_DU19-01S0003987	90802	TTC34	Distal
chr1	2882030	2882530	2	CD4 TCM._.MSSA_DU19-01S0003453	92524	TTC34	Distal
chr1	2885192	2885692	2	CD16 Mono._.MSSA_DU19-01S0003464	95686	TTC34	Distal
chr1	2887246	2887746	3	CD16 Mono._.MSSA_DU19-01S0003464	97740	TTC34	Distal
chr1	2888595	2889095	2	CD4 TCM._.MRSA_DU19-01S0003987	99089	TTC34	Distal
chr1	2889993	2890493	2	CD4 TCM._.MSSA_DU19-01S0003527	100487	TTC34	Distal
chr1	2893823	2894323	2	CD4 Naive._.MRSA_DU19-01S0003989	104317	TTC34	Distal
chr1	2894604	2895104	23	CD4 Naive._.HI_control_AS17-00144	105098	TTC34	Distal
chr1	2895740	2896240	2	CD8 TEM._.MRSA_DU19-01S0003987	106234	TTC34	Distal
chr1	2899113	2899613	2	CD4 TCM._.MRSA_DU19-01S0003987	109607	TTC34	Distal
chr1	2899675	2900175	2	CD8 TEM._.MRSA_DU19-01S0003987	110169	TTC34	Distal
chr1	2904736	2905236	2	CD4 TCM._.MSSA_DU19-01S0003492	115230	TTC34	Distal
chr1	2905522	2906022	2	CD4 TCM._.MSSA_DU19-01S0003492	115710	ACTRT2	Distal
chr1	2907972	2908472	2	NK._.HI_control_AS11-18755	113260	ACTRT2	Distal
chr1	2909829	2910329	2	NK._.MSSA_DU19-01S0003507	111403	ACTRT2	Distal
chr1	2912594	2913094	8	CD14 Mono._.MSSA_DU19-01S0003466	108638	ACTRT2	Distal
chr1	2915986	2916486	2	NK._.MSSA_DU19-01S0003527	105246	ACTRT2	Distal
chr1	2919352	2919852	3	CD4 TCM._.MRSA_DU19-01S0004013	101880	ACTRT2	Distal
chr1	2921990	2922490	4	CD16 Mono._.ANTH_control_BMI0095	99242	ACTRT2	Distal
chr1	2926412	2926912	8	CD16 Mono._.ANTH_control_BMI0101	94820	ACTRT2	Distal
chr1	2927363	2927863	4	CD14 Mono._.MSSA_DU19-01S0003466	93869	ACTRT2	Distal
chr1	2930912	2931412	3	CD8 TEM._.HI_control_AS09-13278	90320	ACTRT2	Distal
chr1	2937759	2938259	2	NK._.MRSA_DU19-01S0004015	83473	ACTRT2	Distal
chr1	2947966	2948466	2	CD8 TEM._.ANTH_control_BMI0099	73266	ACTRT2	Distal
chr1	2949884	2950384	2	B naive._.ANTH_control_BWJ0023	71348	ACTRT2	Distal
chr1	2953891	2954391	9	B naive._.MSSA_DU19-01S0003464	67341	ACTRT2	Distal
chr1	2966408	2966908	2	CD8 TEM._.MSSA_DU19-01S0003492	54824	ACTRT2	Distal
chr1	2969716	2970216	2	NK._.MRSA_DU19-01S0004013	51516	ACTRT2	Distal
chr1	2971469	2971969	2	NK._.MSSA_DU19-01S0003464	49763	ACTRT2	Distal
chr1	2973582	2974082	4	NK._.ANTH_control_BMI0095	47650	ACTRT2	Distal
chr1	2978726	2979226	2	CD16 Mono._.MSSA_DU19-01S0003482	42506	ACTRT2	Distal
chr1	2982373	2982873	2	CD4 Naive._.MRSA_DU19-01S0004011	38859	ACTRT2	Distal
chr1	2990507	2991007	2	MAIT._.MSSA_DU19-01S0003453	30725	ACTRT2	Distal
chr1	2999803	3000303	3	B naive._.MSSA_DU19-01S0003464	21429	ACTRT2	Distal
chr1	3002430	3002930	2	CD4 TCM._.MSSA_DU19-01S0003492	18802	ACTRT2	Distal
chr1	3008817	3009317	3	NK._.HI_control_AS11-18755	12415	ACTRT2	Distal
chr1	3012424	3012924	11	CD4 Naive._.HI_control_AS17-00144	8808	ACTRT2	Distal
chr1	3013225	3013725	2	CD4 Naive._.HI_control_AS17-00144	8007	ACTRT2	Distal
chr1	3015170	3015670	2	CD14 Mono._.MSSA_DU19-01S0004017	6062	ACTRT2	Distal
chr1	3021595	3022095	2	NK._.HI_control_AS11-18755	361	ACTRT2	Exonic
chr1	3022166	3022666	2	NK._.MSSA_DU19-01S0003462	932	ACTRT2	Exonic
chr1	3022794	3023294	2	NK._.MSSA_DU19-01S0003507	1560	ACTRT2	Distal
chr1	3023375	3023875	2	NK._.HI_control_AS11-18755	2141	ACTRT2	Distal
chr1	3027244	3027744	2	CD8 TEM._.MRSA_DU19-01S0004015	6010	ACTRT2	Distal
chr1	3028196	3028696	2	CD14 Mono._.MSSA_DU19-01S0004017	6962	ACTRT2	Distal
chr1	3031014	3031514	2	NK._.MSSA_DU19-01S0003507	9780	ACTRT2	Distal
chr1	3032462	3032962	16	CD4 Naive._.MRSA_DU19-01S0003978	11228	ACTRT2	Distal
chr1	3032966	3033466	28	CD4 Naive._.HI_control_AS17-00144	11732	ACTRT2	Distal
chr1	3036103	3036603	2	NK._.ANTH_control_BMI0101	14869	ACTRT2	Distal
chr1	3052410	3052910	2	NK._.MRSA_DU19-01S0004015	15776	LINC00982	Distal
chr1	3067653	3068153	2	B naive._.HI_control_AS11-18755	533	LINC00982	Promoter
chr1	3068511	3069011	2	B naive._.HI_control_AS11-18755	323	LINC00982	Promoter
chr1	3070031	3070531	3	CD4 Naive._.HI_control_AS17-00144	1112	PRDM16	Promoter
chr1	3073322	3073822	2	CD4 Naive._.MSSA_DU19-01S0003466	4403	PRDM16	Intronic
chr1	3074910	3075410	2	CD14 Mono._.MSSA_DU19-01S0004017	5991	PRDM16	Intronic
chr1	3082262	3082762	3	CD4 Naive._.MRSA_DU19-01S0003987	13343	PRDM16	Intronic
chr1	3094232	3094732	2	CD4 TCM._.MSSA_DU19-01S0003527	25313	PRDM16	Intronic
chr1	3099141	3099641	2	B naive._.HI_control_AS11-18755	30222	PRDM16	Intronic
chr1	3102157	3102657	2	CD4 TCM._.MSSA_DU19-01S0003464	33238	PRDM16	Intronic
chr1	3103824	3104324	2	CD4 Naive._.HI_control_AS17-00144	34905	PRDM16	Intronic
chr1	3104837	3105337	2	CD16 Mono._.MRSA_DU19-01S0003978	35918	PRDM16	Intronic
chr1	3112389	3112889	2	B naive._.HI_control_AS11-18755	43470	PRDM16	Intronic
chr1	3114441	3114941	2	MAIT._.ANTH_control_BMI0101	45522	PRDM16	Intronic
chr1	3122643	3123143	2	B naive._.ANTH_control_BMI0093	53724	PRDM16	Intronic
chr1	3123259	3123759	2	B naive._.MSSA_DU19-01S0003507	54340	PRDM16	Intronic
chr1	3124684	3125184	2	CD8 TEM._.HI_control_AS13-08590	55765	PRDM16	Intronic
chr1	3135942	3136442	2	NK._.HI_control_AS11-18755	67023	PRDM16	Intronic
chr1	3137639	3138139	2	CD8 TEM._.MSSA_DU19-01S0003492	68720	PRDM16	Intronic
chr1	3141380	3141880	2	B naive._.MRSA_DU19-01S0003542	72461	PRDM16	Intronic
chr1	3146785	3147285	2	B naive._.HI_control_AS11-18755	77866	PRDM16	Intronic
chr1	3148768	3149268	2	CD4 Naive._.MRSA_DU19-01S0003992	79849	PRDM16	Intronic
chr1	3149296	3149796	2	CD4 Naive._.MRSA_DU19-01S0003987	80377	PRDM16	Intronic
chr1	3152566	3153066	2	CD8 TEM._.MSSA_DU19-01S0003492	83647	PRDM16	Intronic
chr1	3155225	3155725	2	CD4 TCM._.HI_control_AS09-13278	86306	PRDM16	Intronic
chr1	3164897	3165397	2	NK._.MSSA_DU19-01S0003492	95978	PRDM16	Intronic
chr1	3166360	3166860	2	CD4 TCM._.MRSA_DU19-01S0003994	97441	PRDM16	Intronic
chr1	3170609	3171109	21	CD14 Mono._.MSSA_DU19-01S0003515	101690	PRDM16	Intronic
chr1	3172296	3172796	2	CD4 TCM._.MSSA_DU19-01S0003492	103377	PRDM16	Intronic
chr1	3174814	3175314	15	CD14 Mono._.ANTH_control_BMI0094	105895	PRDM16	Intronic
chr1	3179047	3179547	2	CD4 Naive._.MSSA_DU19-01S0003507	110128	PRDM16	Intronic
chr1	3181894	3182394	3	CD16 Mono._.ANTH_control_BWJ0023	112975	PRDM16	Intronic
chr1	3187387	3187887	2	CD16 Mono._.ANTH_control_BMI0101	118468	PRDM16	Intronic
chr1	3190858	3191358	2	CD4 TCM._.HI_control_AS09-13278	121939	PRDM16	Intronic
chr1	3192286	3192786	9	CD14 Mono._.MSSA_DU19-01S0003507	123367	PRDM16	Intronic
chr1	3220047	3220547	2	CD4 TCM._.HI_control_AS09-13278	151128	PRDM16	Intronic
chr1	3222153	3222653	11	CD14 Mono._.HI_control_AS17-00144	153234	PRDM16	Intronic
chr1	3225252	3225752	2	CD4 TCM._.HI_control_AS09-13278	156333	PRDM16	Intronic
chr1	3229402	3229902	2	NK._.Other	160483	PRDM16	Intronic
chr1	3235041	3235541	3	CD8 TEM._.MRSA_DU19-01S0003994	166122	PRDM16	Intronic
chr1	3237606	3238106	2	CD4 TCM._.HI_control_AS09-13278	168687	PRDM16	Intronic
chr1	3239709	3240209	2	CD8 TEM._.MRSA_DU19-01S0003987	170790	PRDM16	Intronic
chr1	3247346	3247846	2	CD16 Mono._.MSSA_DU19-01S0003482	178427	PRDM16	Intronic
chr1	3252075	3252575	2	NK._.HI_control_AS11-18755	183156	PRDM16	Intronic
chr1	3259917	3260417	2	NK._.HI_control_AS11-18755	190998	PRDM16	Intronic
chr1	3265297	3265797	2	NK._.MSSA_DU19-01S0003453	188878	ARHGEF16	Intronic
chr1	3266266	3266766	2	CD16 Mono._.MSSA_DU19-01S0003507	187909	ARHGEF16	Intronic
chr1	3270233	3270733	3	CD4 Naive._.ANTH_control_BMI0093	183942	ARHGEF16	Intronic
chr1	3271800	3272300	2	CD4 Naive._.MRSA_DU19-01S0003987	182375	ARHGEF16	Intronic
chr1	3273259	3273759	2	CD4 TCM._.HI_control_AS09-13278	180916	ARHGEF16	Intronic
chr1	3274591	3275091	2	Platelet._.MRSA_DU19-01S0003542	179584	ARHGEF16	Intronic
chr1	3275586	3276086	2	NK._.ANTH_control_BMI0101	178589	ARHGEF16	Intronic
chr1	3277521	3278021	2	NK._.HI_control_AS11-18755	176654	ARHGEF16	Intronic
chr1	3278293	3278793	2	NK._.MSSA_DU19-01S0003482	175882	ARHGEF16	Intronic
chr1	3279132	3279632	2	CD8 TEM._.HI_control_AS09-13278	175043	ARHGEF16	Intronic
chr1	3283140	3283640	2	NK._.MSSA_DU19-01S0003462	171035	ARHGEF16	Intronic
chr1	3285396	3285896	3	NK._.HI_control_AS11-18755	168779	ARHGEF16	Intronic
chr1	3285903	3286403	3	NK._.HI_control_AS11-18755	168272	ARHGEF16	Intronic
chr1	3286417	3286917	2	CD8 TEM._.MRSA_DU19-01S0004015	167758	ARHGEF16	Intronic
chr1	3288403	3288903	2	CD4 Naive._.MRSA_DU19-01S0003987	165772	ARHGEF16	Intronic
chr1	3291288	3291788	2	CD16 Mono._.MSSA_DU19-01S0003464	162887	ARHGEF16	Intronic
chr1	3295761	3296261	2	CD4 Naive._.ANTH_control_BMI0093	158414	ARHGEF16	Intronic
chr1	3305806	3306306	3	CD14 Mono._.MRSA_DU19-01S0003542	148369	ARHGEF16	Intronic
chr1	3306796	3307296	15	CD14 Mono._.MRSA_DU19-01S0003542	147379	ARHGEF16	Intronic
chr1	3307852	3308352	4	CD14 Mono._.MRSA_DU19-01S0003542	146323	ARHGEF16	Intronic
chr1	3308683	3309183	2	NK._.MSSA_DU19-01S0003492	145492	ARHGEF16	Intronic
chr1	3310655	3311155	2	B naive._.MSSA_DU19-01S0003464	143520	ARHGEF16	Intronic
chr1	3311369	3311869	2	B naive._.HI_control_AS14-03700	142806	ARHGEF16	Intronic
chr1	3313083	3313583	22	CD14 Mono._.MSSA_DU19-01S0003515	141092	ARHGEF16	Intronic
chr1	3314213	3314713	2	CD4 Naive._.MRSA_DU19-01S0003992	139962	ARHGEF16	Intronic
chr1	3314803	3315303	2	CD4 Naive._.MSSA_DU19-01S0003492	139372	ARHGEF16	Intronic
chr1	3316123	3316623	16	CD8 TEM._.MSSA_DU19-01S0003462	138052	ARHGEF16	Intronic
chr1	3316698	3317198	20	CD14 Mono._.MRSA_DU19-01S0003542	137477	ARHGEF16	Intronic
chr1	3319879	3320379	18	CD14 Mono._.MSSA_DU19-01S0003462	134296	ARHGEF16	Intronic
chr1	3320710	3321210	7	CD14 Mono._.MRSA_DU19-01S0003989	133465	ARHGEF16	Intronic
chr1	3323190	3323690	2	CD4 Naive._.MRSA_DU19-01S0003992	130985	ARHGEF16	Intronic
chr1	3329164	3329664	3	MAIT._.MSSA_DU19-01S0003462	125011	ARHGEF16	Intronic
chr1	3330219	3330719	2	B naive._.MSSA_DU19-01S0003507	123956	ARHGEF16	Intronic
chr1	3331286	3331786	2	MAIT._.MSSA_DU19-01S0003462	122889	ARHGEF16	Intronic
chr1	3333952	3334452	2	MAIT._.MSSA_DU19-01S0003453	120223	ARHGEF16	Intronic
chr1	3335357	3335857	3	CD4 TCM._.MRSA_DU19-01S0004013	118818	ARHGEF16	Intronic
chr1	3340033	3340533	2	CD4 TCM._.HI_control_AS09-13278	114142	ARHGEF16	Intronic
chr1	3348473	3348973	2	CD4 TCM._.HI_control_AS09-13278	105702	ARHGEF16	Intronic
chr1	3349317	3349817	3	CD4 Naive._.HI_control_AS17-00144	104858	ARHGEF16	Intronic
chr1	3350941	3351441	4	CD4 Naive._.MRSA_DU19-01S0003978	103234	ARHGEF16	Intronic
chr1	3351835	3352335	2	CD4 Naive._.MSSA_DU19-01S0003492	102340	ARHGEF16	Intronic
chr1	3352662	3353162	2	CD4 Naive._.HI_control_AS17-00144	101513	ARHGEF16	Intronic
chr1	3356334	3356834	3	CD4 TCM._.MSSA_DU19-01S0004017	97841	ARHGEF16	Intronic
chr1	3357526	3358026	3	NK_CD56bright._.1	96649	ARHGEF16	Intronic
chr1	3359741	3360241	2	CD8 TEM._.MRSA_DU19-01S0004015	94434	ARHGEF16	Intronic
chr1	3361678	3362178	3	NK_CD56bright._.ANTH_control_BWJ0023	92497	ARHGEF16	Intronic
chr1	3363575	3364075	2	NK._.MSSA_DU19-01S0003462	90600	ARHGEF16	Intronic
chr1	3364314	3364814	2	CD16 Mono._.ANTH_control_BMI0095	89861	ARHGEF16	Intronic
chr1	3372275	3372775	22	NK._.ANTH_control_BMI0101	81900	ARHGEF16	Intronic
chr1	3373206	3373706	4	CD8 TEM._.MRSA_DU19-01S0003992	80969	ARHGEF16	Intronic
chr1	3374748	3375248	2	B naive._.MSSA_DU19-01S0003507	79427	ARHGEF16	Intronic
chr1	3377513	3378013	2	CD8 TEM._.MSSA_DU19-01S0003509	76662	ARHGEF16	Intronic
chr1	3381230	3381730	2	NK._.MSSA_DU19-01S0003482	72945	ARHGEF16	Intronic
chr1	3382200	3382700	3	NK._.MSSA_DU19-01S0003482	71975	ARHGEF16	Intronic
chr1	3384358	3384858	23	NK._.MSSA_DU19-01S0003466	69817	ARHGEF16	Intronic
chr1	3387474	3387974	2	CD4 Naive._.HI_control_AS17-00144	66701	ARHGEF16	Intronic
chr1	3388200	3388700	2	CD4 TCM._.HI_control_AS09-13278	65975	ARHGEF16	Intronic
chr1	3391467	3391967	2	CD4 TCM._.MSSA_DU19-01S0003453	62708	ARHGEF16	Intronic
chr1	3393702	3394202	2	NK._.ANTH_control_BMI0101	60473	ARHGEF16	Intronic
chr1	3396277	3396777	3	CD4 Naive._.MRSA_DU19-01S0003987	57898	ARHGEF16	Exonic
chr1	3404876	3405376	3	CD4 TCM._.HI_control_AS09-13278	49299	ARHGEF16	Intronic
chr1	3410348	3410848	2	CD4 TCM._.HI_control_AS09-13278	43827	ARHGEF16	Intronic
chr1	3413925	3414425	2	CD4 Naive._.HI_control_AS17-00144	40250	ARHGEF16	Intronic
chr1	3417950	3418450	2	CD16 Mono._.MSSA_DU19-01S0003464	36225	ARHGEF16	Intronic
chr1	3419606	3420106	3	CD4 TCM._.HI_control_AS09-13278	34569	ARHGEF16	Intronic
chr1	3423710	3424210	3	CD4 TCM._.HI_control_AS09-13278	30465	ARHGEF16	Intronic
chr1	3424615	3425115	13	CD14 Mono._.MSSA_DU19-01S0003509	29560	ARHGEF16	Intronic
chr1	3430126	3430626	2	CD4 TCM._.MSSA_DU19-01S0003527	24049	ARHGEF16	Intronic
chr1	3431317	3431817	2	CD4 Naive._.HI_control_AS17-00144	22858	ARHGEF16	Intronic
chr1	3432123	3432623	2	CD16 Mono._.MRSA_DU19-01S0004015	22052	ARHGEF16	Intronic
chr1	3453052	3453552	24	CD4 Naive._.HI_control_AS17-00144	1123	ARHGEF16	Promoter
chr1	3454135	3454635	6	NK._.MRSA_DU19-01S0004013	40	ARHGEF16	Promoter
chr1	3454819	3455319	8	CD14 Mono._.MSSA_DU19-01S0003509	642	ARHGEF16	Intronic
chr1	3456759	3457259	2	CD8 TEM._.MRSA_DU19-01S0003992	2582	ARHGEF16	Intronic
chr1	3458166	3458666	2	MAIT._.MSSA_DU19-01S0003462	3989	ARHGEF16	Intronic
chr1	3459907	3460407	3	CD4 TCM._.MRSA_DU19-01S0003989	5730	ARHGEF16	Intronic
chr1	3462205	3462705	2	CD4 Naive._.ANTH_control_BMI0093	8028	ARHGEF16	Intronic
chr1	3464746	3465246	3	CD16 Mono._.ANTH_control_BMI0101	10569	ARHGEF16	Intronic
chr1	3465424	3465924	3	NK._.MSSA_DU19-01S0003492	11247	ARHGEF16	Intronic
chr1	3466564	3467064	2	CD4 Naive._.MSSA_DU19-01S0004017	12387	ARHGEF16	Intronic
chr1	3470031	3470531	2	CD8 TEM._.MSSA_DU19-01S0003509	15854	ARHGEF16	Intronic
chr1	3477078	3477578	4	CD16 Mono._.ANTH_control_BMI0094	22901	ARHGEF16	Intronic
chr1	3477943	3478443	2	MAIT._.MSSA_DU19-01S0003527	23766	ARHGEF16	Exonic
chr1	3479183	3479683	2	CD4 TCM._.HI_control_AS14-03700	25006	ARHGEF16	Intronic
chr1	3482440	3482940	4	CD4 TCM._.ANTH_control_BMI0093	28263	ARHGEF16	Distal
chr1	3483773	3484273	6	NK._.ANTH_control_BMI0101	29596	ARHGEF16	Distal
chr1	3484879	3485379	3	CD4 TCM._.MSSA_DU19-01S0003492	30702	ARHGEF16	Distal
chr1	3489598	3490098	2	CD4 TCM._.ANTH_control_BMI0094	35421	ARHGEF16	Distal
chr1	3491156	3491656	32	CD4 TCM._.HI_control_AS17-00144	36979	ARHGEF16	Intronic
chr1	3492159	3492659	2	CD14 Mono._.MSSA_DU19-01S0003515	37982	ARHGEF16	Intronic
chr1	3493989	3494489	2	CD4 TCM._.ANTH_control_BMI0093	39812	ARHGEF16	Exonic
chr1	3494658	3495158	2	CD16 Mono._.MSSA_DU19-01S0003482	40481	ARHGEF16	Intronic
chr1	3495377	3495877	2	NK._.MSSA_DU19-01S0003492	41200	ARHGEF16	Intronic
chr1	3497191	3497691	2	CD4 Naive._.MSSA_DU19-01S0003492	43014	ARHGEF16	Intronic
chr1	3498517	3499017	2	CD14 Mono._.MRSA_DU19-01S0004013	44340	ARHGEF16	Exonic
chr1	3500350	3500850	2	CD4 TCM._.MRSA_DU19-01S0004015	46173	ARHGEF16	Intronic
chr1	3501763	3502263	5	CD4 TCM._.MSSA_DU19-01S0003507	47586	ARHGEF16	Intronic
chr1	3503818	3504318	3	CD8 TEM._.MRSA_DU19-01S0003978	49641	ARHGEF16	Intronic
chr1	3506468	3506968	2	NK._.MSSA_DU19-01S0003527	52291	ARHGEF16	Intronic
chr1	3508755	3509255	2	CD16 Mono._.MSSA_DU19-01S0003482	51784	MIR551A	Intronic
chr1	3509689	3510189	2	CD4 TCM._.MRSA_DU19-01S0003992	50850	MIR551A	Exonic
chr1	3514726	3515226	2	CD4 TCM._.MSSA_DU19-01S0003492	45813	MIR551A	Intronic
chr1	3517138	3517638	3	CD16 Mono._.MSSA_DU19-01S0003453	43401	MIR551A	Intronic
chr1	3518114	3518614	6	CD4 TCM._.ANTH_control_BMI0101	42425	MIR551A	Intronic
chr1	3518871	3519371	2	CD4 Naive._.MSSA_DU19-01S0003464	41668	MIR551A	Intronic
chr1	3523885	3524385	2	CD4 TCM._.HI_control_AS09-13278	36654	MIR551A	Exonic
chr1	3526853	3527353	2	CD4 TCM._.HI_control_AS09-13278	33686	MIR551A	Intronic
chr1	3528072	3528572	2	CD4 TCM._.MSSA_DU19-01S0003492	32467	MIR551A	Intronic
chr1	3530019	3530519	4	CD4 Naive._.MSSA_DU19-01S0003462	30520	MIR551A	Intronic
chr1	3530713	3531213	10	CD4 TCM._.MRSA_DU19-01S0003987	29826	MIR551A	Intronic
chr1	3531242	3531742	32	CD4 TCM._.ANTH_control_BMI0099	29297	MIR551A	Intronic
chr1	3531826	3532326	5	CD4 Naive._.MRSA_DU19-01S0004011	28713	MIR551A	Intronic
chr1	3533123	3533623	3	CD4 TCM._.HI_control_AS09-13278	27416	MIR551A	Intronic
chr1	3535496	3535996	2	CD4 Naive._.MRSA_DU19-01S0003992	25043	MIR551A	Intronic
chr1	3538476	3538976	4	CD4 Naive._.MSSA_DU19-01S0003453	22063	MIR551A	Intronic
chr1	3539811	3540311	2	CD4 Naive._.MRSA_DU19-01S0003987	20728	MIR551A	Intronic
chr1	3541461	3541961	2	CD8 TEM._.MSSA_DU19-01S0003464	19078	MIR551A	Intronic
chr1	3544203	3544703	2	MAIT._.MSSA_DU19-01S0003462	16336	MIR551A	Intronic
chr1	3545197	3545697	2	CD4 Naive._.ANTH_control_BMI0093	15342	MIR551A	Intronic
chr1	3546190	3546690	2	B naive._.MSSA_DU19-01S0003464	14349	MIR551A	Intronic
chr1	3548355	3548855	3	NK._.MSSA_DU19-01S0003527	12184	MIR551A	Intronic
chr1	3549788	3550288	2	NK._.MSSA_DU19-01S0003527	10751	MIR551A	Intronic
chr1	3552006	3552506	2	MAIT._.MSSA_DU19-01S0003466	8533	MIR551A	Intronic
chr1	3554493	3554993	2	CD4 TCM._.ANTH_control_BMI0094	6046	MIR551A	Intronic
chr1	3557921	3558421	3	CD4 Naive._.MRSA_DU19-01S0003987	2618	MIR551A	Intronic
chr1	3562577	3563077	2	CD4 Naive._.MRSA_DU19-01S0003987	2036	MIR551A	Intronic
chr1	3564555	3565055	4	NK._.MSSA_DU19-01S0003492	4014	MIR551A	Intronic
chr1	3565172	3565672	16	CD4 Naive._.ANTH_control_BMI0093	4631	MIR551A	Intronic
chr1	3565838	3566338	2	NK._.MRSA_DU19-01S0004013	5297	MIR551A	Intronic
chr1	3567286	3567786	2	CD8 TEM._.MSSA_DU19-01S0003462	6745	MIR551A	Intronic
chr1	3568043	3568543	2	B naive._.HI_control_AS11-18755	7502	MIR551A	Intronic
chr1	3570286	3570786	2	CD8 TEM._.MSSA_DU19-01S0003462	9745	MIR551A	Intronic
chr1	3570793	3571293	2	CD4 Naive._.MRSA_DU19-01S0003987	10252	MIR551A	Intronic
chr1	3571620	3572120	2	NK._.MRSA_DU19-01S0004013	11079	MIR551A	Intronic
chr1	3573859	3574359	2	CD8 TEM._.MSSA_DU19-01S0003492	13318	MIR551A	Intronic
chr1	3574982	3575482	2	NK._.HI_control_AS11-18755	14441	MIR551A	Intronic
chr1	3575620	3576120	2	NK._.HI_control_AS11-18755	15079	MIR551A	Intronic
chr1	3576236	3576736	3	NK._.MRSA_DU19-01S0004013	15695	MIR551A	Intronic
chr1	3576936	3577436	3	NK._.MRSA_DU19-01S0004013	16395	MIR551A	Intronic
chr1	3580233	3580733	2	NK._.MRSA_DU19-01S0004013	19692	MIR551A	Intronic
chr1	3585017	3585517	2	NK._.MSSA_DU19-01S0003507	24476	MIR551A	Intronic
chr1	3586454	3586954	2	CD4 TCM._.MSSA_DU19-01S0003515	24790	MEGF6	Intronic
chr1	3587036	3587536	2	CD4 TCM._.MSSA_DU19-01S0004017	24208	MEGF6	Intronic
chr1	3588291	3588791	9	NK._.MRSA_DU19-01S0004013	22953	MEGF6	Intronic
chr1	3591871	3592371	3	CD4 Naive._.MSSA_DU19-01S0003492	19373	MEGF6	Intronic
chr1	3592373	3592873	2	CD16 Mono._.MSSA_DU19-01S0003482	18871	MEGF6	Intronic
chr1	3595422	3595922	3	NK._.MSSA_DU19-01S0003515	15822	MEGF6	Intronic
chr1	3596837	3597337	2	NK._.Other	14407	MEGF6	Intronic
chr1	3597395	3597895	19	NK._.MSSA_DU19-01S0003462	13849	MEGF6	Intronic
chr1	3598269	3598769	4	CD4 TCM._.MSSA_DU19-01S0004017	12975	MEGF6	Intronic
chr1	3598840	3599340	15	NK._.MRSA_DU19-01S0004013	12404	MEGF6	Intronic
chr1	3599735	3600235	21	NK._.ANTH_control_BWJ0023	11509	MEGF6	Intronic
chr1	3603366	3603866	2	MAIT._.MSSA_DU19-01S0003527	7878	MEGF6	Intronic
chr1	3606734	3607234	2	NK._.MSSA_DU19-01S0003482	4510	MEGF6	Intronic
chr1	3610119	3610619	2	CD4 TCM._.MSSA_DU19-01S0003515	1125	MEGF6	Intronic
chr1	3610751	3611251	7	CD14 Mono._.ANTH_control_BMI0095	493	MEGF6	Intronic
chr1	3611455	3611955	22	CD4 Naive._.MRSA_DU19-01S0003978	209	MEGF6	Promoter
chr1	3615082	3615582	7	NK._.MRSA_DU19-01S0003542	3836	MEGF6	Distal
chr1	3617808	3618308	2	NK._.MRSA_DU19-01S0004011	6562	MEGF6	Distal
chr1	3618951	3619451	31	CD4 TCM._.MSSA_DU19-01S0003453	5800	TPRG1L	Distal
chr1	3621045	3621545	9	NK._.HI_control_AS11-18755	3706	TPRG1L	Distal
chr1	3623149	3623649	3	CD4 TCM._.HI_control_AS09-13278	1602	TPRG1L	Promoter
chr1	3624120	3624620	11	NK._.MSSA_DU19-01S0003464	631	TPRG1L	Promoter
chr1	3624649	3625149	30	CD4 Naive._.HI_control_AS17-00144	102	TPRG1L	Promoter
chr1	3625236	3625736	14	NK._.HI_control_AS11-18755	483	TPRG1L	Exonic
chr1	3629978	3630478	2	CD16 Mono._.MSSA_DU19-01S0003482	5225	TPRG1L	Distal
chr1	3640363	3640863	3	CD4 TCM._.MSSA_DU19-01S0003462	11906	TP73	Intronic
chr1	3649044	3649544	2	CD4 TCM._.MRSA_DU19-01S0003992	3225	TP73	Intronic
chr1	3649853	3650353	31	CD8 TEM._.MRSA_DU19-01S0004015	2416	TP73	Intronic
chr1	3650930	3651430	4	NK._.MSSA_DU19-01S0003492	1339	TP73	Promoter
chr1	3651483	3651983	2	B memory._.ANTH_control_BWJ0023	786	TP73	Promoter
chr1	3652226	3652726	22	CD4 TCM._.MSSA_DU19-01S0003466	43	TP73	Promoter
chr1	3653182	3653682	5	CD4 TCM._.MSSA_DU19-01S0003453	670	WRAP73	Promoter
chr1	3655869	3656369	4	B naive._.Other	3357	WRAP73	Intronic
chr1	3656607	3657107	2	B memory._.Other	4095	WRAP73	Intronic
chr1	3664176	3664676	2	CD8 TEM._.MRSA_DU19-01S0003994	11664	WRAP73	Intronic
chr1	3665325	3665825	2	B naive._.Other	12813	WRAP73	Intronic
chr1	3666189	3666689	14	B naive._.ANTH_control_BMI0095	13677	WRAP73	Intronic
chr1	3667352	3667852	3	B naive._.ANTH_control_BMI0099	14840	WRAP73	Intronic
chr1	3668797	3669297	23	CD14 Mono._.ANTH_control_BMI0094	16285	WRAP73	Intronic
chr1	3669318	3669818	2	CD4 Naive._.HI_control_AS14-03700	16806	WRAP73	Intronic
chr1	3672523	3673023	3	B naive._.ANTH_control_BMI0099	20011	WRAP73	Intronic
chr1	3673232	3673732	9	B naive._.ANTH_control_BMI0095	20720	WRAP73	Intronic
chr1	3674017	3674517	3	CD16 Mono._.MSSA_DU19-01S0003453	21505	WRAP73	Intronic
chr1	3676740	3677240	7	B naive._.ANTH_control_BMI0095	24228	WRAP73	Intronic
chr1	3677498	3677998	27	CD14 Mono._.MSSA_DU19-01S0003507	24986	WRAP73	Intronic
chr1	3678211	3678711	17	CD14 Mono._.MRSA_DU19-01S0003542	25699	WRAP73	Intronic
chr1	3678968	3679468	4	cDC2._.Other	26456	WRAP73	Intronic
chr1	3680642	3681142	5	B naive._.ANTH_control_BMI0095	28130	WRAP73	Intronic
chr1	3681696	3682196	2	CD8 TEM._.MRSA_DU19-01S0003987	29184	WRAP73	Intronic
chr1	3682197	3682697	3	CD8 TEM._.MRSA_DU19-01S0003987	29685	WRAP73	Intronic
chr1	3682745	3683245	2	CD16 Mono._.MRSA_DU19-01S0003542	30233	WRAP73	Intronic
chr1	3683954	3684454	3	CD16 Mono._.ANTH_control_BMI0095	31442	WRAP73	Intronic
chr1	3686294	3686794	2	CD4 Naive._.MSSA_DU19-01S0003492	33782	WRAP73	Intronic
chr1	3686820	3687320	2	CD4 Naive._.MSSA_DU19-01S0003492	34308	WRAP73	Intronic
chr1	3688318	3688818	4	CD14 Mono._.MRSA_DU19-01S0003542	35806	WRAP73	Intronic
chr1	3695558	3696058	20	CD14 Mono._.ANTH_control_BMI0094	43046	WRAP73	Intronic
chr1	3696097	3696597	2	CD4 TCM._.MRSA_DU19-01S0003994	43585	WRAP73	Intronic
chr1	3700976	3701476	2	CD8 TEM._.MRSA_DU19-01S0003987	46109	TP73-AS1	Intronic
chr1	3702751	3703251	2	CD4 TCM._.HI_control_AS17-00144	44334	TP73-AS1	Intronic
chr1	3703263	3703763	2	CD16 Mono._.ANTH_control_BMI0093	43822	TP73-AS1	Intronic
chr1	3703883	3704383	2	CD8 TEM._.HI_control_AS09-13278	43202	TP73-AS1	Intronic
chr1	3704620	3705120	2	CD4 TCM._.HI_control_AS14-03700	42465	TP73-AS1	Intronic
chr1	3708097	3708597	2	CD4 TCM._.ANTH_control_BMI0094	38988	TP73-AS1	Exonic
chr1	3708937	3709437	2	CD16 Mono._.MRSA_DU19-01S0003978	38148	TP73-AS1	Intronic
chr1	3709917	3710417	2	CD4 TCM._.HI_control_AS14-03700	37168	TP73-AS1	Intronic
chr1	3713031	3713531	2	CD16 Mono._.ANTH_control_BMI0101	34054	TP73-AS1	Intronic
chr1	3714157	3714657	2	MAIT._.MSSA_DU19-01S0003482	32928	TP73-AS1	Intronic
chr1	3717967	3718467	3	B naive._.ANTH_control_BMI0095	29118	TP73-AS1	Intronic
chr1	3718696	3719196	2	B naive._.ANTH_control_BMI0099	28389	TP73-AS1	Intronic
chr1	3719693	3720193	11	NK._.MSSA_DU19-01S0003492	27392	TP73-AS1	Intronic
chr1	3721180	3721680	3	NK._.HI_control_AS11-18755	25905	TP73-AS1	Intronic
chr1	3722299	3722799	2	CD4 TCM._.MSSA_DU19-01S0003453	24786	TP73-AS1	Intronic
chr1	3722868	3723368	2	CD14 Mono._.MRSA_DU19-01S0003992	24217	TP73-AS1	Intronic
chr1	3723384	3723884	2	MAIT._.MSSA_DU19-01S0003462	23701	TP73-AS1	Intronic
chr1	3724329	3724829	23	CD8 TEM._.MSSA_DU19-01S0003492	22756	TP73-AS1	Intronic
chr1	3727995	3728495	2	CD8 TEM._.MRSA_DU19-01S0003987	19090	TP73-AS1	Intronic
chr1	3729792	3730292	3	CD4 TCM._.HI_control_AS09-13278	17293	TP73-AS1	Exonic
chr1	3730609	3731109	2	CD8 TEM._.MRSA_DU19-01S0003987	16476	TP73-AS1	Intronic
chr1	3731983	3732483	2	CD4 Naive._.MRSA_DU19-01S0003542	15102	TP73-AS1	Intronic
chr1	3732554	3733054	2	CD8 TEM._.MRSA_DU19-01S0003987	14531	TP73-AS1	Exonic
chr1	3733061	3733561	2	CD4 TCM._.MRSA_DU19-01S0003987	14024	TP73-AS1	Exonic
chr1	3738022	3738522	2	CD4 TCM._.HI_control_AS09-13278	9063	TP73-AS1	Exonic
chr1	3741943	3742443	2	CD8 TEM._.HI_control_AS17-00144	5142	TP73-AS1	Intronic
chr1	3745008	3745508	5	CD4 TCM._.MSSA_DU19-01S0004017	2077	TP73-AS1	Intronic
chr1	3745725	3746225	2	CD8 TEM._.MRSA_DU19-01S0003987	1360	TP73-AS1	Exonic
chr1	3746344	3746844	3	NK._.MSSA_DU19-01S0003492	741	TP73-AS1	Exonic
chr1	3747189	3747689	32	CD4 TCM._.ANTH_control_BMI0101	102	TP73-AS1	Promoter
chr1	3768873	3769373	2	NK._.MSSA_DU19-01S0003492	3664	SMIM1	Intronic
chr1	3770319	3770819	2	NK._.MRSA_DU19-01S0004011	2218	SMIM1	Intronic
chr1	3771592	3772092	3	CD4 Naive._.MSSA_DU19-01S0003462	945	SMIM1	Promoter
chr1	3772384	3772884	16	B naive._.HI_control_AS11-18755	153	SMIM1	Promoter
chr1	3772945	3773445	13	CD4 Naive._.MRSA_DU19-01S0003989	406	SMIM1	Intronic
chr1	3773567	3774067	3	NK._.MSSA_DU19-01S0003464	1028	SMIM1	Intronic
chr1	3774187	3774687	5	NK._.ANTH_control_BMI0101	1648	SMIM1	Intronic
chr1	3774819	3775319	2	CD8 TEM._.MRSA_DU19-01S0004015	2280	SMIM1	Intronic
chr1	3775865	3776365	7	B memory._.MSSA_DU19-01S0003515	3326	SMIM1	Distal
chr1	3777065	3777565	2	CD4 TCM._.MRSA_DU19-01S0004015	4526	SMIM1	Distal
chr1	3777588	3778088	2	CD4 TCM._.MSSA_DU19-01S0003453	5049	SMIM1	Distal
chr1	3778127	3778627	3	CD4 Naive._.HI_control_AS14-03700	5588	SMIM1	Distal
chr1	3784647	3785147	2	CD4 TCM._.HI_control_AS17-00144	11606	LRRC47	Intronic
chr1	3787375	3787875	12	MAIT._.MSSA_DU19-01S0003466	8878	LRRC47	Intronic
chr1	3787934	3788434	3	CD8 TEM._.MSSA_DU19-01S0003492	8319	LRRC47	Intronic
chr1	3789943	3790443	3	CD4 Naive._.MSSA_DU19-01S0004017	6310	LRRC47	Intronic
chr1	3793547	3794047	26	CD14 Mono._.MSSA_DU19-01S0003509	2706	LRRC47	Intronic
chr1	3794940	3795440	2	MAIT._.MSSA_DU19-01S0003453	1313	LRRC47	Intronic
chr1	3795754	3796254	3	NK._.MSSA_DU19-01S0003527	499	LRRC47	Exonic
chr1	3796304	3796804	32	CD4 TCM._.MSSA_DU19-01S0003527	49	LRRC47	Promoter
chr1	3796814	3797314	4	CD4 TCM._.MSSA_DU19-01S0003509	559	LRRC47	Promoter
chr1	3801380	3801880	2	CD4 Naive._.MRSA_DU19-01S0004013	5125	LRRC47	Distal
chr1	3805144	3805644	2	CD4 TCM._.HI_control_AS17-00144	8889	LRRC47	Distal
chr1	3810093	3810593	23	CD8 TEM._.MSSA_DU19-01S0003466	13838	LRRC47	Distal
chr1	3810849	3811349	3	CD8 TEM._.MRSA_DU19-01S0004013	14594	LRRC47	Distal
chr1	3822327	3822827	2	CD8 TEM._.ANTH_control_BMI0101	26072	LRRC47	Intronic
chr1	3842868	3843368	7	CD16 Mono._.ANTH_control_BMI0101	14095	CEP104	Exonic
chr1	3844761	3845261	2	B naive._.ANTH_control_BWJ0023	12202	CEP104	Intronic
chr1	3853528	3854028	2	CD4 Naive._.MSSA_DU19-01S0003507	3435	CEP104	Intronic
chr1	3856531	3857031	4	CD8 Naive._.ANTH_control_BMI0099	432	CEP104	Promoter
chr1	3857113	3857613	32	CD4 TCM._.MSSA_DU19-01S0003492	95	DFFB	Promoter
chr1	3857626	3858126	2	CD8 Naive._.ANTH_control_BWJ0023	608	DFFB	Promoter
chr1	3858156	3858656	9	NK._.MSSA_DU19-01S0003507	1138	DFFB	Promoter
chr1	3869728	3870228	2	CD16 Mono._.Other	12710	DFFB	Intronic
chr1	3881034	3881534	3	Platelet._.MRSA_DU19-01S0004015	19008	C1orf174	Intronic
chr1	3882790	3883290	2	MAIT._.MSSA_DU19-01S0003453	17252	C1orf174	Intronic
chr1	3883457	3883957	24	NK._.ANTH_control_BMI0101	16585	C1orf174	Exonic
chr1	3889883	3890383	21	NK._.ANTH_control_BMI0101	10159	C1orf174	Intronic
chr1	3890415	3890915	2	CD8 Naive._.MSSA_DU19-01S0003464	9627	C1orf174	Exonic
chr1	3890920	3891420	4	cDC2._.Other	9122	C1orf174	Exonic
chr1	3899327	3899827	13	CD14 Mono._.MRSA_DU19-01S0003992	715	C1orf174	Promoter
chr1	3899853	3900353	15	CD4 Naive._.ANTH_control_BMI0093	189	C1orf174	Promoter
chr1	3900404	3900904	10	CD8 Naive._.MRSA_DU19-01S0003549	281	LINC01134	Promoter
chr1	3901168	3901668	4	cDC2._.ANTH_control_BMI0099	1045	LINC01134	Promoter
chr1	3902082	3902582	28	CD4 TCM._.MRSA_DU19-01S0003987	1959	LINC01134	Intronic
chr1	3902648	3903148	15	CD4 TCM._.ANTH_control_BMI0101	2525	LINC01134	Intronic
chr1	3903206	3903706	18	NK._.MSSA_DU19-01S0003492	3083	LINC01134	Intronic
chr1	3907496	3907996	5	CD4 TCM._.MSSA_DU19-01S0003453	7373	LINC01134	Intronic
chr1	3909764	3910264	2	B naive._.MSSA_DU19-01S0003507	9641	LINC01134	Intronic
chr1	3910718	3911218	26	CD4 TCM._.MSSA_DU19-01S0003453	10595	LINC01134	Intronic
chr1	3913944	3914444	2	CD8 TEM._.MSSA_DU19-01S0003507	13821	LINC01134	Exonic
chr1	3918490	3918990	2	CD4 Naive._.HI_control_AS17-00144	18367	LINC01134	Distal
chr1	3922231	3922731	29	CD4 TCM._.HI_control_AS14-03700	18083	LINC01346	Distal
chr1	3923737	3924237	2	CD8 Naive._.MRSA_DU19-01S0003978	16577	LINC01346	Distal
chr1	3928815	3929315	3	NK._.ANTH_control_BMI0099	11499	LINC01346	Distal
chr1	3973084	3973584	2	MAIT._.MSSA_DU19-01S0003482	32768	LINC01346	Distal
chr1	3980269	3980769	2	CD4 TCM._.MSSA_DU19-01S0003492	39953	LINC01346	Distal
chr1	3987930	3988430	2	NK._.MSSA_DU19-01S0003462	47614	LINC01346	Distal
chr1	4006909	4007409	9	B naive._.Other	66593	LINC01346	Distal
chr1	4007572	4008072	15	B naive._.MSSA_DU19-01S0003507	67256	LINC01346	Distal
chr1	4022760	4023260	2	CD8 TEM._.MRSA_DU19-01S0003994	82444	LINC01346	Distal
chr1	4026957	4027457	12	B naive._.Other	86641	LINC01346	Distal
chr1	4027461	4027961	16	B naive._.ANTH_control_BWJ0023	87145	LINC01346	Distal
chr1	4044847	4045347	12	B naive._.HI_control_AS11-18755	104531	LINC01346	Distal
chr1	4045441	4045941	2	B naive._.HI_control_AS11-18755	105125	LINC01346	Distal
chr1	4052509	4053009	2	NK._.ANTH_control_BMI0093	112193	LINC01346	Distal
chr1	4058194	4058694	2	B naive._.MRSA_DU19-01S0003542	117878	LINC01346	Distal
chr1	4084250	4084750	2	CD16 Mono._.MRSA_DU19-01S0003978	143934	LINC01346	Distal
chr1	4090925	4091425	2	CD4 TCM._.ANTH_control_BMI0101	150609	LINC01346	Distal
chr1	4105416	4105916	2	CD8 TEM._.MRSA_DU19-01S0003994	165100	LINC01346	Distal
chr1	4107309	4107809	2	CD8 TEM._.MRSA_DU19-01S0003994	166993	LINC01346	Distal
chr1	4115417	4115917	2	NK._.MRSA_DU19-01S0004013	175101	LINC01346	Distal
chr1	4130427	4130927	2	CD8 TEM._.MRSA_DU19-01S0003994	190111	LINC01346	Distal
chr1	4133845	4134345	2	NK._.ANTH_control_BMI0101	193529	LINC01346	Distal
chr1	4137174	4137674	2	NK._.MSSA_DU19-01S0003492	196858	LINC01346	Distal
chr1	4137834	4138334	2	NK._.MSSA_DU19-01S0003492	197518	LINC01346	Distal
chr1	4184501	4185001	2	CD8 TEM._.MRSA_DU19-01S0003994	227275	LINC01777	Distal
chr1	4201237	4201737	2	CD4 Naive._.MSSA_DU19-01S0003507	210539	LINC01777	Distal
chr1	4217249	4217749	2	MAIT._.MSSA_DU19-01S0003482	194527	LINC01777	Distal
chr1	4242615	4243115	2	CD8 TEM._.MRSA_DU19-01S0003987	169161	LINC01777	Distal
chr1	4255069	4255569	2	CD4 Naive._.HI_control_AS17-00144	156707	LINC01777	Distal
chr1	4263881	4264381	2	CD16 Mono._.Other	147895	LINC01777	Distal
chr1	4267311	4267811	2	CD8 TEM._.ANTH_control_BMI0099	144465	LINC01777	Distal
chr1	4270314	4270814	2	B naive._.ANTH_control_BMI0093	141462	LINC01777	Distal
chr1	4279727	4280227	2	CD8 TEM._.MRSA_DU19-01S0003987	132049	LINC01777	Distal
chr1	4306044	4306544	2	NK._.MSSA_DU19-01S0003492	105732	LINC01777	Distal
chr1	4318839	4319339	2	CD4 Naive._.HI_control_AS17-00144	92937	LINC01777	Distal
chr1	4320984	4321484	2	CD4 Naive._.HI_control_AS17-00144	90792	LINC01777	Distal
chr1	4324259	4324759	3	CD4 Naive._.MRSA_DU19-01S0003992	87517	LINC01777	Distal
chr1	4331752	4332252	2	CD4 Naive._.HI_control_AS17-00144	80024	LINC01777	Distal
chr1	4337109	4337609	2	CD4 Naive._.HI_control_AS17-00144	74667	LINC01777	Distal
chr1	4338194	4338694	2	CD4 Naive._.HI_control_AS17-00144	73582	LINC01777	Distal
chr1	4339849	4340349	2	CD14 Mono._.MRSA_DU19-01S0003992	71927	LINC01777	Distal
chr1	4341010	4341510	2	CD4 Naive._.HI_control_AS14-03700	70766	LINC01777	Distal
chr1	4344614	4345114	2	CD4 Naive._.HI_control_AS17-00144	67162	LINC01777	Distal
chr1	4355873	4356373	2	CD16 Mono._.MSSA_DU19-01S0003482	55903	LINC01777	Distal
chr1	4356472	4356972	2	CD4 Naive._.HI_control_AS17-00144	55304	LINC01777	Distal
chr1	4358977	4359477	2	CD4 Naive._.HI_control_AS17-00144	52799	LINC01777	Distal
chr1	4362089	4362589	2	CD4 Naive._.HI_control_AS17-00144	49687	LINC01777	Distal
chr1	4362653	4363153	2	CD4 Naive._.HI_control_AS17-00144	49123	LINC01777	Distal
chr1	4372623	4373123	2	NK._.MSSA_DU19-01S0003492	39153	LINC01777	Distal
chr1	4374822	4375322	2	B naive._.ANTH_control_BMI0095	36954	LINC01777	Distal
chr1	4377294	4377794	2	CD4 Naive._.HI_control_AS17-00144	34482	LINC01777	Distal
chr1	4379272	4379772	3	CD8 TEM._.HI_control_AS14-03700	32504	LINC01777	Distal
chr1	4384920	4385420	2	CD8 TEM._.MRSA_DU19-01S0003994	26856	LINC01777	Distal
chr1	4423122	4423622	2	CD4 Naive._.MRSA_DU19-01S0003987	11344	LINC01777	Exonic
chr1	4494006	4494506	2	NK._.MRSA_DU19-01S0003542	82228	LINC01777	Distal
chr1	4497397	4497897	2	NK._.MSSA_DU19-01S0004017	85619	LINC01777	Distal
chr1	4497957	4498457	3	NK._.MSSA_DU19-01S0004017	86179	LINC01777	Distal
chr1	4498497	4498997	2	NK._.ANTH_control_BMI0101	86719	LINC01777	Distal
chr1	4508921	4509421	2	CD4 Naive._.ANTH_control_BMI0094	97143	LINC01777	Distal
chr1	4514478	4514978	2	B naive._.ANTH_control_BMI0095	102700	LINC01777	Distal
chr1	4585248	4585748	3	B naive._.ANTH_control_BMI0094	69233	AJAP1	Distal
chr1	4593647	4594147	2	CD14 Mono._.HI_control_AS14-03700	60834	AJAP1	Distal
chr1	4601936	4602436	2	CD8 TEM._.MRSA_DU19-01S0003987	52545	AJAP1	Distal
chr1	4608756	4609256	2	CD8 TEM._.MRSA_DU19-01S0003987	45725	AJAP1	Distal
chr1	4625846	4626346	2	NK._.ANTH_control_BMI0101	28635	AJAP1	Distal
chr1	4630813	4631313	2	B naive._.ANTH_control_BMI0093	23668	AJAP1	Distal
chr1	4638245	4638745	24	CD14 Mono._.HI_control_AS09-13278	16236	AJAP1	Distal
chr1	4652526	4653026	18	CD14 Mono._.HI_control_AS09-13278	1955	AJAP1	Promoter
chr1	4653213	4653713	2	CD14 Mono._.MRSA_DU19-01S0003992	1268	AJAP1	Promoter
chr1	4653893	4654393	2	CD4 TCM._.MSSA_DU19-01S0003464	588	AJAP1	Promoter
chr1	4654416	4654916	3	CD4 TCM._.MRSA_DU19-01S0004015	65	AJAP1	Promoter
chr1	4656165	4656665	3	NK._.ANTH_control_BMI0101	1682	AJAP1	Intronic
chr1	4668698	4669198	2	B naive._.ANTH_control_BMI0094	14215	AJAP1	Intronic
chr1	4670461	4670961	2	B naive._.ANTH_control_BMI0095	15978	AJAP1	Intronic
chr1	4674851	4675351	2	CD16 Mono._.ANTH_control_BMI0095	20368	AJAP1	Intronic
chr1	4676967	4677467	2	CD4 Naive._.MSSA_DU19-01S0004017	22484	AJAP1	Intronic
chr1	4682075	4682575	2	CD16 Mono._.ANTH_control_BMI0095	27592	AJAP1	Intronic
chr1	4690825	4691325	2	CD4 Naive._.ANTH_control_BMI0093	36342	AJAP1	Intronic
chr1	4696824	4697324	2	B naive._.ANTH_control_BMI0094	42341	AJAP1	Intronic
chr1	4697609	4698109	2	B naive._.ANTH_control_BMI0094	43126	AJAP1	Intronic
chr1	4709121	4709621	2	CD4 Naive._.MSSA_DU19-01S0004017	54638	AJAP1	Intronic
chr1	4710162	4710662	2	CD8 TEM._.MSSA_DU19-01S0003492	55679	AJAP1	Intronic
chr1	4717408	4717908	2	CD16 Mono._.MSSA_DU19-01S0003482	62925	AJAP1	Intronic
chr1	4720245	4720745	2	CD8 TEM._.MRSA_DU19-01S0003994	65762	AJAP1	Intronic
chr1	4721859	4722359	2	CD16 Mono._.ANTH_control_BMI0095	67376	AJAP1	Intronic
chr1	4722500	4723000	2	CD4 Naive._.MSSA_DU19-01S0004017	68017	AJAP1	Intronic
chr1	4723411	4723911	2	CD16 Mono._.MSSA_DU19-01S0003482	68928	AJAP1	Intronic
chr1	4724002	4724502	2	CD16 Mono._.MSSA_DU19-01S0003482	69519	AJAP1	Intronic
chr1	4724776	4725276	4	CD16 Mono._.ANTH_control_BMI0095	70293	AJAP1	Intronic
chr1	4727005	4727505	2	CD16 Mono._.MSSA_DU19-01S0003464	72522	AJAP1	Intronic
chr1	4729107	4729607	2	CD14 Mono._.MSSA_DU19-01S0004017	74624	AJAP1	Intronic
chr1	4731677	4732177	2	CD14 Mono._.HI_control_AS09-13278	77194	AJAP1	Intronic
chr1	4735383	4735883	4	CD14 Mono._.HI_control_AS09-13278	80900	AJAP1	Intronic
chr1	4736210	4736710	24	CD14 Mono._.HI_control_AS17-00144	81727	AJAP1	Intronic
chr1	4736956	4737456	2	B naive._.MRSA_DU19-01S0003542	82473	AJAP1	Intronic
chr1	4737839	4738339	2	CD14 Mono._.HI_control_AS09-13278	83356	AJAP1	Intronic
chr1	4750153	4750653	2	CD4 Naive._.MSSA_DU19-01S0004017	95670	AJAP1	Intronic
chr1	4752694	4753194	2	CD14 Mono._.HI_control_AS09-13278	98211	AJAP1	Intronic
chr1	4753585	4754085	2	CD4 TCM._.MRSA_DU19-01S0003987	99102	AJAP1	Intronic
chr1	4757906	4758406	2	CD8 TEM._.MRSA_DU19-01S0003994	103423	AJAP1	Intronic
chr1	4759774	4760274	5	CD16 Mono._.ANTH_control_BMI0099	105291	AJAP1	Intronic
chr1	4766385	4766885	2	CD14 Mono._.HI_control_AS09-13278	111902	AJAP1	Intronic
chr1	4770151	4770651	2	NK._.MSSA_DU19-01S0003492	115668	AJAP1	Intronic
chr1	4778112	4778612	3	CD14 Mono._.HI_control_AS09-13278	123629	AJAP1	Intronic
chr1	4796381	4796881	3	B naive._.ANTH_control_BMI0095	141898	AJAP1	Distal
chr1	4826014	4826514	2	B naive._.ANTH_control_BMI0093	171531	AJAP1	Distal
chr1	4827438	4827938	2	CD8 TEM._.HI_control_AS11-18755	172955	AJAP1	Distal
chr1	4828079	4828579	2	NK._.MSSA_DU19-01S0003462	173596	AJAP1	Distal
chr1	4871428	4871928	2	CD4 TCM._.MSSA_DU19-01S0003492	216945	AJAP1	Distal
chr1	4910601	4911101	2	B naive._.MSSA_DU19-01S0003515	256118	AJAP1	Distal
chr1	4929650	4930150	2	B naive._.MSSA_DU19-01S0003464	275167	AJAP1	Distal
chr1	4941478	4941978	2	CD4 Naive._.HI_control_AS11-18755	286995	AJAP1	Distal
chr1	4960093	4960593	2	NK._.MSSA_DU19-01S0003492	305610	AJAP1	Distal
chr1	4960986	4961486	2	CD4 Naive._.HI_control_AS11-18755	306503	AJAP1	Distal
chr1	4962765	4963265	2	CD8 TEM._.MRSA_DU19-01S0003987	308282	AJAP1	Distal
chr1	4964279	4964779	2	CD14 Mono._.MRSA_DU19-01S0003987	309796	AJAP1	Distal
chr1	4974878	4975378	2	CD14 Mono._.MRSA_DU19-01S0003994	320395	AJAP1	Distal
chr1	4998568	4999068	2	CD16 Mono._.MSSA_DU19-01S0003453	344085	AJAP1	Distal
chr1	5000039	5000539	2	CD16 Mono._.MSSA_DU19-01S0003482	345556	AJAP1	Distal
chr1	5001270	5001770	2	CD4 Naive._.MRSA_DU19-01S0003987	346787	AJAP1	Distal
chr1	5017417	5017917	2	CD4 TCM._.MSSA_DU19-01S0003515	362934	AJAP1	Distal
chr1	5039561	5040061	2	CD4 Naive._.MSSA_DU19-01S0003453	385078	AJAP1	Distal
chr1	5053654	5054154	2	CD4 Naive._.ANTH_control_BMI0094	399171	AJAP1	Distal
chr1	5110432	5110932	2	CD4 TCM._.ANTH_control_BMI0095	453388		Distal
chr1	5130736	5131236	2	CD4 Naive._.MRSA_DU19-01S0003987	433084		Distal
chr1	5135826	5136326	2	CD4 Naive._.MRSA_DU19-01S0003987	427994		Distal
chr1	5240876	5241376	2	CD4 Naive._.HI_control_AS11-18755	322944		Distal
chr1	5241431	5241931	2	CD4 Naive._.MRSA_DU19-01S0003987	322389		Distal
chr1	5286183	5286683	5	CD4 TCM._.MRSA_DU19-01S0003989	277637		Distal
chr1	5287683	5288183	2	CD4 Naive._.MRSA_DU19-01S0003992	276137		Distal
chr1	5307071	5307571	3	CD14 Mono._.HI_control_AS09-13278	256749		Distal
chr1	5311284	5311784	3	CD4 Naive._.HI_control_AS17-00144	252536		Distal
chr1	5312703	5313203	2	CD16 Mono._.MSSA_DU19-01S0003482	251117		Distal
chr1	5328569	5329069	2	CD4 Naive._.MRSA_DU19-01S0003987	235251		Distal
chr1	5329283	5329783	7	CD4 TCM._.MRSA_DU19-01S0003987	234537		Distal
chr1	5348838	5349338	5	CD8 TEM._.HI_control_AS14-03700	214982		Distal
chr1	5357921	5358421	2	Platelet._.MRSA_DU19-01S0003542	205899		Distal
chr1	5369826	5370326	2	CD4 Naive._.HI_control_AS17-00144	193994		Distal
chr1	5385317	5385817	20	CD8 TEM._.MRSA_DU19-01S0003989	178503		Distal
chr1	5386146	5386646	2	CD8 TEM._.MRSA_DU19-01S0004015	177674		Distal
chr1	5386899	5387399	2	CD4 Naive._.ANTH_control_BMI0099	176921		Distal
chr1	5388936	5389436	28	CD4 TCM._.HI_control_AS11-18755	174884		Distal
chr1	5391668	5392168	2	NK._.HI_control_AS11-18755	172152		Distal
chr1	5392194	5392694	3	NK._.HI_control_AS11-18755	171626		Distal
chr1	5392963	5393463	2	CD4 Naive._.MRSA_DU19-01S0003542	170857		Distal
chr1	5403956	5404456	2	CD4 Naive._.HI_control_AS17-00144	159864		Distal
chr1	5411637	5412137	8	CD8 TEM._.MRSA_DU19-01S0003994	152183		Distal
chr1	5417979	5418479	2	CD16 Mono._.ANTH_control_BMI0093	145841		Distal
chr1	5423113	5423613	4	NK._.MSSA_DU19-01S0003492	140707		Distal
chr1	5432064	5432564	2	CD4 TCM._.ANTH_control_BMI0101	131756		Distal
chr1	5443731	5444231	2	CD16 Mono._.MSSA_DU19-01S0003482	120089		Distal
chr1	5450708	5451208	2	NK._.MRSA_DU19-01S0004015	113112		Distal
chr1	5454795	5455295	2	B naive._.ANTH_control_BMI0093	109025		Distal
chr1	5473406	5473906	3	NK._.MSSA_DU19-01S0003492	90414		Distal
chr1	5481818	5482318	20	CD4 TCM._.MSSA_DU19-01S0003464	82002		Distal
chr1	5482720	5483220	2	CD16 Mono._.ANTH_control_BMI0099	81100		Distal
chr1	5485120	5485620	2	CD4 Naive._.ANTH_control_BMI0093	78700		Distal
chr1	5488425	5488925	3	CD8 TEM._.ANTH_control_BMI0094	75395		Distal
chr1	5502967	5503467	2	CD4 Naive._.MSSA_DU19-01S0003507	60853		Distal
chr1	5503590	5504090	2	MAIT._.MSSA_DU19-01S0003453	60230		Distal
chr1	5508387	5508887	2	CD16 Mono._.MSSA_DU19-01S0003507	55433		Distal
chr1	5509802	5510302	15	CD14 Mono._.MSSA_DU19-01S0003515	54018		Distal
chr1	5514499	5514999	17	CD14 Mono._.ANTH_control_BMI0094	49321		Distal
chr1	5522571	5523071	2	CD4 TCM._.MSSA_DU19-01S0003464	41249		Distal
chr1	5529611	5530111	2	CD8 TEM._.MRSA_DU19-01S0003994	34209		Distal
chr1	5586184	5586684	2	CD14 Mono._.MRSA_DU19-01S0003987	22362		Distal
chr1	5624099	5624599	2	B naive._.HI_control_AS09-13278	60277		Distal
chr1	5637120	5637620	4	CD4 TCM._.ANTH_control_BWJ0023	73298		Distal
chr1	5640753	5641253	5	CD8 TEM._.ANTH_control_BMI0099	76931		Distal
chr1	5645869	5646369	2	NK._.ANTH_control_BMI0101	82047		Distal
chr1	5649945	5650445	2	CD4 Naive._.MRSA_DU19-01S0003987	86123		Distal
chr1	5652788	5653288	2	CD4 Naive._.HI_control_AS11-18755	88966		Distal
chr1	5658779	5659279	2	CD16 Mono._.ANTH_control_BMI0095	94957		Distal
chr1	5666568	5667068	24	CD8 TEM._.MRSA_DU19-01S0003987	102746		Distal
chr1	5667163	5667663	26	CD8 TEM._.MRSA_DU19-01S0003987	103341		Distal
chr1	5667972	5668472	8	CD4 Naive._.MSSA_DU19-01S0003462	104150		Distal
chr1	5717567	5718067	2	Platelet._.MRSA_DU19-01S0003542	144923	MIR4689	Distal
chr1	5742555	5743055	2	CD14 Mono._.HI_control_AS09-13278	119935	MIR4689	Distal
chr1	5745714	5746214	20	CD8 TEM._.MRSA_DU19-01S0003987	116776	MIR4689	Distal
chr1	5756079	5756579	2	B naive._.MSSA_DU19-01S0003507	106411	MIR4689	Distal
chr1	5768784	5769284	2	B naive._.MSSA_DU19-01S0003507	93706	MIR4689	Distal
chr1	5770874	5771374	8	CD14 Mono._.HI_control_AS09-13278	91616	MIR4689	Distal
chr1	5772153	5772653	2	CD8 TEM._.MSSA_DU19-01S0003492	90337	MIR4689	Distal
chr1	5786591	5787091	2	B naive._.ANTH_control_BMI0093	75899	MIR4689	Distal
chr1	5819952	5820452	3	NK._.ANTH_control_BMI0101	42538	MIR4689	Distal
chr1	5821344	5821844	2	NK._.MSSA_DU19-01S0003462	41146	MIR4689	Distal
chr1	5834119	5834619	2	CD16 Mono._.MSSA_DU19-01S0003492	28371	MIR4689	Distal
chr1	5838210	5838710	2	NK._.MSSA_DU19-01S0003462	24280	MIR4689	Distal
chr1	5842878	5843378	2	CD8 TEM._.MSSA_DU19-01S0003492	19612	MIR4689	Distal
chr1	5846071	5846571	2	CD4 Naive._.MSSA_DU19-01S0003507	16419	MIR4689	Distal
chr1	5847183	5847683	3	CD4 TCM._.MSSA_DU19-01S0003466	15307	MIR4689	Distal
chr1	5858168	5858668	2	MAIT._.MSSA_DU19-01S0003482	4322	MIR4689	Distal
chr1	5865178	5865678	2	CD16 Mono._.MSSA_DU19-01S0003464	2686	MIR4689	Exonic
chr1	5866303	5866803	3	CD16 Mono._.MSSA_DU19-01S0003482	3811	MIR4689	Intronic
chr1	5873981	5874481	2	MAIT._.ANTH_control_BMI0101	11489	MIR4689	Intronic
chr1	5877056	5877556	2	MAIT._.HI_control_AS11-18755	14564	MIR4689	Exonic
chr1	5883566	5884066	2	CD4 Naive._.HI_control_AS17-00144	21074	MIR4689	Intronic
chr1	5887705	5888205	2	CD8 TEM._.HI_control_AS14-03700	25213	MIR4689	Intronic
chr1	5890472	5890972	2	CD4 Naive._.MSSA_DU19-01S0004017	27980	MIR4689	Intronic
chr1	5904801	5905301	2	CD14 Mono._.MRSA_DU19-01S0003994	42309	MIR4689	Intronic
chr1	5915919	5916419	13	CD4 TCM._.MSSA_DU19-01S0003453	53427	MIR4689	Intronic
chr1	5917692	5918192	2	NK._.MSSA_DU19-01S0003515	55200	MIR4689	Intronic
chr1	5932577	5933077	2	CD8 TEM._.HI_control_AS13-08590	58638	KCNAB2	Intronic
chr1	5937036	5937536	7	CD4 TCM._.HI_control_AS09-13278	54179	KCNAB2	Intronic
chr1	5939252	5939752	2	CD4 Naive._.HI_control_AS09-13278	51963	KCNAB2	Intronic
chr1	5941831	5942331	2	CD4 Naive._.MRSA_DU19-01S0003987	49384	KCNAB2	Intronic
chr1	5950998	5951498	2	CD8 TEM._.ANTH_control_BMI0093	40217	KCNAB2	Intronic
chr1	5954915	5955415	3	B naive._.ANTH_control_BMI0094	36300	KCNAB2	Intronic
chr1	5975082	5975582	22	CD4 TCM._.HI_control_AS17-00144	16133	KCNAB2	Intronic
chr1	5977439	5977939	5	NK._.MSSA_DU19-01S0003492	13776	KCNAB2	Intronic
chr1	5978783	5979283	2	CD16 Mono._.MSSA_DU19-01S0003492	12432	KCNAB2	Intronic
chr1	5979442	5979942	2	CD16 Mono._.MSSA_DU19-01S0003492	11773	KCNAB2	Intronic
chr1	5980369	5980869	12	CD14 Mono._.ANTH_control_BWJ0023	10846	KCNAB2	Intronic
chr1	5982287	5982787	6	CD16 Mono._.ANTH_control_BMI0101	8928	KCNAB2	Intronic
chr1	5991185	5991685	10	NK._.MSSA_DU19-01S0003466	30	KCNAB2	Promoter
chr1	5991744	5992244	32	CD4 TCM._.HI_control_AS09-13278	478	NPHP4	Intronic
chr1	5992274	5992774	3	NK_CD56bright._.ANTH_control_BMI0099	50	NPHP4	Promoter
chr1	5992927	5993427	7	CD16 Mono._.ANTH_control_BMI0093	703	NPHP4	Promoter
chr1	5993483	5993983	23	CD14 Mono._.MRSA_DU19-01S0003987	1259	NPHP4	Promoter
chr1	5994058	5994558	16	CD4 TCM._.HI_control_AS09-13278	1834	NPHP4	Promoter
chr1	5994621	5995121	32	CD4 TCM._.HI_control_AS17-00144	2397	NPHP4	Intronic
chr1	5999460	5999960	2	B naive._.MSSA_DU19-01S0003507	7236	NPHP4	Intronic
chr1	6001052	6001552	3	CD8 TEM._.MSSA_DU19-01S0003462	8828	NPHP4	Intronic
chr1	6002126	6002626	4	CD8 TEM._.HI_control_AS17-00144	9902	NPHP4	Intronic
chr1	6002801	6003301	6	NK._.MSSA_DU19-01S0003462	10577	NPHP4	Intronic
chr1	6004499	6004999	2	CD4 Naive._.HI_control_AS17-00144	12275	NPHP4	Intronic
chr1	6005172	6005672	8	NK._.MSSA_DU19-01S0003527	12948	NPHP4	Intronic
chr1	6006128	6006628	4	CD8 TEM._.HI_control_AS13-08590	13904	NPHP4	Intronic
chr1	6007310	6007810	3	CD14 Mono._.MRSA_DU19-01S0003994	15086	NPHP4	Exonic
chr1	6009294	6009794	4	CD16 Mono._.ANTH_control_BMI0093	17070	NPHP4	Intronic
chr1	6011745	6012245	7	CD8 TEM._.MSSA_DU19-01S0003509	19521	NPHP4	Intronic
chr1	6012459	6012959	13	NK._.MSSA_DU19-01S0004017	20235	NPHP4	Intronic
chr1	6013041	6013541	11	NK._.MSSA_DU19-01S0004017	20817	NPHP4	Intronic
chr1	6014618	6015118	21	CD16 Mono._.ANTH_control_BWJ0023	22394	NPHP4	Intronic
chr1	6015314	6015814	14	CD16 Mono._.ANTH_control_BMI0094	23090	NPHP4	Intronic
chr1	6016387	6016887	2	B naive._.MSSA_DU19-01S0003507	24163	NPHP4	Intronic
chr1	6025188	6025688	13	CD16 Mono._.MSSA_DU19-01S0003492	32964	NPHP4	Intronic
chr1	6026013	6026513	32	CD4 TCM._.MRSA_DU19-01S0003992	33789	NPHP4	Exonic
chr1	6026627	6027127	23	NK._.MSSA_DU19-01S0003527	34403	NPHP4	Intronic
chr1	6027229	6027729	31	CD4 TCM._.MSSA_DU19-01S0003453	35005	NPHP4	Intronic
chr1	6028033	6028533	31	CD14 Mono._.MSSA_DU19-01S0003453	35809	NPHP4	Intronic
chr1	6028740	6029240	7	CD8 TEM._.HI_control_AS13-08590	36516	NPHP4	Intronic
chr1	6030819	6031319	3	B naive._.ANTH_control_BWJ0023	38595	NPHP4	Intronic
chr1	6034427	6034927	14	CD16 Mono._.ANTH_control_BMI0095	42203	NPHP4	Exonic
chr1	6035705	6036205	2	B naive._.MSSA_DU19-01S0003464	43481	NPHP4	Exonic
chr1	6037458	6037958	5	NK._.MSSA_DU19-01S0003492	45234	NPHP4	Intronic
chr1	6041356	6041856	4	CD8 TEM._.HI_control_AS13-08590	49132	NPHP4	Exonic
chr1	6044377	6044877	2	CD8 TEM._.HI_control_AS13-08590	52153	NPHP4	Intronic
chr1	6045590	6046090	2	CD16 Mono._.ANTH_control_BMI0095	53366	NPHP4	Intronic
chr1	6052363	6052863	2	CD8 TEM._.MRSA_DU19-01S0004015	60139	NPHP4	Intronic
chr1	6055797	6056297	18	CD16 Mono._.MSSA_DU19-01S0003453	63573	NPHP4	Intronic
chr1	6056442	6056942	28	CD14 Mono._.HI_control_AS09-13278	64218	NPHP4	Intronic
chr1	6058356	6058856	5	CD16 Mono._.MSSA_DU19-01S0003482	66132	NPHP4	Intronic
chr1	6059017	6059517	5	CD16 Mono._.MRSA_DU19-01S0003987	66793	NPHP4	Intronic
chr1	6059696	6060196	2	CD16 Mono._.ANTH_control_BMI0093	67472	NPHP4	Intronic
chr1	6060217	6060717	2	CD16 Mono._.MRSA_DU19-01S0003987	67993	NPHP4	Intronic
chr1	6060846	6061346	2	CD16 Mono._.MSSA_DU19-01S0003453	68622	NPHP4	Intronic
chr1	6063463	6063963	2	CD16 Mono._.ANTH_control_BMI0099	71239	NPHP4	Intronic
chr1	6068223	6068723	2	CD16 Mono._.MSSA_DU19-01S0003482	75999	NPHP4	Intronic
chr1	6068970	6069470	2	CD16 Mono._.MSSA_DU19-01S0003492	76746	NPHP4	Intronic
chr1	6071903	6072403	3	CD4 Naive._.MRSA_DU19-01S0003987	79679	NPHP4	Intronic
chr1	6075737	6076237	4	CD16 Mono._.MSSA_DU19-01S0003492	83513	NPHP4	Intronic
chr1	6078242	6078742	2	CD16 Mono._.MSSA_DU19-01S0003482	86018	NPHP4	Intronic
chr1	6080304	6080804	2	CD16 Mono._.MSSA_DU19-01S0003453	88080	NPHP4	Intronic
chr1	6082375	6082875	5	CD16 Mono._.MSSA_DU19-01S0003482	90151	NPHP4	Intronic
chr1	6086784	6087284	3	CD16 Mono._.ANTH_control_BMI0093	93088	CHD5	Intronic
chr1	6090270	6090770	3	NK._.MRSA_DU19-01S0004013	89602	CHD5	Intronic
chr1	6091245	6091745	2	CD16 Mono._.MRSA_DU19-01S0003987	88627	CHD5	Intronic
chr1	6091753	6092253	2	CD16 Mono._.MRSA_DU19-01S0003987	88119	CHD5	Intronic
chr1	6094063	6094563	3	CD16 Mono._.MSSA_DU19-01S0003482	85809	CHD5	Intronic
chr1	6095349	6095849	4	CD16 Mono._.MSSA_DU19-01S0003453	84523	CHD5	Exonic
chr1	6096455	6096955	4	CD16 Mono._.ANTH_control_BMI0101	83417	CHD5	Exonic
chr1	6098135	6098635	4	CD16 Mono._.MSSA_DU19-01S0003453	81737	CHD5	Exonic
chr1	6098934	6099434	4	CD16 Mono._.ANTH_control_BMI0095	80938	CHD5	Exonic
chr1	6099686	6100186	6	NK._.MRSA_DU19-01S0004011	80186	CHD5	Exonic
chr1	6100197	6100697	5	NK._.ANTH_control_BMI0093	79675	CHD5	Exonic
chr1	6100826	6101326	2	NK._.ANTH_control_BMI0101	79046	CHD5	Exonic
chr1	6101583	6102083	6	CD16 Mono._.ANTH_control_BMI0095	78289	CHD5	Exonic
chr1	6102683	6103183	3	CD16 Mono._.ANTH_control_BMI0101	77189	CHD5	Exonic
chr1	6103528	6104028	2	CD16 Mono._.MSSA_DU19-01S0003492	76344	CHD5	Exonic
chr1	6104129	6104629	2	CD8 TEM._.HI_control_AS13-08590	75743	CHD5	Exonic
chr1	6108786	6109286	14	CD16 Mono._.ANTH_control_BMI0094	71086	CHD5	Intronic
chr1	6123006	6123506	14	CD16 Mono._.ANTH_control_BWJ0023	56866	CHD5	Intronic
chr1	6127641	6128141	21	CD16 Mono._.ANTH_control_BMI0094	52231	CHD5	Intronic
chr1	6133359	6133859	2	NK._.MSSA_DU19-01S0003462	46513	CHD5	Intronic
chr1	6141802	6142302	2	CD8 TEM._.HI_control_AS09-13278	38070	CHD5	Intronic
chr1	6146724	6147224	4	NK._.MRSA_DU19-01S0004015	33148	CHD5	Intronic
chr1	6147267	6147767	7	NK._.MSSA_DU19-01S0003492	32605	CHD5	Intronic
chr1	6148542	6149042	26	CD14 Mono._.ANTH_control_BMI0094	31330	CHD5	Intronic
chr1	6155747	6156247	2	CD4 TCM._.MRSA_DU19-01S0004011	24125	CHD5	Intronic
chr1	6157961	6158461	2	CD14 Mono._.MRSA_DU19-01S0004013	21911	CHD5	Intronic
chr1	6162533	6163033	2	CD4 TCM._.MSSA_DU19-01S0004017	17339	CHD5	Intronic
chr1	6166535	6167035	2	NK._.ANTH_control_BMI0101	13337	CHD5	Intronic
chr1	6170524	6171024	4	CD16 Mono._.MSSA_DU19-01S0003482	9348	CHD5	Intronic
chr1	6171843	6172343	2	CD4 Naive._.MRSA_DU19-01S0003994	8029	CHD5	Intronic
chr1	6179155	6179655	3	CD8 TEM._.MRSA_DU19-01S0003994	717	CHD5	Intronic
chr1	6180315	6180815	3	CD8 TEM._.MSSA_DU19-01S0003462	441	CHD5	Promoter
chr1	6181018	6181518	4	CD4 Naive._.ANTH_control_BMI0093	1144	CHD5	Promoter
chr1	6185477	6185977	8	CD4 TCM._.HI_control_AS09-13278	5603	CHD5	Exonic
chr1	6197759	6198259	2	CD16 Mono._.MSSA_DU19-01S0003509	7465	RNF207	Exonic
chr1	6198779	6199279	6	CD4 TCM._.MSSA_DU19-01S0003453	6445	RNF207	Exonic
chr1	6199384	6199884	13	MAIT._.MSSA_DU19-01S0003453	5840	RNF207	Intronic
chr1	6199938	6200438	2	CD4 TCM._.HI_control_AS09-13278	5286	RNF207	Intronic
chr1	6200447	6200947	2	CD4 TCM._.HI_control_AS11-18755	4777	RNF207	Exonic
chr1	6205112	6205612	20	CD8 TEM._.MRSA_DU19-01S0003987	112	RNF207	Promoter
chr1	6205840	6206340	19	CD16 Mono._.ANTH_control_BWJ0023	309	LOC102724450	Promoter
chr1	6206343	6206843	10	CD4 TCM._.MRSA_DU19-01S0004015	812	LOC102724450	Promoter
chr1	6207202	6207702	3	CD16 Mono._.MSSA_DU19-01S0003464	1671	LOC102724450	Promoter
chr1	6208615	6209115	22	CD14 Mono._.MSSA_DU19-01S0003509	523	RPL22	Exonic
chr1	6209156	6209656	17	CD16 Mono._.ANTH_control_BMI0099	16	RPL22	Promoter
chr1	6209925	6210425	2	NK._.MRSA_DU19-01S0004015	785	RPL22	Promoter
chr1	6212144	6212644	12	CD16 Mono._.MSSA_DU19-01S0003482	3004	RPL22	Exonic
chr1	6213301	6213801	2	B naive._.ANTH_control_BMI0094	4161	RPL22	Intronic
chr1	6218970	6219470	2	CD4 TCM._.HI_control_AS17-00144	9830	RPL22	Intronic
chr1	6235175	6235675	9	CD4 TCM._.HI_control_AS17-00144	546	ICMT	Promoter
chr1	6235694	6236194	31	CD8 TEM._.MSSA_DU19-01S0003462	27	ICMT	Promoter
chr1	6240301	6240801	2	CD16 Mono._.MSSA_DU19-01S0003515	3640	HES3	Distal
chr1	6241347	6241847	2	CD16 Mono._.ANTH_control_BMI0094	2594	HES3	Distal
chr1	6242099	6242599	7	CD4 TCM._.MSSA_DU19-01S0003453	1842	HES3	Promoter
chr1	6244109	6244609	2	CD4 TCM._.MSSA_DU19-01S0003453	166	HES3	Exonic
chr1	6244991	6245491	25	NK._.MSSA_DU19-01S0003492	1048	HES3	Exonic
chr1	6245875	6246375	12	CD4 TCM._.MSSA_DU19-01S0003507	1932	HES3	Distal
chr1	6246625	6247125	26	CD14 Mono._.MSSA_DU19-01S0004017	2682	HES3	Distal
chr1	6249014	6249514	10	NK._.ANTH_control_BMI0101	5071	HES3	Exonic
chr1	6249640	6250140	2	NK_CD56bright._.ANTH_control_BMI0099	5697	HES3	Exonic
chr1	6250654	6251154	2	CD16 Mono._.ANTH_control_BMI0101	6711	HES3	Intronic
chr1	6251857	6252357	2	CD4 TCM._.MSSA_DU19-01S0003507	7914	HES3	Intronic
chr1	6256917	6257417	2	CD16 Mono._.MSSA_DU19-01S0003464	3807	GPR153	Intronic
chr1	6259343	6259843	4	CD4 TCM._.MRSA_DU19-01S0004011	1381	GPR153	Intronic
chr1	6259848	6260348	27	NK._.MSSA_DU19-01S0004017	876	GPR153	Intronic
chr1	6260352	6260852	25	NK._.MSSA_DU19-01S0004017	372	GPR153	Intronic
chr1	6260864	6261364	28	CD4 TCM._.HI_control_AS09-13278	138	GPR153	Promoter
chr1	6261640	6262140	8	NK._.MSSA_DU19-01S0004017	914	GPR153	Promoter
chr1	6262684	6263184	3	CD4 TCM._.HI_control_AS11-18755	1958	GPR153	Promoter
chr1	6263515	6264015	2	NK._.HI_control_AS17-00144	2789	GPR153	Distal
chr1	6264274	6264774	3	CD4 TCM._.MSSA_DU19-01S0003492	3548	GPR153	Exonic
chr1	6271424	6271924	3	CD4 Naive._.MSSA_DU19-01S0003453	10698	GPR153	Intronic
chr1	6273126	6273626	2	NK._.MSSA_DU19-01S0003492	12400	GPR153	Intronic
chr1	6275709	6276209	2	CD8 TEM._.MSSA_DU19-01S0003527	14983	GPR153	Intronic
chr1	6276559	6277059	2	CD4 TCM._.HI_control_AS14-03700	15833	GPR153	Intronic
chr1	6278961	6279461	2	CD16 Mono._.ANTH_control_BMI0101	18235	GPR153	Intronic
chr1	6281062	6281562	9	CD16 Mono._.MSSA_DU19-01S0003515	20336	GPR153	Intronic
chr1	6281700	6282200	2	CD16 Mono._.MSSA_DU19-01S0003492	20974	GPR153	Intronic
chr1	6284694	6285194	2	CD4 Naive._.MRSA_DU19-01S0003987	23968	GPR153	Intronic
chr1	6288054	6288554	4	CD16 Mono._.MRSA_DU19-01S0003987	27328	GPR153	Intronic
chr1	6288600	6289100	9	CD16 Mono._.MSSA_DU19-01S0003515	27874	GPR153	Intronic
chr1	6289859	6290359	2	NK._.MSSA_DU19-01S0003464	29133	GPR153	Intronic
chr1	6290427	6290927	12	CD8 TEM._.HI_control_AS13-08590	29701	GPR153	Intronic
chr1	6291355	6291855	9	NK._.MSSA_DU19-01S0003492	30629	GPR153	Intronic
chr1	6293917	6294417	25	NK._.ANTH_control_BWJ0023	33191	GPR153	Intronic
chr1	6294836	6295336	27	NK._.ANTH_control_BWJ0023	34110	GPR153	Exonic
chr1	6295368	6295868	10	NK._.MSSA_DU19-01S0003464	34642	GPR153	Intronic
chr1	6298824	6299324	2	Platelet._.MRSA_DU19-01S0004015	38098	GPR153	Intronic
chr1	6307032	6307532	2	CD4 Naive._.MRSA_DU19-01S0003987	46306	GPR153	Intronic
chr1	6307757	6308257	3	CD16 Mono._.MSSA_DU19-01S0003515	47031	GPR153	Intronic
chr1	6311981	6312481	3	Platelet._.MRSA_DU19-01S0004015	51255	GPR153	Intronic
chr1	6313339	6313839	2	Platelet._.MRSA_DU19-01S0004015	52613	GPR153	Intronic
chr1	6320545	6321045	2	CD4 Naive._.MRSA_DU19-01S0003987	59819	GPR153	Intronic
chr1	6321717	6322217	2	CD14 Mono._.HI_control_AS09-13278	60991	GPR153	Intronic
chr1	6330726	6331226	2	CD14 Mono._.HI_control_AS09-13278	63414	ACOT7	Intronic
chr1	6336249	6336749	2	B naive._.HI_control_AS09-13278	57891	ACOT7	Intronic
chr1	6338815	6339315	2	CD4 TCM._.HI_control_AS09-13278	55325	ACOT7	Intronic
chr1	6341966	6342466	3	CD14 Mono._.HI_control_AS09-13278	52174	ACOT7	Intronic
chr1	6343372	6343872	17	CD16 Mono._.MSSA_DU19-01S0003453	50768	ACOT7	Intronic
chr1	6347858	6348358	31	CD4 TCM._.MRSA_DU19-01S0003987	46282	ACOT7	Intronic
chr1	6348572	6349072	27	NK._.MRSA_DU19-01S0004013	45568	ACOT7	Intronic
chr1	6349323	6349823	7	NK._.ANTH_control_BMI0101	44817	ACOT7	Intronic
chr1	6350450	6350950	2	B naive._.MSSA_DU19-01S0003507	43690	ACOT7	Intronic
chr1	6354057	6354557	2	CD14 Mono._.MRSA_DU19-01S0003992	40083	ACOT7	Intronic
chr1	6355105	6355605	2	CD4 Naive._.MRSA_DU19-01S0003987	39035	ACOT7	Intronic
chr1	6357293	6357793	2	NK._.MSSA_DU19-01S0003492	36847	ACOT7	Intronic
chr1	6358202	6358702	21	CD4 TCM._.HI_control_AS09-13278	35938	ACOT7	Intronic
chr1	6358726	6359226	23	CD4 Naive._.HI_control_AS17-00144	35414	ACOT7	Exonic
chr1	6359641	6360141	27	NK._.ANTH_control_BMI0101	34499	ACOT7	Intronic
chr1	6363018	6363518	10	CD16 Mono._.ANTH_control_BMI0094	31122	ACOT7	Intronic
chr1	6365032	6365532	29	CD8 TEM._.HI_control_AS14-03700	29108	ACOT7	Intronic
chr1	6392463	6392963	12	CD4 TCM._.HI_control_AS09-13278	1677	ACOT7	Intronic
chr1	6393219	6393719	13	MAIT._.MSSA_DU19-01S0003464	921	ACOT7	Exonic
chr1	6393792	6394292	5	CD8 Naive._.ANTH_control_BMI0099	348	ACOT7	Exonic
chr1	6395044	6395544	2	CD8 TEM._.HI_control_AS14-03700	902	ACOT7	Promoter
chr1	6401648	6402148	22	CD16 Mono._.MSSA_DU19-01S0003482	7506	ACOT7	Distal
chr1	6404578	6405078	13	CD16 Mono._.MSSA_DU19-01S0003482	10436	ACOT7	Distal
chr1	6414259	6414759	20	CD4 TCM._.MSSA_DU19-01S0003453	10160	HES2	Intronic
chr1	6419088	6419588	3	CD8 TEM._.MRSA_DU19-01S0004015	5331	HES2	Exonic
chr1	6419925	6420425	22	CD4 TCM._.MSSA_DU19-01S0004017	4494	HES2	Intronic
chr1	6420569	6421069	10	CD4 TCM._.MSSA_DU19-01S0003492	3850	HES2	Intronic
chr1	6422390	6422890	2	CD4 TCM._.ANTH_control_BMI0099	2029	HES2	Intronic
chr1	6423376	6423876	32	CD4 TCM._.MRSA_DU19-01S0004015	1043	HES2	Promoter
chr1	6424011	6424511	7	MAIT._.MSSA_DU19-01S0003464	408	HES2	Promoter
chr1	6424852	6425352	19	CD4 Naive._.HI_control_AS17-00144	313	ESPN	Promoter
chr1	6425385	6425885	3	CD8 TEM._.MSSA_DU19-01S0003527	846	ESPN	Promoter
chr1	6426347	6426847	2	CD4 TCM._.MSSA_DU19-01S0003492	1808	ESPN	Promoter
chr1	6426886	6427386	2	CD4 TCM._.MSSA_DU19-01S0004017	2347	ESPN	Intronic
chr1	6431383	6431883	2	CD4 TCM._.MSSA_DU19-01S0004017	1736	MIR4252	Promoter
chr1	6435399	6435899	2	CD4 TCM._.MSSA_DU19-01S0003509	5752	MIR4252	Intronic
chr1	6436711	6437211	2	CD4 TCM._.MSSA_DU19-01S0004017	7064	MIR4252	Intronic
chr1	6437953	6438453	31	CD4 TCM._.MSSA_DU19-01S0004017	8306	MIR4252	Intronic
chr1	6440273	6440773	32	CD4 TCM._.HI_control_AS09-13278	10626	MIR4252	Intronic
chr1	6441010	6441510	3	MAIT._.MSSA_DU19-01S0003464	11363	MIR4252	Intronic
chr1	6441748	6442248	2	CD4 TCM._.MSSA_DU19-01S0004017	12101	MIR4252	Intronic
chr1	6443050	6443550	3	CD4 TCM._.HI_control_AS14-03700	13403	MIR4252	Intronic
chr1	6443597	6444097	3	CD4 TCM._.MSSA_DU19-01S0004017	13950	MIR4252	Intronic
chr1	6445024	6445524	2	NK._.MSSA_DU19-01S0003492	15377	MIR4252	Intronic
chr1	6446431	6446931	3	CD4 TCM._.MSSA_DU19-01S0004017	16784	MIR4252	Intronic
chr1	6447166	6447666	14	CD4 TCM._.MSSA_DU19-01S0003492	17519	MIR4252	Exonic
chr1	6447705	6448205	13	CD8 TEM._.HI_control_AS09-13278	18058	MIR4252	Intronic
chr1	6448641	6449141	26	CD4 TCM._.MSSA_DU19-01S0003492	17303	TNFRSF25	Exonic
chr1	6449149	6449649	20	CD4 TCM._.MSSA_DU19-01S0003507	16795	TNFRSF25	Intronic
chr1	6449779	6450279	2	MAIT._.MSSA_DU19-01S0003466	16165	TNFRSF25	Intronic
chr1	6451448	6451948	2	CD16 Mono._.MSSA_DU19-01S0003464	14496	TNFRSF25	Exonic
chr1	6454418	6454918	17	CD4 TCM._.MSSA_DU19-01S0003527	11526	TNFRSF25	Intronic
chr1	6454983	6455483	30	CD4 TCM._.HI_control_AS09-13278	10961	TNFRSF25	Intronic
chr1	6455905	6456405	3	CD4 Naive._.MRSA_DU19-01S0003992	10039	TNFRSF25	Intronic
chr1	6456729	6457229	2	CD8 TEM._.MRSA_DU19-01S0004015	9215	TNFRSF25	Intronic
chr1	6457299	6457799	4	CD4 TCM._.MSSA_DU19-01S0003527	8645	TNFRSF25	Intronic
chr1	6459020	6459520	2	MAIT._.MSSA_DU19-01S0003482	6924	TNFRSF25	Intronic
chr1	6459730	6460230	28	CD4 TCM._.MRSA_DU19-01S0003542	6214	TNFRSF25	Intronic
chr1	6460308	6460808	32	CD4 TCM._.MSSA_DU19-01S0003515	5636	TNFRSF25	Exonic
chr1	6460984	6461484	3	MAIT._.MSSA_DU19-01S0003527	4960	TNFRSF25	Exonic
chr1	6462063	6462563	2	MAIT._.MSSA_DU19-01S0003466	3881	TNFRSF25	Intronic
chr1	6463007	6463507	7	CD4 TCM._.MSSA_DU19-01S0003453	2937	TNFRSF25	Exonic
chr1	6463540	6464040	24	CD4 TCM._.MRSA_DU19-01S0003987	2404	TNFRSF25	Exonic
chr1	6464407	6464907	25	CD4 TCM._.HI_control_AS09-13278	1537	TNFRSF25	Exonic
chr1	6465342	6465842	29	CD4 TCM._.MSSA_DU19-01S0003464	602	TNFRSF25	Exonic
chr1	6465926	6466426	32	CD4 TCM._.HI_control_AS14-03700	18	TNFRSF25	Promoter
chr1	6466479	6466979	3	CD4 TCM._.MSSA_DU19-01S0003464	533	TNFRSF25	Promoter
chr1	6467078	6467578	3	CD4 TCM._.MSSA_DU19-01S0004017	1132	TNFRSF25	Promoter
chr1	6469593	6470093	2	NK._.MSSA_DU19-01S0003462	3647	TNFRSF25	Intronic
chr1	6470124	6470624	2	NK._.MSSA_DU19-01S0003466	4178	TNFRSF25	Intronic
chr1	6471357	6471857	5	CD4 TCM._.MRSA_DU19-01S0003542	5411	TNFRSF25	Exonic
chr1	6472342	6472842	3	CD4 TCM._.MRSA_DU19-01S0004015	6396	TNFRSF25	Exonic
chr1	6475427	6475927	31	CD4 TCM._.ANTH_control_BMI0095	9481	TNFRSF25	Intronic
chr1	6476991	6477491	3	CD4 TCM._.MSSA_DU19-01S0004017	11045	TNFRSF25	Intronic
chr1	6481159	6481659	2	CD4 TCM._.MSSA_DU19-01S0004017	15213	TNFRSF25	Intronic
chr1	6484081	6484581	3	CD4 TCM._.MSSA_DU19-01S0004017	18135	TNFRSF25	Intronic
chr1	6484746	6485246	4	CD4 TCM._.MSSA_DU19-01S0004017	18800	TNFRSF25	Intronic
chr1	6485341	6485841	14	CD4 TCM._.HI_control_AS09-13278	19395	TNFRSF25	Intronic
chr1	6486407	6486907	31	CD4 TCM._.HI_control_AS17-00144	20461	TNFRSF25	Intronic
chr1	6487996	6488496	2	CD4 TCM._.MSSA_DU19-01S0004017	22050	TNFRSF25	Intronic
chr1	6489058	6489558	3	CD4 TCM._.MSSA_DU19-01S0004017	23112	TNFRSF25	Intronic
chr1	6489805	6490305	32	CD4 TCM._.ANTH_control_BWJ0023	23859	TNFRSF25	Intronic
chr1	6490335	6490835	20	CD4 Naive._.HI_control_AS17-00144	24389	TNFRSF25	Intronic
chr1	6491046	6491546	10	CD4 Naive._.MSSA_DU19-01S0003515	25100	TNFRSF25	Intronic
chr1	6491868	6492368	2	CD4 Naive._.MRSA_DU19-01S0003987	25922	TNFRSF25	Intronic
chr1	6493191	6493691	18	CD4 Naive._.MSSA_DU19-01S0003515	26619	PLEKHG5	Intronic
chr1	6493821	6494321	3	CD4 TCM._.MRSA_DU19-01S0003994	25989	PLEKHG5	Intronic
chr1	6495126	6495626	8	CD4 Naive._.ANTH_control_BMI0093	24684	PLEKHG5	Intronic
chr1	6495733	6496233	2	NK._.MSSA_DU19-01S0003482	24077	PLEKHG5	Intronic
chr1	6496396	6496896	7	CD4 TCM._.MSSA_DU19-01S0004017	23414	PLEKHG5	Exonic
chr1	6497345	6497845	32	CD4 TCM._.HI_control_AS09-13278	22465	PLEKHG5	Intronic
chr1	6498178	6498678	2	CD8 TEM._.MRSA_DU19-01S0004015	21632	PLEKHG5	Intronic
chr1	6498737	6499237	4	CD16 Mono._.ANTH_control_BMI0101	21073	PLEKHG5	Intronic
chr1	6505302	6505802	2	CD4 TCM._.MSSA_DU19-01S0003492	14508	PLEKHG5	Intronic
chr1	6506429	6506929	2	CD16 Mono._.ANTH_control_BMI0101	13381	PLEKHG5	Intronic
chr1	6507843	6508343	2	CD4 TCM._.MSSA_DU19-01S0004017	11967	PLEKHG5	Intronic
chr1	6509969	6510469	2	CD4 TCM._.MSSA_DU19-01S0004017	9841	PLEKHG5	Intronic
chr1	6511563	6512063	2	CD8 Naive._.MSSA_DU19-01S0003464	8247	PLEKHG5	Intronic
chr1	6518903	6519403	2	CD8 TEM._.MRSA_DU19-01S0003994	907	PLEKHG5	Intronic
chr1	6523562	6524062	2	CD8 Naive._.MSSA_DU19-01S0003464	3750	PLEKHG5	Exonic
chr1	6528478	6528978	2	NK._.MRSA_DU19-01S0004013	8666	PLEKHG5	Intronic
chr1	6545463	6545963	15	CD4 Naive._.HI_control_AS17-00144	8821	NOL9	Intronic
chr1	6553511	6554011	2	CD4 TCM._.MRSA_DU19-01S0004015	773	NOL9	Promoter
chr1	6554312	6554812	32	CD4 TCM._.MSSA_DU19-01S0003527	26	NOL9	Promoter
chr1	6569213	6569713	3	CD4 TCM._.HI_control_AS09-13278	10537	ZBTB48	Intronic
chr1	6570029	6570529	2	CD4 TCM._.MSSA_DU19-01S0003527	9721	ZBTB48	Intronic
chr1	6574245	6574745	2	CD8 TEM._.MRSA_DU19-01S0004015	5505	ZBTB48	Intronic
chr1	6578709	6579209	4	NK._.MSSA_DU19-01S0003492	1041	ZBTB48	Promoter
chr1	6579684	6580184	22	CD16 Mono._.MRSA_DU19-01S0003549	66	ZBTB48	Promoter
chr1	6580273	6580773	20	CD16 Mono._.MSSA_DU19-01S0003453	521	ZBTB48	Intronic
chr1	6580801	6581301	20	CD14 Mono._.MRSA_DU19-01S0003994	1049	ZBTB48	Exonic
chr1	6581819	6582319	29	CD14 Mono._.MSSA_DU19-01S0003462	2067	ZBTB48	Exonic
chr1	6584098	6584598	2	CD4 TCM._.MRSA_DU19-01S0003987	4346	ZBTB48	Intronic
chr1	6586191	6586691	2	CD4 TCM._.MRSA_DU19-01S0003994	6439	ZBTB48	Exonic
chr1	6586695	6587195	2	CD4 TCM._.HI_control_AS14-03700	6943	ZBTB48	Exonic
chr1	6587541	6588041	2	CD4 TCM._.MRSA_DU19-01S0003992	7789	ZBTB48	Intronic
chr1	6588142	6588642	2	CD4 Naive._.MSSA_DU19-01S0003507	8390	ZBTB48	Exonic
chr1	6589125	6589625	2	CD16 Mono._.ANTH_control_BMI0101	9373	ZBTB48	Distal
chr1	6591088	6591588	4	cDC2._.ANTH_control_BMI0099	11336	ZBTB48	Exonic
chr1	6592345	6592845	2	NK._.MSSA_DU19-01S0003466	12593	ZBTB48	Exonic
chr1	6596623	6597123	2	NK._.MSSA_DU19-01S0004017	16811	PHF13	Intronic
chr1	6598609	6599109	4	CD14 Mono._.MSSA_DU19-01S0003509	14825	PHF13	Intronic
chr1	6599127	6599627	2	B memory._.ANTH_control_BWJ0023	14307	PHF13	Exonic
chr1	6599657	6600157	17	CD16 Mono._.ANTH_control_BMI0101	13777	PHF13	Intronic
chr1	6600338	6600838	4	CD16 Mono._.MSSA_DU19-01S0003453	13096	PHF13	Intronic
chr1	6601063	6601563	31	CD14 Mono._.MRSA_DU19-01S0003978	12371	PHF13	Intronic
chr1	6601810	6602310	29	CD8 TEM._.MRSA_DU19-01S0004015	11624	PHF13	Exonic
chr1	6602759	6603259	31	CD14 Mono._.MSSA_DU19-01S0003462	10675	PHF13	Intronic
chr1	6603489	6603989	27	NK._.ANTH_control_BWJ0023	9945	PHF13	Intronic
chr1	6604106	6604606	4	CD16 Mono._.ANTH_control_BWJ0023	9328	PHF13	Intronic
chr1	6612646	6613146	9	CD4 Naive._.HI_control_AS17-00144	788	PHF13	Promoter
chr1	6613357	6613857	16	B naive._.ANTH_control_BMI0094	77	PHF13	Promoter
chr1	6613996	6614496	10	CD8 TEM._.MRSA_DU19-01S0004015	360	KLHL21	Intronic
chr1	6614534	6615034	6	B memory._.ANTH_control_BWJ0023	176	KLHL21	Promoter
chr1	6615070	6615570	8	CD4 Naive._.MSSA_DU19-01S0003462	712	KLHL21	Promoter
chr1	6622199	6622699	2	NK._.ANTH_control_BMI0101	2416	THAP3	Exonic
chr1	6622936	6623436	2	NK._.MSSA_DU19-01S0003492	1679	THAP3	Promoter
chr1	6624892	6625392	22	CD16 Mono._.ANTH_control_BMI0094	275	THAP3	Intronic
chr1	6625417	6625917	7	CD8 TEM._.MRSA_DU19-01S0003987	800	THAP3	Intronic
chr1	6625980	6626480	3	MAIT._.HI_control_AS11-18755	1363	THAP3	Intronic
chr1	6626996	6627496	4	B naive._.ANTH_control_BWJ0023	2379	THAP3	Intronic
chr1	6634570	6635070	6	CD14 Mono._.HI_control_AS09-13278	9953	THAP3	Exonic
chr1	6636039	6636539	2	CD14 Mono._.ANTH_control_BMI0094	11422	THAP3	Intronic
chr1	6646443	6646943	15	CD4 Naive._.ANTH_control_BMI0093	21826	THAP3	Intronic
chr1	6659148	6659648	2	NK._.MSSA_DU19-01S0004017	34531	THAP3	Intronic
chr1	6669501	6670001	5	NK._.ANTH_control_BWJ0023	32172	DNAJC11	Intronic
chr1	6700620	6701120	2	B naive._.HI_control_AS11-18755	1053	DNAJC11	Intronic
chr1	6701665	6702165	22	CD16 Mono._.MSSA_DU19-01S0003464	8	DNAJC11	Promoter
chr1	6719940	6720440	20	CD14 Mono._.MRSA_DU19-01S0003994	4446	LINC01672	Distal
chr1	6727394	6727894	4	B naive._.ANTH_control_BMI0095	3006	LINC01672	Intronic
chr1	6738309	6738809	2	CD8 TEM._.HI_control_AS09-13278	13921	LINC01672	Distal
chr1	6738987	6739487	2	CD8 TEM._.MRSA_DU19-01S0003542	14599	LINC01672	Distal
chr1	6740693	6741193	5	NK._.MSSA_DU19-01S0003482	16305	LINC01672	Distal
chr1	6741237	6741737	4	NK._.ANTH_control_BMI0101	16849	LINC01672	Distal
chr1	6741890	6742390	10	CD4 Naive._.ANTH_control_BMI0093	17502	LINC01672	Distal
chr1	6742653	6743153	10	CD14 Mono._.MRSA_DU19-01S0003542	18265	LINC01672	Distal
chr1	6743206	6743706	13	NK._.ANTH_control_BMI0093	18818	LINC01672	Distal
chr1	6743722	6744222	29	CD14 Mono._.MRSA_DU19-01S0004015	19334	LINC01672	Distal
chr1	6745058	6745558	16	CD14 Mono._.ANTH_control_BWJ0023	20670	LINC01672	Distal
chr1	6745564	6746064	2	NK._.MSSA_DU19-01S0003492	21176	LINC01672	Distal
chr1	6746902	6747402	2	CD4 Naive._.ANTH_control_BMI0093	22514	LINC01672	Distal
chr1	6747635	6748135	3	CD14 Mono._.ANTH_control_BWJ0023	23247	LINC01672	Distal
chr1	6749291	6749791	4	CD14 Mono._.MRSA_DU19-01S0003542	24903	LINC01672	Distal
chr1	6751493	6751993	20	CD14 Mono._.MRSA_DU19-01S0003992	27105	LINC01672	Distal
chr1	6753625	6754125	15	CD14 Mono._.MRSA_DU19-01S0003992	29237	LINC01672	Distal
chr1	6771049	6771549	4	B naive._.ANTH_control_BMI0099	14024	CAMTA1	Distal
chr1	6775915	6776415	2	NK._.MRSA_DU19-01S0004013	9158	CAMTA1	Distal
chr1	6776837	6777337	7	CD14 Mono._.MSSA_DU19-01S0003509	8236	CAMTA1	Distal
chr1	6777752	6778252	8	B naive._.ANTH_control_BWJ0023	7321	CAMTA1	Distal
chr1	6783187	6783687	2	B naive._.MSSA_DU19-01S0003507	1886	CAMTA1	Promoter
chr1	6783858	6784358	10	CD16 Mono._.ANTH_control_BMI0095	1215	CAMTA1	Promoter
chr1	6784472	6784972	16	B naive._.MSSA_DU19-01S0003464	601	CAMTA1	Promoter
chr1	6785020	6785520	22	CD16 Mono._.MRSA_DU19-01S0003987	53	CAMTA1	Promoter
chr1	6785534	6786034	29	CD8 TEM._.MRSA_DU19-01S0004015	459	CAMTA1	Intronic
chr1	6786284	6786784	12	CD4 TCM._.ANTH_control_BMI0101	1209	CAMTA1	Intronic
chr1	6788282	6788782	2	CD4 TCM._.MRSA_DU19-01S0003992	3207	CAMTA1	Intronic
chr1	6791927	6792427	2	NK._.MSSA_DU19-01S0003527	6852	CAMTA1	Intronic
chr1	6800795	6801295	5	CD16 Mono._.MSSA_DU19-01S0003482	15720	CAMTA1	Intronic
chr1	6811110	6811610	2	CD16 Mono._.ANTH_control_BMI0093	26035	CAMTA1	Intronic
chr1	6815654	6816154	2	CD16 Mono._.ANTH_control_BMI0095	30579	CAMTA1	Intronic
chr1	6834468	6834968	2	Platelet._.MRSA_DU19-01S0004015	49393	CAMTA1	Intronic
chr1	6864758	6865258	2	CD4 TCM._.MRSA_DU19-01S0003987	79683	CAMTA1	Intronic
chr1	6866087	6866587	2	CD4 TCM._.MRSA_DU19-01S0003987	81012	CAMTA1	Intronic
chr1	6880051	6880551	2	CD4 TCM._.MRSA_DU19-01S0003992	94976	CAMTA1	Intronic
chr1	6882535	6883035	3	CD4 TCM._.MSSA_DU19-01S0003453	97460	CAMTA1	Intronic
chr1	6889822	6890322	4	CD4 TCM._.MRSA_DU19-01S0003987	104747	CAMTA1	Intronic
chr1	6916160	6916660	2	CD4 TCM._.MRSA_DU19-01S0003992	131085	CAMTA1	Intronic
chr1	6916837	6917337	2	CD4 TCM._.MRSA_DU19-01S0003992	131762	CAMTA1	Intronic
chr1	6919537	6920037	2	CD4 TCM._.MSSA_DU19-01S0003492	134462	CAMTA1	Intronic
chr1	6938189	6938689	2	CD4 TCM._.MRSA_DU19-01S0004013	153114	CAMTA1	Intronic
chr1	6941091	6941591	2	MAIT._.ANTH_control_BMI0101	156016	CAMTA1	Intronic
chr1	6961796	6962296	6	CD4 Naive._.MSSA_DU19-01S0003482	176721	CAMTA1	Intronic
chr1	6962405	6962905	18	CD4 Naive._.ANTH_control_BMI0093	177330	CAMTA1	Intronic
chr1	6963080	6963580	17	CD4 TCM._.HI_control_AS09-13278	178005	CAMTA1	Intronic
chr1	6976851	6977351	2	CD8 TEM._.MRSA_DU19-01S0004015	191776	CAMTA1	Intronic
chr1	6979062	6979562	2	CD4 Naive._.HI_control_AS14-03700	193987	CAMTA1	Intronic
chr1	7025253	7025753	2	CD8 TEM._.MRSA_DU19-01S0003994	240178	CAMTA1	Intronic
chr1	7041098	7041598	2	CD4 Naive._.ANTH_control_BMI0093	256023	CAMTA1	Intronic
chr1	7042180	7042680	2	CD4 TCM._.MRSA_DU19-01S0003987	257105	CAMTA1	Intronic
chr1	7044000	7044500	2	CD4 Naive._.MRSA_DU19-01S0003542	258925	CAMTA1	Intronic
chr1	7052662	7053162	2	CD16 Mono._.MSSA_DU19-01S0003453	267587	CAMTA1	Intronic
chr1	7068731	7069231	2	NK._.MSSA_DU19-01S0003462	283656	CAMTA1	Intronic
[truncated: 386,861+ more rows]
