# Supplementary material for: Mapping disease regulatory circuits at cell-type resolution from single-cell multiomics data
Source: Nat Comput Sci. Author manuscript; Available in PMC 2023 Nov 16. (PMC10653299; doi:10.1038/s43588-023-00476-5)
Supplement: Supplementary Table 10 [file NIHMS1939726-supplement-Supplementary_Table_10.xlsx]

## Sheet: Table S10
Table S10. S.aureus differentially expressed genes per cell type for three contrasts
Contrast conditions	Cell_type	Gene_name	sc_p_adj	sc_log2FC	pseudo_bulk_pval	pseudo_bulk_log2FC
MRSA_vs_Healthy	B_memory	FOS	7.71352e-128	1.44555	0.00832908	1.9197
MRSA_vs_Healthy	B_memory	JUN	3.10124e-91	1.19236	0.00759236	1.41002
MRSA_vs_Healthy	B_memory	GADD45B	7.25478e-88	0.831361	1.20841e-05	1.98736
MRSA_vs_Healthy	B_memory	FOSB	1.26006e-79	0.929438	0.0131902	1.83564
MRSA_vs_Healthy	B_memory	EIF1	9.80489e-74	0.511558	0.00241108	0.736375
MRSA_vs_Healthy	B_memory	PPP1R15A	3.0208e-69	0.760359	0.00113176	1.73838
MRSA_vs_Healthy	B_memory	JUND	1.26326e-60	0.619146	0.0115277	1.06338
MRSA_vs_Healthy	B_memory	IER2	1.3547e-56	0.927445	0.00122438	0.907937
MRSA_vs_Healthy	B_memory	HLA-DRA	3.29048e-50	-0.415755	0.00593347	-0.32057
MRSA_vs_Healthy	B_memory	CD69	7.5058e-41	0.588835	0.0112775	1.90727
MRSA_vs_Healthy	B_memory	UBC	1.45312e-26	0.323199	0.0166835	0.682354
MRSA_vs_Healthy	B_memory	CCNL1	8.01241e-25	0.436065	0.0139391	0.77621
MRSA_vs_Healthy	B_memory	TUBB4B	1.43108e-22	0.461934	0.000880912	1.11624
MRSA_vs_Healthy	B_memory	C12orf57	1.52292e-22	0.582837	0.000951351	0.651906
MRSA_vs_Healthy	B_memory	LUC7L3	2.50426e-22	-0.336634	2.02494e-05	-0.908236
MRSA_vs_Healthy	B_memory	MS4A1	3.2023e-20	-0.357304	0.0289401	-0.422685
MRSA_vs_Healthy	B_memory	IER5	5.50522e-19	0.437561	0.000227783	0.976235
MRSA_vs_Healthy	B_memory	SRSF7	5.27504e-15	0.3542	0.0008114	0.617849
MRSA_vs_Healthy	B_memory	PNN	1.30462e-14	-0.308008	0.00879331	-0.38553
MRSA_vs_Healthy	B_memory	PIK3IP1	2.02183e-13	0.299031	0.000226013	1.1626
MRSA_vs_Healthy	B_memory	IRF1	9.97827e-13	0.473345	0.000824591	1.05269
MRSA_vs_Healthy	B_memory	CALM2	7.24881e-12	-0.275302	0.020572	-0.583837
MRSA_vs_Healthy	B_memory	SARAF	1.07899e-11	0.265649	0.00125979	0.36968
MRSA_vs_Healthy	B_memory	CD83	1.83418e-11	0.524076	0.0090333	1.8999
MRSA_vs_Healthy	B_memory	TRIM38	4.51419e-10	-0.202041	0.000129925	-0.936837
MRSA_vs_Healthy	B_memory	NFKBID	1.14802e-09	0.330039	0.0131472	1.39607
MRSA_vs_Healthy	B_memory	PABPN1	1.48065e-09	-0.201495	0.00114477	-0.717601
MRSA_vs_Healthy	B_memory	BRK1	5.62249e-09	-0.191577	0.0152919	-0.544431
MRSA_vs_Healthy	B_memory	HDAC1	1.21994e-08	-0.164527	0.00989718	-0.794275
MRSA_vs_Healthy	B_memory	UBB	3.05792e-08	0.282151	0.000508528	0.495363
MRSA_vs_Healthy	B_memory	CHCHD2	8.06411e-08	0.210747	0.0269604	0.214734
MRSA_vs_Healthy	B_memory	PARP1	2.4938e-07	-0.172625	0.0021007	-0.514699
MRSA_vs_Healthy	B_memory	ZNF706	2.70674e-07	-0.150549	0.0353067	-0.62453
MRSA_vs_Healthy	B_memory	ATM	3.67299e-07	-0.192133	0.00657095	-0.489489
MRSA_vs_Healthy	B_memory	BCL11A	7.03807e-07	-0.241775	0.00478033	-0.580087
MRSA_vs_Healthy	B_memory	HLA-DMB	7.5329e-07	-0.213053	0.0053915	-0.545119
MRSA_vs_Healthy	B_memory	HSPA5	8.45235e-07	0.907572	0.00555158	1.78804
MRSA_vs_Healthy	B_memory	POU2F2	8.54797e-07	-0.224125	0.0365801	-0.37356
MRSA_vs_Healthy	B_memory	STRBP	8.88522e-07	-0.16633	0.000555189	-0.716874
MRSA_vs_Healthy	B_memory	ZRANB2	2.20024e-06	-0.174399	0.00169252	-0.680695
MRSA_vs_Healthy	B_memory	TTC3	4.39997e-06	-0.17288	0.0151879	-0.284834
MRSA_vs_Healthy	B_memory	IKZF1	6.14665e-06	-0.185969	0.0262398	-0.439294
MRSA_vs_Healthy	B_memory	ACAP1	1.56566e-05	-0.167832	0.00661659	-0.354174
MRSA_vs_Healthy	B_memory	TPD52	2.19628e-05	-0.166148	0.0159232	-0.690569
MRSA_vs_Healthy	B_memory	SBDS	5.65038e-05	0.239971	0.0032079	1.39722
MRSA_vs_Healthy	B_memory	PLEKHO1	0.000123799	-0.164492	0.00296961	-0.457164
MRSA_vs_Healthy	B_memory	DDAH2	0.000194536	-0.128995	0.0143354	-1.39913
MRSA_vs_Healthy	B_memory	ARHGAP24	0.000287691	-0.184365	0.0147886	-0.611642
MRSA_vs_Healthy	B_memory	SRSF3	0.000397472	0.234759	0.0243322	0.373072
MRSA_vs_Healthy	B_memory	INPP5D	0.000405048	-0.136148	0.00906982	-0.549975
MRSA_vs_Healthy	B_memory	AFF3	0.000440755	-0.136203	0.00542485	-0.783622
MRSA_vs_Healthy	B_memory	APBB1IP	0.000558608	-0.126821	0.00436736	-0.571286
MRSA_vs_Healthy	B_memory	SPIB	0.000869871	-0.17425	0.00149365	-0.830054
MRSA_vs_Healthy	B_memory	MPHOSPH8	0.000992109	-0.14842	0.00273221	-0.519219
MRSA_vs_Healthy	B_memory	SP140	0.00139427	-0.14302	0.0125256	-0.432119
MRSA_vs_Healthy	B_memory	MBD4	0.00171767	-0.141603	0.000307233	-0.976385
MRSA_vs_Healthy	B_memory	HSP90AB1	0.00383252	0.198083	0.000324009	0.422233
MRSA_vs_Healthy	B_memory	LMBRD1	0.00391815	-0.107469	0.0233675	-0.482139
MRSA_vs_Healthy	B_memory	FAM107B	0.00705158	-0.144545	0.00618679	-0.354088
MRSA_vs_Healthy	B_memory	UBALD2	0.00770035	0.269873	0.0257216	1.05226
MRSA_vs_Healthy	B_memory	ANKRD13A	0.0115397	-0.133312	0.0250907	-0.497862
MRSA_vs_Healthy	B_memory	CASP4	0.0126879	-0.101219	0.00201238	-0.308482
MRSA_vs_Healthy	B_memory	ARL4A	0.0296073	0.180072	0.0150388	0.83545
MRSA_vs_Healthy	B_memory	EIF1B	0.0414732	0.211357	0.000844145	0.677309
MRSA_vs_Healthy	B_naive	FOS	1.7645e-222	1.29241	0.000122125	1.92203
MRSA_vs_Healthy	B_naive	HLA-DRB5	2.79886e-208	-0.911931	1.32867e-10	-3.10214
MRSA_vs_Healthy	B_naive	JUND	2.47909e-190	0.71995	8.61804e-05	1.43461
MRSA_vs_Healthy	B_naive	EIF1	3.9036e-184	0.583924	0.000174761	0.800472
MRSA_vs_Healthy	B_naive	JUN	1.33288e-151	0.958646	0.0116143	0.762363
MRSA_vs_Healthy	B_naive	CD69	6.11887e-130	0.81534	0.000670673	1.62342
MRSA_vs_Healthy	B_naive	PPP1R15A	4.28753e-125	0.660495	0.000378319	1.67359
MRSA_vs_Healthy	B_naive	HLA-DRA	7.84373e-124	-0.469196	0.00735758	-0.268854
MRSA_vs_Healthy	B_naive	DUSP1	8.17068e-104	0.59839	0.0140103	1.03896
MRSA_vs_Healthy	B_naive	CST3	8.74966e-101	0.245907	0.0205192	-1.36127
MRSA_vs_Healthy	B_naive	KLF6	3.98686e-81	0.400687	0.0171135	1.21844
MRSA_vs_Healthy	B_naive	TUBA1A	7.6772e-80	0.551764	0.000381962	1.24477
MRSA_vs_Healthy	B_naive	CCNL1	4.36335e-72	0.472169	0.00149376	0.683851
MRSA_vs_Healthy	B_naive	UBC	5.23049e-72	0.356808	0.00258072	0.637724
MRSA_vs_Healthy	B_naive	S100A11	3.09892e-71	0.248733	0.00106601	-1.09517
MRSA_vs_Healthy	B_naive	TCL1A	2.15359e-69	-0.740341	0.000446858	-1.23233
MRSA_vs_Healthy	B_naive	MS4A1	2.7913e-69	-0.474695	0.0223401	-0.445241
MRSA_vs_Healthy	B_naive	HCST	7.35656e-64	0.300357	1.65965e-05	-1.62702
MRSA_vs_Healthy	B_naive	LUC7L3	2.43504e-62	-0.43119	3.92014e-07	-1.05735
MRSA_vs_Healthy	B_naive	TSC22D3	2.41434e-58	0.451124	0.0326565	0.884564
MRSA_vs_Healthy	B_naive	ARL4A	4.532e-57	0.408139	4.76725e-05	1.39511
MRSA_vs_Healthy	B_naive	CD83	8.84149e-56	0.647748	0.000206946	2.16103
MRSA_vs_Healthy	B_naive	TUBB4B	2.76689e-54	0.412833	3.53836e-05	1.20308
MRSA_vs_Healthy	B_naive	LTB	8.3035e-45	-0.358646	0.00261589	-0.615079
MRSA_vs_Healthy	B_naive	HLA-DPB1	4.95463e-44	-0.298184	0.0206653	-0.293581
MRSA_vs_Healthy	B_naive	CHMP1B	2.95385e-41	0.39157	2.658e-06	1.48296
MRSA_vs_Healthy	B_naive	HVCN1	9.06498e-37	-0.355603	0.042758	-0.729431
MRSA_vs_Healthy	B_naive	PNN	7.16262e-36	-0.339713	0.0291043	-0.373882
MRSA_vs_Healthy	B_naive	PTPN6	6.07353e-35	-0.323089	0.00833929	-1.50407
MRSA_vs_Healthy	B_naive	RBM39	4.09072e-34	0.319731	2.1633e-05	0.601793
MRSA_vs_Healthy	B_naive	ZRANB2	9.03882e-33	-0.256976	0.00212444	-1.48232
MRSA_vs_Healthy	B_naive	LAPTM5	8.48941e-32	0.330423	0.00685849	0.527301
MRSA_vs_Healthy	B_naive	INTS6	1.04567e-30	0.297267	2.59116e-06	1.12914
MRSA_vs_Healthy	B_naive	ACTG1	4.16192e-30	-0.260845	0.0008079	-0.664409
MRSA_vs_Healthy	B_naive	HLA-DMB	2.97582e-25	-0.296606	0.00918597	-0.408163
MRSA_vs_Healthy	B_naive	RBM3	6.27723e-25	0.264326	0.0219523	0.341749
MRSA_vs_Healthy	B_naive	EIF1B	2.26395e-24	0.287544	1.02969e-05	0.887186
MRSA_vs_Healthy	B_naive	UBB	1.07254e-22	0.266467	0.000376156	0.408666
MRSA_vs_Healthy	B_naive	FTH1	1.62154e-19	0.162138	0.0206023	0.428011
MRSA_vs_Healthy	B_naive	TMBIM4	2.3432e-19	-0.197484	0.000110047	-0.639552
MRSA_vs_Healthy	B_naive	PARP1	3.91598e-19	-0.201926	0.00115501	-0.659777
MRSA_vs_Healthy	B_naive	TRAF3IP3	2.37054e-17	-0.197945	0.00370933	-1.63999
MRSA_vs_Healthy	B_naive	UCP2	3.45871e-17	-0.244597	0.0293117	-0.440523
MRSA_vs_Healthy	B_naive	ARPC5	4.68127e-17	-0.198079	3.09018e-05	-1.12282
MRSA_vs_Healthy	B_naive	LSM10	9.17891e-17	-0.136806	0.00292376	-1.63115
MRSA_vs_Healthy	B_naive	BRK1	1.28446e-16	-0.185389	0.0314297	-1.22168
MRSA_vs_Healthy	B_naive	ZNF706	1.44049e-16	-0.163815	0.00964525	-1.34511
MRSA_vs_Healthy	B_naive	PLEKHF2	4.80435e-16	-0.16479	0.00827973	-1.30676
MRSA_vs_Healthy	B_naive	ARL6IP5	5.84908e-16	-0.183119	0.00467014	-0.852155
MRSA_vs_Healthy	B_naive	TNFAIP8	7.79584e-16	-0.216499	0.0126708	-1.49365
MRSA_vs_Healthy	B_naive	TRIM38	1.04198e-15	-0.205533	0.0406857	-0.309672
MRSA_vs_Healthy	B_naive	IFI16	1.16189e-15	-0.208537	0.0263694	-0.588505
MRSA_vs_Healthy	B_naive	CAP1	2.0208e-15	-0.188438	0.0178611	-1.25894
MRSA_vs_Healthy	B_naive	TRA2B	2.09653e-15	0.277809	0.000559043	0.588746
MRSA_vs_Healthy	B_naive	SRSF7	8.88284e-15	0.233005	0.00364096	0.250991
MRSA_vs_Healthy	B_naive	ETS1	1.25208e-14	-0.226546	0.0237911	-0.528204
MRSA_vs_Healthy	B_naive	ACTR3	1.5007e-14	-0.200016	0.0179239	-1.31674
MRSA_vs_Healthy	B_naive	EVL	3.51082e-14	-0.19193	0.0241711	-1.2549
MRSA_vs_Healthy	B_naive	HLA-DOB	4.9419e-14	-0.151038	0.0123809	-1.22408
MRSA_vs_Healthy	B_naive	SBDS	1.1891e-13	0.217106	0.00468496	1.21991
MRSA_vs_Healthy	B_naive	MBD4	3.65448e-13	-0.146895	0.0170123	-0.39581
MRSA_vs_Healthy	B_naive	PLEKHO1	5.82753e-13	-0.151615	0.0152148	-1.23959
MRSA_vs_Healthy	B_naive	THRAP3	1.85984e-12	-0.174932	0.000684488	-0.473896
MRSA_vs_Healthy	B_naive	IDS	2.82912e-12	0.237583	0.00185511	1.00397
MRSA_vs_Healthy	B_naive	PCBP1	1.17549e-11	-0.192461	0.00107517	-0.415356
MRSA_vs_Healthy	B_naive	FCMR	4.97851e-11	-0.17467	0.0083727	-0.506889
MRSA_vs_Healthy	B_naive	DOCK8	1.04741e-10	-0.164762	0.000260237	-0.547287
MRSA_vs_Healthy	B_naive	PTPRC	1.20644e-10	-0.174117	5.04588e-05	-0.48853
MRSA_vs_Healthy	B_naive	HSP90AB1	1.19159e-09	0.177975	0.000283913	0.269394
MRSA_vs_Healthy	B_naive	HLA-F	2.06289e-09	-0.137316	0.024159	-0.318344
MRSA_vs_Healthy	B_naive	UBE2D3	2.59179e-09	0.161343	0.0158988	0.309583
MRSA_vs_Healthy	B_naive	ACAP1	3.19969e-09	-0.147383	0.0161885	-1.33731
MRSA_vs_Healthy	B_naive	ZNF331	4.78888e-09	0.187442	0.00705476	1.5234
MRSA_vs_Healthy	B_naive	UBE2D2	6.13109e-09	-0.146033	0.00151251	-0.283607
MRSA_vs_Healthy	B_naive	PSMB8	8.88324e-09	-0.123247	0.00700611	-0.675592
MRSA_vs_Healthy	B_naive	PSIP1	9.63721e-09	-0.142563	3.52631e-05	-0.589003
MRSA_vs_Healthy	B_naive	UBALD2	1.05099e-08	0.219098	0.00219919	0.969838
MRSA_vs_Healthy	B_naive	S100A4	2.07663e-08	0.335424	0.00114741	-0.748602
MRSA_vs_Healthy	B_naive	SRP9	4.88862e-08	-0.132841	0.00160486	-0.779898
MRSA_vs_Healthy	B_naive	PTPN1	7.1032e-08	0.17558	0.00402855	0.909771
MRSA_vs_Healthy	B_naive	PRMT1	1.04052e-07	-0.109324	0.00591871	-0.600434
MRSA_vs_Healthy	B_naive	HLA-DMA	1.23574e-07	-0.149836	0.0209441	-0.26764
MRSA_vs_Healthy	B_naive	CCT3	1.32476e-07	-0.124809	0.0248915	-1.14118
MRSA_vs_Healthy	B_naive	ANP32A	2.17599e-07	-0.12813	0.00913712	-0.373518
MRSA_vs_Healthy	B_naive	CORO1A	2.71643e-07	-0.150376	0.0076934	-0.557601
MRSA_vs_Healthy	B_naive	PTGES3	5.23578e-07	-0.106446	0.000630825	-0.623153
MRSA_vs_Healthy	B_naive	HSPA5	5.42457e-07	0.171454	0.00176541	0.624938
MRSA_vs_Healthy	B_naive	MBNL1	1.91582e-06	-0.145845	0.00192126	-0.497475
MRSA_vs_Healthy	B_naive	JAK1	2.37281e-06	-0.132104	0.000991607	-0.481302
MRSA_vs_Healthy	B_naive	ARHGDIB	2.81246e-06	-0.122497	0.00799598	-0.408323
MRSA_vs_Healthy	B_naive	EVI2B	3.35014e-06	-0.138707	0.00189314	-0.272366
MRSA_vs_Healthy	B_naive	OSTF1	4.26172e-06	-0.103636	0.0103521	-1.21106
MRSA_vs_Healthy	B_naive	BLOC1S2	5.0006e-06	-0.12707	0.00690757	-0.557902
MRSA_vs_Healthy	B_naive	ADD3	9.11788e-06	-0.132494	0.0146544	-0.377999
MRSA_vs_Healthy	B_naive	EIF5	9.21922e-06	0.208869	0.000220776	0.716477
MRSA_vs_Healthy	B_naive	GNG5	1.55353e-05	-0.103507	0.00675019	-0.516458
MRSA_vs_Healthy	B_naive	TAGLN2	1.65822e-05	0.173701	0.00398736	0.513183
MRSA_vs_Healthy	B_naive	ELF1	1.65866e-05	0.205352	0.00180286	0.586512
MRSA_vs_Healthy	B_naive	DNAJC8	9.7762e-05	-0.102557	0.0172674	-1.19096
MRSA_vs_Healthy	B_naive	STK17A	0.000131122	-0.107686	0.0173613	-0.441226
MRSA_vs_Healthy	B_naive	ARGLU1	0.000161286	-0.129133	0.000305358	-0.587174
MRSA_vs_Healthy	B_naive	CCDC59	0.000206772	0.15236	0.000551868	0.756842
MRSA_vs_Healthy	B_naive	IQGAP1	0.000275986	0.139539	0.0106422	0.614156
MRSA_vs_Healthy	B_naive	IKZF1	0.000287039	-0.107605	0.0196113	-0.393993
MRSA_vs_Healthy	B_naive	RBM23	0.00272327	0.155577	0.000333744	0.80931
MRSA_vs_Healthy	B_naive	CALM2	0.00544817	-0.151181	0.00765263	-0.558678
MRSA_vs_Healthy	B_naive	SRSF10	0.0105153	0.173988	0.000773457	0.575103
MRSA_vs_Healthy	B_naive	RBM38	0.0171669	0.202498	0.00205514	0.862855
MRSA_vs_Healthy	B_naive	MED10	0.0181396	0.15191	0.00207971	0.435725
MRSA_vs_Healthy	B_naive	CALR	0.0211997	0.151762	0.00782225	0.411831
MRSA_vs_Healthy	B_naive	TMEM123	0.0252145	0.177559	0.000787537	0.439406
MRSA_vs_Healthy	B_naive	DNAJA1	0.0312101	0.156097	0.000114287	0.575701
MRSA_vs_Healthy	CD14_Mono	ALDH2	0	-0.370482	0.000147171	-0.613525
MRSA_vs_Healthy	CD14_Mono	AP1S2	0	-0.485	3.50674e-05	-0.750183
MRSA_vs_Healthy	CD14_Mono	APOBEC3A	0	1.09964	0.00268683	1.19411
MRSA_vs_Healthy	CD14_Mono	ARL4C	0	-0.713809	0.00956288	-1.55138
MRSA_vs_Healthy	CD14_Mono	ARPC3	0	0.274548	0.000460884	0.237722
MRSA_vs_Healthy	CD14_Mono	CALM1	0	0.330126	5.81528e-05	0.412444
MRSA_vs_Healthy	CD14_Mono	CD4	0	-0.301158	9.51734e-05	-0.604802
MRSA_vs_Healthy	CD14_Mono	CD53	0	0.314159	1.87555e-05	0.639585
MRSA_vs_Healthy	CD14_Mono	CD63	0	0.696211	4.42165e-10	1.00481
MRSA_vs_Healthy	CD14_Mono	CD93	0	-0.348314	0.000344067	-0.559783
MRSA_vs_Healthy	CD14_Mono	CDKN2D	0	0.41319	0.00106427	0.909613
MRSA_vs_Healthy	CD14_Mono	CFL1	0	0.404516	2.00698e-07	0.483505
MRSA_vs_Healthy	CD14_Mono	CLIC1	0	0.454998	0.00134661	0.369087
MRSA_vs_Healthy	CD14_Mono	CLU	0	0.578527	9.60878e-05	2.74673
MRSA_vs_Healthy	CD14_Mono	CSF3R	0	-0.448851	1.22405e-06	-0.684328
MRSA_vs_Healthy	CD14_Mono	DUSP6	0	1.15858	3.66129e-07	2.00943
MRSA_vs_Healthy	CD14_Mono	EFHD2	0	0.388879	1.79828e-07	0.472481
MRSA_vs_Healthy	CD14_Mono	EIF1	0	0.220444	0.00575726	0.203102
MRSA_vs_Healthy	CD14_Mono	EIF3E	0	-0.322893	2.76952e-05	-0.447238
MRSA_vs_Healthy	CD14_Mono	EIF4B	0	-0.343625	0.00523445	-0.451632
MRSA_vs_Healthy	CD14_Mono	FCER1G	0	0.433372	2.49873e-05	0.559693
MRSA_vs_Healthy	CD14_Mono	FCN1	0	0.311604	0.0280213	0.327875
MRSA_vs_Healthy	CD14_Mono	GADD45B	0	0.535525	1.90625e-05	1.0087
MRSA_vs_Healthy	CD14_Mono	GAPDH	0	0.312965	1.86052e-05	0.467434
MRSA_vs_Healthy	CD14_Mono	GNG5	0	0.32548	0.000911634	0.366464
MRSA_vs_Healthy	CD14_Mono	GRN	0	0.328277	0.000109805	0.461404
MRSA_vs_Healthy	CD14_Mono	HLA-DRB5	0	-0.859424	6.23022e-11	-3.48906
MRSA_vs_Healthy	CD14_Mono	HSPA1A	0	-0.373863	0.00013781	-1.79908
MRSA_vs_Healthy	CD14_Mono	ID1	0	0.665824	0.00028891	3.05476
MRSA_vs_Healthy	CD14_Mono	IFI44	0	0.458845	0.0184312	0.790361
MRSA_vs_Healthy	CD14_Mono	IFI6	0	1.46901	5.63789e-07	1.21966
MRSA_vs_Healthy	CD14_Mono	IFITM2	0	0.65915	3.45204e-05	0.829313
MRSA_vs_Healthy	CD14_Mono	IFITM3	0	1.35675	4.3063e-05	1.69582
MRSA_vs_Healthy	CD14_Mono	IL10RA	0	-0.353547	0.00173215	-0.4826
MRSA_vs_Healthy	CD14_Mono	IRF1	0	0.363419	0.00889038	0.786421
MRSA_vs_Healthy	CD14_Mono	JUN	0	0.813459	0.00395628	1.06034
MRSA_vs_Healthy	CD14_Mono	JUND	0	0.521199	0.00170256	0.650373
MRSA_vs_Healthy	CD14_Mono	KLF4	0	0.436682	0.00384213	0.784054
MRSA_vs_Healthy	CD14_Mono	KLF6	0	0.559905	0.00427638	0.939458
MRSA_vs_Healthy	CD14_Mono	LGALS1	0	0.420794	3.03181e-06	0.533438
MRSA_vs_Healthy	CD14_Mono	LUC7L3	0	-0.342369	2.76001e-05	-0.87518
MRSA_vs_Healthy	CD14_Mono	MAFB	0	0.955181	6.9602e-05	1.73152
MRSA_vs_Healthy	CD14_Mono	NDUFA4	0	0.318255	0.00166267	0.335688
MRSA_vs_Healthy	CD14_Mono	PFN1	0	0.297765	0.00179502	0.378753
MRSA_vs_Healthy	CD14_Mono	PIM1	0	0.515294	5.87246e-07	2.188
MRSA_vs_Healthy	CD14_Mono	PIM3	0	0.378096	0.0144095	1.13086
MRSA_vs_Healthy	CD14_Mono	PLAC8	0	1.04835	8.85698e-06	1.32658
MRSA_vs_Healthy	CD14_Mono	POMP	0	0.31324	3.1828e-06	0.567063
MRSA_vs_Healthy	CD14_Mono	PPP1R15A	0	0.463243	0.0100665	0.8657
MRSA_vs_Healthy	CD14_Mono	PSME2	0	0.480704	0.0333869	0.412863
MRSA_vs_Healthy	CD14_Mono	RACK1	0	-0.268995	0.00240624	-0.271903
MRSA_vs_Healthy	CD14_Mono	RGCC	0	0.540171	6.46787e-06	2.72876
MRSA_vs_Healthy	CD14_Mono	RNASE2	0	0.444976	2.35851e-06	1.64022
MRSA_vs_Healthy	CD14_Mono	S100A4	0	0.327163	0.00123869	0.331918
MRSA_vs_Healthy	CD14_Mono	S100A8	0	0.869862	3.51972e-05	1.07369
MRSA_vs_Healthy	CD14_Mono	S100A9	0	0.768374	2.6145e-05	0.842479
MRSA_vs_Healthy	CD14_Mono	SERF2	0	0.255707	0.0257086	0.207767
MRSA_vs_Healthy	CD14_Mono	SERTAD1	0	0.36491	1.06579e-13	1.9034
MRSA_vs_Healthy	CD14_Mono	SGK1	0	0.643373	2.78063e-05	1.65472
MRSA_vs_Healthy	CD14_Mono	SH3BGRL3	0	0.310766	2.7994e-07	0.496901
MRSA_vs_Healthy	CD14_Mono	TGFBI	0	-0.41195	8.96082e-06	-0.777648
MRSA_vs_Healthy	CD14_Mono	TUBA1A	0	0.565714	5.98722e-06	0.868019
MRSA_vs_Healthy	CD14_Mono	TUBB4B	0	0.48818	6.89892e-15	1.29688
MRSA_vs_Healthy	CD14_Mono	UBE2J1	0	0.411165	4.46309e-08	1.17209
MRSA_vs_Healthy	CD14_Mono	ZFP36L2	0	-0.515598	1.40995e-07	-1.0482
MRSA_vs_Healthy	CD14_Mono	PSMB3	1.0941e-297	0.289307	1.49891e-06	0.443593
MRSA_vs_Healthy	CD14_Mono	LAP3	9.88805e-296	0.456114	0.0211749	0.557623
MRSA_vs_Healthy	CD14_Mono	EMP3	7.05279e-295	0.300241	0.000146745	0.312307
MRSA_vs_Healthy	CD14_Mono	NAP1L1	4.96101e-292	-0.308949	0.0018526	-0.41685
MRSA_vs_Healthy	CD14_Mono	AHNAK	3.95675e-289	-0.35149	0.0166378	-0.359162
MRSA_vs_Healthy	CD14_Mono	TNFRSF1B	2.14158e-284	-0.32651	0.000890348	-0.464733
MRSA_vs_Healthy	CD14_Mono	CCR1	3.97538e-276	0.395327	0.000178732	1.1799
MRSA_vs_Healthy	CD14_Mono	LDHA	3.61073e-275	0.31645	6.50263e-07	0.655136
MRSA_vs_Healthy	CD14_Mono	C12orf57	1.24897e-272	0.483784	0.00098392	0.902935
MRSA_vs_Healthy	CD14_Mono	UBE2L6	7.90046e-268	0.353975	0.00195478	0.652168
MRSA_vs_Healthy	CD14_Mono	ARL4A	1.13285e-267	0.273917	0.000328965	1.11317
MRSA_vs_Healthy	CD14_Mono	UBALD2	3.68474e-266	0.278674	0.000543762	0.992527
MRSA_vs_Healthy	CD14_Mono	CD14	3.192e-265	0.399804	0.00480998	0.531124
MRSA_vs_Healthy	CD14_Mono	ATP6V0B	2.49215e-262	0.264054	5.65613e-05	0.308241
MRSA_vs_Healthy	CD14_Mono	RBM6	2.11267e-259	-0.241831	7.99994e-07	-0.824765
MRSA_vs_Healthy	CD14_Mono	BLOC1S1	4.34342e-259	0.28325	0.000618244	0.435998
MRSA_vs_Healthy	CD14_Mono	HLA-DMB	4.63127e-258	-0.305906	0.00515694	-0.452531
MRSA_vs_Healthy	CD14_Mono	OGT	9.15714e-257	-0.247775	0.000284024	-0.671368
MRSA_vs_Healthy	CD14_Mono	VAMP5	2.76794e-255	0.338241	0.000113596	0.670625
MRSA_vs_Healthy	CD14_Mono	PRAM1	1.43229e-252	-0.261899	1.55771e-05	-0.518959
MRSA_vs_Healthy	CD14_Mono	INPP5D	2.67872e-252	-0.246293	0.000161927	-0.588047
MRSA_vs_Healthy	CD14_Mono	MAP1LC3B	8.91871e-252	0.284189	1.17429e-07	0.66455
MRSA_vs_Healthy	CD14_Mono	PLEK	3.01399e-241	0.280369	0.0024024	0.595065
MRSA_vs_Healthy	CD14_Mono	S100A10	3.03799e-241	0.27312	0.00105277	0.453171
MRSA_vs_Healthy	CD14_Mono	GMFG	6.66947e-237	0.239553	0.019996	0.211159
MRSA_vs_Healthy	CD14_Mono	RBBP4	6.85345e-237	-0.233945	0.000209027	-0.543952
MRSA_vs_Healthy	CD14_Mono	HSPA8	1.29703e-235	-0.291121	0.000528035	-0.398381
MRSA_vs_Healthy	CD14_Mono	SPI1	1.74084e-234	0.271172	2.93667e-05	0.415057
MRSA_vs_Healthy	CD14_Mono	LRRK2	9.01117e-228	-0.284593	0.0034496	-0.615632
MRSA_vs_Healthy	CD14_Mono	ARAP1	1.32662e-224	-0.239498	0.000429653	-0.460596
MRSA_vs_Healthy	CD14_Mono	CELF2	2.93143e-224	-0.269434	0.000445219	-0.365073
MRSA_vs_Healthy	CD14_Mono	ALDH1A1	7.37446e-224	-0.25859	0.000149518	-1.17842
MRSA_vs_Healthy	CD14_Mono	FCGR1A	2.54668e-223	0.26635	9.15743e-05	1.14884
MRSA_vs_Healthy	CD14_Mono	AKNA	2.81379e-223	-0.23849	2.87879e-05	-0.555069
MRSA_vs_Healthy	CD14_Mono	MGST3	1.17191e-220	0.277686	0.00107297	0.577886
MRSA_vs_Healthy	CD14_Mono	ANKRD13D	1.56567e-220	-0.257004	6.98297e-05	-0.485007
MRSA_vs_Healthy	CD14_Mono	RIN3	7.61811e-218	-0.235085	0.0050746	-0.367851
MRSA_vs_Healthy	CD14_Mono	COPA	3.07246e-217	-0.227478	4.10798e-05	-0.441379
MRSA_vs_Healthy	CD14_Mono	FLI1	1.06223e-216	-0.212833	0.000498606	-0.721266
MRSA_vs_Healthy	CD14_Mono	TNFAIP2	6.31242e-216	-0.307162	0.00013595	-0.555183
MRSA_vs_Healthy	CD14_Mono	TRIB1	2.52383e-214	0.230664	0.00172985	1.63501
MRSA_vs_Healthy	CD14_Mono	BCL2A1	3.44551e-214	0.361934	0.0131174	0.964141
MRSA_vs_Healthy	CD14_Mono	ARID1A	3.51265e-213	-0.230592	0.000170186	-0.436871
MRSA_vs_Healthy	CD14_Mono	SPN	9.10107e-212	-0.216971	0.000396682	-0.632573
MRSA_vs_Healthy	CD14_Mono	TUBA1B	3.4464e-211	0.309093	6.24787e-06	0.648981
MRSA_vs_Healthy	CD14_Mono	KCNK6	1.75546e-208	-0.226351	1.33372e-05	-0.80769
MRSA_vs_Healthy	CD14_Mono	TTC3	7.67232e-206	-0.227255	9.87139e-06	-0.625245
MRSA_vs_Healthy	CD14_Mono	CD300E	4.58993e-204	0.405098	2.27727e-06	0.934688
MRSA_vs_Healthy	CD14_Mono	GTF2I	2.80793e-203	-0.24109	0.00547166	-0.329312
MRSA_vs_Healthy	CD14_Mono	NCOA4	4.9561e-203	-0.249559	1.91971e-05	-0.415549
MRSA_vs_Healthy	CD14_Mono	PRPF8	5.64776e-202	-0.208901	2.30896e-05	-0.616144
MRSA_vs_Healthy	CD14_Mono	ARID1B	5.76823e-202	-0.230646	2.01597e-05	-0.522354
MRSA_vs_Healthy	CD14_Mono	IFNGR2	1.08044e-198	0.292536	3.26809e-06	0.665931
MRSA_vs_Healthy	CD14_Mono	PSMB1	1.14297e-198	0.247608	4.65826e-05	0.301368
MRSA_vs_Healthy	CD14_Mono	SLC9A3R1	1.06923e-195	-0.208886	0.0254811	-0.511923
MRSA_vs_Healthy	CD14_Mono	NFATC2IP	2.073e-194	-0.215306	1.42152e-07	-0.596063
MRSA_vs_Healthy	CD14_Mono	ATM	8.20111e-192	-0.216529	8.63487e-05	-0.823669
MRSA_vs_Healthy	CD14_Mono	PABPN1	2.76728e-191	-0.223266	5.24159e-07	-0.403018
MRSA_vs_Healthy	CD14_Mono	ARHGDIB	1.01692e-190	0.207451	0.000312297	0.400356
MRSA_vs_Healthy	CD14_Mono	MEF2C	1.82587e-189	-0.263572	0.0194824	-0.571378
MRSA_vs_Healthy	CD14_Mono	HP1BP3	9.96192e-189	-0.2194	4.96196e-06	-0.46771
MRSA_vs_Healthy	CD14_Mono	PLK3	7.20592e-188	0.245251	0.00285006	1.48367
MRSA_vs_Healthy	CD14_Mono	ARF6	2.15389e-184	0.283644	1.93313e-05	0.695868
MRSA_vs_Healthy	CD14_Mono	EAF1	1.21567e-182	0.210495	0.000208232	1.26138
MRSA_vs_Healthy	CD14_Mono	CCDC88B	3.13203e-180	-0.214712	0.00159917	-0.449729
MRSA_vs_Healthy	CD14_Mono	ENO1	5.55185e-180	0.239405	6.00071e-07	0.511196
MRSA_vs_Healthy	CD14_Mono	ANKRD44	1.33107e-178	-0.214631	0.00407889	-0.430894
MRSA_vs_Healthy	CD14_Mono	TPM3	1.90337e-177	0.207404	1.15078e-06	0.379538
MRSA_vs_Healthy	CD14_Mono	ID2	1.26358e-175	0.458941	0.00254213	1.19604
MRSA_vs_Healthy	CD14_Mono	CIITA	1.39243e-174	-0.199709	3.88366e-05	-0.847955
MRSA_vs_Healthy	CD14_Mono	NIN	2.97338e-173	-0.209588	1.81675e-05	-0.490272
MRSA_vs_Healthy	CD14_Mono	PLCB2	7.32699e-173	-0.20449	0.00750934	-0.368398
MRSA_vs_Healthy	CD14_Mono	PTGER2	1.04651e-172	0.215893	2.53065e-06	1.05984
MRSA_vs_Healthy	CD14_Mono	LGALS3	1.73064e-172	0.248361	0.000593583	0.35149
MRSA_vs_Healthy	CD14_Mono	WNK1	3.20932e-171	-0.208674	0.000930947	-0.402964
MRSA_vs_Healthy	CD14_Mono	GSTO1	6.108e-171	0.231708	0.000166425	0.346607
MRSA_vs_Healthy	CD14_Mono	TMEM154	8.66491e-171	-0.216009	0.00124093	-0.6975
MRSA_vs_Healthy	CD14_Mono	VCL	1.22659e-169	-0.210544	1.65762e-05	-0.62725
MRSA_vs_Healthy	CD14_Mono	KDM5A	2.83832e-168	-0.202884	5.89703e-05	-0.436855
MRSA_vs_Healthy	CD14_Mono	NUP50	3.17553e-166	-0.18558	1.12121e-07	-0.917587
MRSA_vs_Healthy	CD14_Mono	SLC38A2	4.9082e-166	0.229115	5.85995e-05	0.620189
MRSA_vs_Healthy	CD14_Mono	PKM	3.22952e-165	0.248946	4.26006e-06	0.559767
MRSA_vs_Healthy	CD14_Mono	EIF2AK2	4.61694e-165	0.238178	0.000115969	0.68514
MRSA_vs_Healthy	CD14_Mono	GIMAP4	1.49771e-163	-0.226929	0.00488842	-1.16807
MRSA_vs_Healthy	CD14_Mono	CDC42EP3	7.07481e-163	0.284121	0.000405593	0.612758
MRSA_vs_Healthy	CD14_Mono	ENTPD1	7.61629e-162	-0.198805	0.0156968	-0.407439
MRSA_vs_Healthy	CD14_Mono	STAT1	9.5792e-162	0.22925	0.0120713	0.601887
MRSA_vs_Healthy	CD14_Mono	MBNL1	7.5703e-160	-0.226034	0.000821843	-0.38973
MRSA_vs_Healthy	CD14_Mono	MAP3K8	2.3246e-159	0.261925	0.000796588	1.17542
MRSA_vs_Healthy	CD14_Mono	AKIRIN2	2.91446e-159	0.223414	8.12596e-11	0.768088
MRSA_vs_Healthy	CD14_Mono	TNRC6B	3.10201e-159	-0.211641	0.000734544	-0.572594
MRSA_vs_Healthy	CD14_Mono	RASSF4	3.76639e-159	-0.205373	7.36005e-05	-0.441276
MRSA_vs_Healthy	CD14_Mono	IRF5	1.00606e-157	-0.179447	7.41503e-07	-0.614695
MRSA_vs_Healthy	CD14_Mono	CHMP2A	3.63219e-156	0.218042	0.00217604	0.376883
MRSA_vs_Healthy	CD14_Mono	RSRP1	5.81285e-156	-0.244244	0.0132331	-0.569574
MRSA_vs_Healthy	CD14_Mono	UPP1	2.48682e-155	0.238665	0.00209387	0.740434
MRSA_vs_Healthy	CD14_Mono	DGKZ	5.6346e-155	-0.19828	0.000454813	-0.440928
MRSA_vs_Healthy	CD14_Mono	TIMP1	8.21086e-155	0.297143	0.00428691	0.436572
MRSA_vs_Healthy	CD14_Mono	SLC31A2	1.74789e-154	0.223409	4.24199e-05	0.728618
MRSA_vs_Healthy	CD14_Mono	UBA52	9.05594e-154	-0.13546	0.0042947	-0.167481
MRSA_vs_Healthy	CD14_Mono	FBL	2.8512e-153	-0.177421	0.00770532	-0.380224
MRSA_vs_Healthy	CD14_Mono	PRKAG2	1.16074e-152	-0.192328	0.00044406	-0.430918
MRSA_vs_Healthy	CD14_Mono	ARHGEF2	1.97519e-151	-0.183148	0.00231375	-0.370085
MRSA_vs_Healthy	CD14_Mono	BACH1	6.4382e-151	0.281174	2.51066e-06	0.745818
MRSA_vs_Healthy	CD14_Mono	BTG1	2.95684e-150	-0.242199	0.00148554	-0.449637
MRSA_vs_Healthy	CD14_Mono	PGAM1	2.22132e-149	0.24412	6.49758e-06	0.604087
MRSA_vs_Healthy	CD14_Mono	PLBD1	8.44122e-149	0.353049	4.97341e-05	0.626615
MRSA_vs_Healthy	CD14_Mono	MIDN	5.21442e-148	0.263369	0.00733924	0.884815
MRSA_vs_Healthy	CD14_Mono	PABPC4	2.23634e-147	-0.192391	0.0063944	-0.344638
MRSA_vs_Healthy	CD14_Mono	CMIP	3.28343e-147	-0.191191	0.003495	-0.332862
MRSA_vs_Healthy	CD14_Mono	TMEM107	1.30659e-146	0.265335	0.00043688	0.963122
MRSA_vs_Healthy	CD14_Mono	CAST	1.34322e-146	-0.210557	0.00161143	-0.228584
MRSA_vs_Healthy	CD14_Mono	MIS18BP1	2.00131e-146	-0.20317	0.000785256	-0.642325
MRSA_vs_Healthy	CD14_Mono	PTEN	5.15969e-146	-0.205371	0.00162729	-0.312194
MRSA_vs_Healthy	CD14_Mono	TRIM8	6.93367e-146	-0.200559	0.00407209	-0.284914
MRSA_vs_Healthy	CD14_Mono	NPM1	7.02092e-146	-0.19312	1.38972e-05	-0.410026
MRSA_vs_Healthy	CD14_Mono	NPEPPS	2.41542e-145	-0.178225	0.00502923	-0.37006
MRSA_vs_Healthy	CD14_Mono	STAG2	7.0859e-145	-0.185277	0.00013465	-0.500057
MRSA_vs_Healthy	CD14_Mono	TAOK1	1.78023e-144	-0.181805	0.000580581	-0.519989
MRSA_vs_Healthy	CD14_Mono	AHR	2.60411e-144	0.251394	7.78609e-06	0.957984
MRSA_vs_Healthy	CD14_Mono	TALDO1	1.63161e-143	0.190434	0.00449227	0.27648
MRSA_vs_Healthy	CD14_Mono	SLC24A4	2.39994e-143	-0.190891	0.000721669	-0.697689
MRSA_vs_Healthy	CD14_Mono	LMO4	2.10082e-142	-0.182479	0.000177313	-0.497694
MRSA_vs_Healthy	CD14_Mono	CPPED1	2.3767e-142	-0.212336	0.000114551	-0.352233
MRSA_vs_Healthy	CD14_Mono	ARHGAP9	4.30645e-142	-0.180769	0.000823052	-0.356057
MRSA_vs_Healthy	CD14_Mono	BPTF	1.94513e-141	-0.190741	0.000148972	-0.447531
MRSA_vs_Healthy	CD14_Mono	PNRC1	7.63999e-139	-0.213226	0.00255171	-0.448909
MRSA_vs_Healthy	CD14_Mono	SP1	3.56325e-138	-0.167446	1.91238e-05	-0.560862
MRSA_vs_Healthy	CD14_Mono	BHLHE40	9.93825e-138	0.210331	0.00561951	1.28188
MRSA_vs_Healthy	CD14_Mono	TRIM38	4.53884e-137	-0.196644	0.0145663	-0.288148
MRSA_vs_Healthy	CD14_Mono	CEP350	8.65284e-137	-0.173246	2.25829e-05	-0.508364
MRSA_vs_Healthy	CD14_Mono	NFE2L2	2.37933e-136	-0.17765	0.0256987	-0.356515
MRSA_vs_Healthy	CD14_Mono	PIAS1	1.77271e-135	-0.180405	0.00206136	-0.36077
MRSA_vs_Healthy	CD14_Mono	IL6R	4.41636e-135	-0.181395	0.0295516	-0.375457
MRSA_vs_Healthy	CD14_Mono	HADHA	3.27576e-134	-0.190963	0.00819228	-0.230534
MRSA_vs_Healthy	CD14_Mono	BAZ2B	1.26627e-133	-0.185857	0.000204233	-0.355914
MRSA_vs_Healthy	CD14_Mono	SNRNP200	1.45435e-133	-0.161736	0.0102341	-0.332345
MRSA_vs_Healthy	CD14_Mono	PHKB	2.2668e-132	-0.164876	0.00133065	-0.415117
MRSA_vs_Healthy	CD14_Mono	SIPA1	5.35731e-132	-0.175995	0.000489984	-0.41344
MRSA_vs_Healthy	CD14_Mono	NOTCH2	6.15233e-132	-0.178097	0.00452313	-0.388979
MRSA_vs_Healthy	CD14_Mono	S100A12	6.82117e-131	0.471838	0.000685347	0.701017
MRSA_vs_Healthy	CD14_Mono	EIF3B	8.08614e-131	-0.16288	0.0073146	-0.291106
MRSA_vs_Healthy	CD14_Mono	DBI	1.32709e-130	0.20339	0.00147782	0.400141
MRSA_vs_Healthy	CD14_Mono	TRIM44	1.69752e-129	-0.176726	0.0118253	-0.318762
MRSA_vs_Healthy	CD14_Mono	VPS13C	8.21999e-129	-0.184149	0.00167355	-0.470635
MRSA_vs_Healthy	CD14_Mono	PTPN18	8.01385e-128	-0.183769	0.00115092	-0.300464
MRSA_vs_Healthy	CD14_Mono	KCNAB2	1.80828e-125	-0.170698	0.0118766	-0.301612
MRSA_vs_Healthy	CD14_Mono	N4BP2L2	1.85456e-125	-0.209482	0.00700519	-0.574543
MRSA_vs_Healthy	CD14_Mono	RCSD1	6.5993e-125	-0.18229	0.00115423	-0.507078
MRSA_vs_Healthy	CD14_Mono	STK11	2.47228e-124	-0.159324	0.000279303	-0.396775
MRSA_vs_Healthy	CD14_Mono	ZRANB2	5.30064e-124	-0.159602	0.00024658	-0.594024
MRSA_vs_Healthy	CD14_Mono	METAP2	1.68088e-123	-0.162226	0.00329986	-0.343592
MRSA_vs_Healthy	CD14_Mono	GLG1	2.21917e-123	-0.170859	0.0432184	-0.275014
MRSA_vs_Healthy	CD14_Mono	GRK2	2.71889e-123	-0.197731	0.00337841	-0.294672
MRSA_vs_Healthy	CD14_Mono	MAT2A	5.60984e-123	-0.170102	0.00215377	-0.519095
MRSA_vs_Healthy	CD14_Mono	TMEM50A	2.22338e-122	0.203106	0.0094206	0.261022
MRSA_vs_Healthy	CD14_Mono	PRKCD	7.5241e-122	-0.165451	0.0221699	-0.356756
MRSA_vs_Healthy	CD14_Mono	PUM1	1.70443e-121	-0.164862	0.00584362	-0.291374
MRSA_vs_Healthy	CD14_Mono	SGK3	3.93694e-121	-0.161163	7.88862e-06	-0.514625
MRSA_vs_Healthy	CD14_Mono	GRK3	4.38714e-121	-0.168143	0.000333502	-0.413019
MRSA_vs_Healthy	CD14_Mono	MGAT1	9.10424e-121	-0.175833	0.0064711	-0.317068
MRSA_vs_Healthy	CD14_Mono	MARK2	2.22951e-120	-0.15545	4.64195e-07	-0.521486
MRSA_vs_Healthy	CD14_Mono	TRABD	3.09753e-120	-0.182595	0.0203668	-0.330655
MRSA_vs_Healthy	CD14_Mono	PDCD6IP	3.8985e-120	-0.167632	0.00280447	-0.323201
MRSA_vs_Healthy	CD14_Mono	AKAP9	4.2228e-120	-0.181341	2.20445e-05	-0.494994
MRSA_vs_Healthy	CD14_Mono	PPP1R12A	5.83612e-120	-0.166831	0.000133148	-0.383249
MRSA_vs_Healthy	CD14_Mono	ST13	2.19952e-119	-0.182087	0.000977405	-0.366444
MRSA_vs_Healthy	CD14_Mono	RBP7	1.25311e-118	-0.19695	3.3266e-05	-0.886177
MRSA_vs_Healthy	CD14_Mono	PGK1	7.58025e-118	0.186611	8.63278e-06	0.486124
MRSA_vs_Healthy	CD14_Mono	SPG11	6.41681e-117	-0.155763	0.000744126	-0.589027
MRSA_vs_Healthy	CD14_Mono	HRH2	1.19876e-116	0.214223	2.0471e-07	0.847567
MRSA_vs_Healthy	CD14_Mono	RNF7	1.77304e-116	0.190577	5.11277e-06	0.382589
MRSA_vs_Healthy	CD14_Mono	RGS18	5.26343e-116	-0.199703	0.00949409	-0.772888
MRSA_vs_Healthy	CD14_Mono	SEMA4D	5.27684e-116	-0.150775	1.10509e-05	-0.527745
MRSA_vs_Healthy	CD14_Mono	POLK	4.54834e-115	-0.152045	7.34476e-05	-0.493417
MRSA_vs_Healthy	CD14_Mono	MANBA	2.59129e-114	-0.160269	4.45695e-05	-0.390212
MRSA_vs_Healthy	CD14_Mono	COLGALT1	3.61363e-114	-0.161819	0.00172599	-0.290687
MRSA_vs_Healthy	CD14_Mono	GIT2	4.40793e-114	-0.155231	0.000182335	-0.382489
MRSA_vs_Healthy	CD14_Mono	KLF13	4.64738e-114	-0.189742	0.0176437	-0.297239
MRSA_vs_Healthy	CD14_Mono	NAGK	8.11123e-114	-0.176208	0.0120117	-0.654735
MRSA_vs_Healthy	CD14_Mono	ACTN4	6.06294e-113	-0.168118	0.0209115	-0.199277
MRSA_vs_Healthy	CD14_Mono	EIF3M	1.58329e-112	-0.173656	0.00129427	-0.324033
MRSA_vs_Healthy	CD14_Mono	HOOK3	2.60504e-112	-0.168603	0.000877101	-0.291542
MRSA_vs_Healthy	CD14_Mono	SNAP23	1.31714e-111	-0.165385	0.0275722	-0.32237
MRSA_vs_Healthy	CD14_Mono	TNRC18	2.56769e-111	-0.151681	0.00385319	-0.393703
MRSA_vs_Healthy	CD14_Mono	ZNF207	3.8508e-111	-0.180495	0.0131233	-0.212467
MRSA_vs_Healthy	CD14_Mono	ZBTB43	1.06836e-110	0.18724	0.00383948	1.22312
MRSA_vs_Healthy	CD14_Mono	KANSL1	3.6202e-109	-0.153998	0.000263158	-0.346648
MRSA_vs_Healthy	CD14_Mono	CARD8	5.14719e-109	-0.148062	0.00478264	-0.472951
MRSA_vs_Healthy	CD14_Mono	AMPD2	4.05834e-108	-0.164619	0.0153227	-0.379366
MRSA_vs_Healthy	CD14_Mono	ANAPC5	5.45585e-108	-0.150471	8.85533e-05	-0.343633
MRSA_vs_Healthy	CD14_Mono	MBP	6.03445e-108	-0.169541	0.000810171	-0.474903
MRSA_vs_Healthy	CD14_Mono	HLA-DRA	3.90298e-107	-0.219486	0.0134478	-0.291055
MRSA_vs_Healthy	CD14_Mono	PSMA7	2.80815e-106	0.175363	0.000624913	0.292287
MRSA_vs_Healthy	CD14_Mono	RBM5	4.14953e-106	-0.156328	0.016612	-0.204586
MRSA_vs_Healthy	CD14_Mono	HNRNPA3	2.13486e-104	-0.17467	0.0037998	-0.204315
MRSA_vs_Healthy	CD14_Mono	TIMP2	4.68986e-104	0.190552	2.42e-06	0.346
MRSA_vs_Healthy	CD14_Mono	HIPK3	1.14766e-103	-0.158385	0.0185971	-0.312486
MRSA_vs_Healthy	CD14_Mono	CTSZ	1.24982e-103	0.169426	0.0318176	0.219639
MRSA_vs_Healthy	CD14_Mono	SET	4.18012e-103	-0.189806	0.00867338	-0.230927
MRSA_vs_Healthy	CD14_Mono	WAPL	1.5184e-102	-0.1429	8.5125e-08	-0.455833
MRSA_vs_Healthy	CD14_Mono	NIPBL	2.03077e-102	-0.156293	0.000694777	-0.281059
MRSA_vs_Healthy	CD14_Mono	PNISR	2.69861e-102	-0.173373	0.00019308	-0.279101
MRSA_vs_Healthy	CD14_Mono	BTK	6.69816e-102	-0.142929	3.97599e-05	-0.400583
MRSA_vs_Healthy	CD14_Mono	ARGLU1	1.96256e-101	-0.17461	0.000780273	-0.368364
MRSA_vs_Healthy	CD14_Mono	SLC3A2	2.8232e-101	0.198342	3.25628e-05	0.487779
MRSA_vs_Healthy	CD14_Mono	PARP9	2.89009e-101	0.151848	0.000744579	0.623813
MRSA_vs_Healthy	CD14_Mono	EIF2S2	1.94396e-100	-0.166072	0.0107563	-0.305918
MRSA_vs_Healthy	CD14_Mono	PRPF38B	1.08003e-99	-0.159617	5.01714e-05	-0.332537
MRSA_vs_Healthy	CD14_Mono	CTBP2	1.92687e-99	-0.149485	0.00958251	-0.339375
MRSA_vs_Healthy	CD14_Mono	SSR1	2.84219e-99	-0.154907	0.0219607	-0.178741
MRSA_vs_Healthy	CD14_Mono	IER5	6.52296e-99	0.206785	0.00705585	0.628729
MRSA_vs_Healthy	CD14_Mono	TMPO	9.8448e-98	-0.151429	0.0185785	-0.35513
MRSA_vs_Healthy	CD14_Mono	PNN	1.13289e-97	-0.163173	0.00179945	-0.309607
MRSA_vs_Healthy	CD14_Mono	CTSA	2.62019e-97	0.186069	4.01286e-05	0.54074
MRSA_vs_Healthy	CD14_Mono	TRAF3IP3	1.43844e-96	-0.151604	3.42535e-05	-0.763744
MRSA_vs_Healthy	CD14_Mono	HSP90B1	2.13106e-96	-0.164959	0.00121572	-0.291713
MRSA_vs_Healthy	CD14_Mono	SPG7	5.44334e-96	-0.139467	0.0197155	-0.257446
MRSA_vs_Healthy	CD14_Mono	PHIP	7.58138e-96	-0.164466	0.000847748	-0.306312
MRSA_vs_Healthy	CD14_Mono	SP3	7.68026e-96	-0.145089	0.00937668	-0.285865
MRSA_vs_Healthy	CD14_Mono	PLEKHO1	7.7507e-96	-0.168064	0.00448452	-0.410612
MRSA_vs_Healthy	CD14_Mono	SERPINA1	9.94084e-96	0.218478	3.83664e-05	0.415669
MRSA_vs_Healthy	CD14_Mono	TMEM167A	3.18921e-95	0.194699	0.0138899	0.427655
MRSA_vs_Healthy	CD14_Mono	NDUFC2	3.10983e-94	0.164878	0.00708664	0.358793
MRSA_vs_Healthy	CD14_Mono	SENP6	9.12857e-94	-0.1391	0.00065074	-0.367934
MRSA_vs_Healthy	CD14_Mono	PAK1	1.03494e-93	-0.146515	0.00191762	-0.366777
MRSA_vs_Healthy	CD14_Mono	CD302	3.78605e-93	-0.166434	0.00753712	-0.308083
MRSA_vs_Healthy	CD14_Mono	HLA-DPB1	4.98974e-93	-0.248313	0.00190926	-0.563219
MRSA_vs_Healthy	CD14_Mono	TRIP12	8.97063e-93	-0.142542	0.000892741	-0.271879
MRSA_vs_Healthy	CD14_Mono	ATG16L2	2.39248e-92	-0.152393	0.00479791	-0.342638
MRSA_vs_Healthy	CD14_Mono	CREBBP	2.80272e-92	-0.137404	0.00687028	-0.251478
MRSA_vs_Healthy	CD14_Mono	MPST	6.86204e-92	-0.138768	0.00441005	-0.320649
MRSA_vs_Healthy	CD14_Mono	CALM3	1.13047e-91	0.180345	0.000755673	0.333522
MRSA_vs_Healthy	CD14_Mono	EEF1B2	8.01057e-91	-0.119015	0.000430162	-0.368137
MRSA_vs_Healthy	CD14_Mono	CAPRIN1	8.5732e-91	-0.13412	0.00860888	-0.239761
MRSA_vs_Healthy	CD14_Mono	ERBIN	2.2773e-90	-0.145247	0.00543864	-0.274715
MRSA_vs_Healthy	CD14_Mono	MSL1	7.00361e-90	-0.13785	0.00756919	-0.290694
MRSA_vs_Healthy	CD14_Mono	TMEM259	1.91532e-88	-0.136686	0.00274505	-0.288623
MRSA_vs_Healthy	CD14_Mono	ASH1L	2.62151e-88	-0.137517	0.00206601	-0.254716
MRSA_vs_Healthy	CD14_Mono	TSC22D4	3.24749e-88	-0.141526	0.0013503	-0.277696
MRSA_vs_Healthy	CD14_Mono	RBM33	4.68797e-88	-0.133099	0.00452008	-0.241342
MRSA_vs_Healthy	CD14_Mono	HECTD1	1.52061e-87	-0.129313	1.70383e-06	-0.360392
MRSA_vs_Healthy	CD14_Mono	ESD	2.76751e-87	-0.137454	0.00307292	-0.383735
MRSA_vs_Healthy	CD14_Mono	ARPC2	4.60321e-87	0.12097	0.000144939	0.214279
MRSA_vs_Healthy	CD14_Mono	LARP1	1.04882e-86	-0.132506	0.00412173	-0.296038
MRSA_vs_Healthy	CD14_Mono	RSL1D1	1.22533e-86	-0.152493	0.000100287	-0.425353
MRSA_vs_Healthy	CD14_Mono	ARHGAP45	1.6543e-86	-0.156749	0.0047658	-0.245004
MRSA_vs_Healthy	CD14_Mono	PRPF4B	1.84397e-86	-0.141045	0.00509054	-0.350548
MRSA_vs_Healthy	CD14_Mono	FAM111A	1.99167e-84	-0.130368	0.000453705	-0.520446
MRSA_vs_Healthy	CD14_Mono	CTSD	2.87445e-84	0.261795	0.00277266	0.508996
MRSA_vs_Healthy	CD14_Mono	UTRN	6.51411e-84	-0.161634	0.00117956	-0.374125
MRSA_vs_Healthy	CD14_Mono	NLRP1	2.28928e-83	-0.140845	0.0086464	-0.314641
MRSA_vs_Healthy	CD14_Mono	SLC7A7	3.27284e-83	-0.152455	0.0132239	-0.210652
MRSA_vs_Healthy	CD14_Mono	DUSP22	5.62485e-83	-0.132937	0.0301361	-0.220848
MRSA_vs_Healthy	CD14_Mono	EVI5	1.24913e-82	-0.133331	0.00704452	-0.364874
MRSA_vs_Healthy	CD14_Mono	INPPL1	3.52467e-82	-0.138727	0.0029525	-0.291388
MRSA_vs_Healthy	CD14_Mono	TTC7A	3.36193e-81	-0.130454	0.00324969	-0.362524
MRSA_vs_Healthy	CD14_Mono	CAB39	7.74258e-81	-0.129529	0.0267131	-0.27813
MRSA_vs_Healthy	CD14_Mono	RNF166	3.48066e-80	-0.144675	0.00638394	-0.317384
MRSA_vs_Healthy	CD14_Mono	SNRNP70	3.57283e-80	-0.134567	0.000781606	-0.333659
MRSA_vs_Healthy	CD14_Mono	HNRNPDL	4.74398e-80	0.163009	0.00924768	0.153665
MRSA_vs_Healthy	CD14_Mono	HLA-DPA1	1.42538e-79	-0.212503	0.0286741	-0.344954
MRSA_vs_Healthy	CD14_Mono	CCT6A	2.51738e-79	-0.132416	0.00429204	-0.296862
MRSA_vs_Healthy	CD14_Mono	CAPG	2.68451e-79	0.192095	0.0206296	0.309256
MRSA_vs_Healthy	CD14_Mono	PHF20L1	2.79801e-79	-0.132884	0.00859914	-0.278817
MRSA_vs_Healthy	CD14_Mono	TPI1	7.13426e-79	0.150168	0.0064087	0.227211
MRSA_vs_Healthy	CD14_Mono	TIAL1	1.17088e-78	-0.126414	8.95212e-05	-0.335214
MRSA_vs_Healthy	CD14_Mono	DAPP1	1.93456e-78	-0.133986	0.0180913	-0.592355
MRSA_vs_Healthy	CD14_Mono	CSNK2A1	1.10541e-77	-0.127282	0.0181319	-0.202487
MRSA_vs_Healthy	CD14_Mono	TRIOBP	9.12736e-77	-0.131276	0.0112913	-0.210488
MRSA_vs_Healthy	CD14_Mono	RAB14	4.76641e-76	-0.125353	0.000166391	-0.307726
MRSA_vs_Healthy	CD14_Mono	CALCOCO2	1.04262e-75	-0.134123	0.00353576	-0.231201
MRSA_vs_Healthy	CD14_Mono	HNRNPR	3.15944e-75	-0.137347	0.000426782	-0.232153
MRSA_vs_Healthy	CD14_Mono	EIF4EBP1	3.32043e-75	-0.129629	0.00258897	-0.262302
MRSA_vs_Healthy	CD14_Mono	SPTSSA	3.82923e-75	-0.12773	0.0282563	-0.449702
MRSA_vs_Healthy	CD14_Mono	GBP2	1.04432e-74	0.157859	0.00343294	0.625706
MRSA_vs_Healthy	CD14_Mono	ARF1	7.18868e-74	0.142472	0.00160194	0.305714
MRSA_vs_Healthy	CD14_Mono	PSME1	9.90272e-74	0.153734	0.00162083	0.223765
MRSA_vs_Healthy	CD14_Mono	HADHB	2.1416e-73	-0.129216	0.00228124	-0.196359
MRSA_vs_Healthy	CD14_Mono	SRSF6	2.53178e-73	-0.128204	0.00255986	-0.291661
MRSA_vs_Healthy	CD14_Mono	PLIN2	6.87338e-73	0.227374	0.00164196	0.916592
MRSA_vs_Healthy	CD14_Mono	SERBP1	8.38552e-72	-0.146424	0.00198237	-0.223603
MRSA_vs_Healthy	CD14_Mono	RTF1	1.50251e-71	-0.128886	0.00183976	-0.319983
MRSA_vs_Healthy	CD14_Mono	MEFV	1.64365e-71	-0.122505	1.65522e-05	-0.496447
MRSA_vs_Healthy	CD14_Mono	NDUFA1	3.3731e-71	0.133733	0.0235086	0.291923
MRSA_vs_Healthy	CD14_Mono	DDT	5.90614e-71	-0.144273	0.0179955	-0.325891
MRSA_vs_Healthy	CD14_Mono	THRAP3	5.54199e-70	-0.127356	2.64454e-05	-0.32806
MRSA_vs_Healthy	CD14_Mono	NSD1	7.37632e-70	-0.114939	0.00106922	-0.245177
MRSA_vs_Healthy	CD14_Mono	TMBIM6	1.12475e-69	0.131895	0.00150421	0.296958
MRSA_vs_Healthy	CD14_Mono	HNMT	2.74776e-69	-0.133589	0.0199456	-0.379465
MRSA_vs_Healthy	CD14_Mono	NKTR	1.09121e-68	-0.136496	0.00325041	-0.232146
MRSA_vs_Healthy	CD14_Mono	STK4	1.59031e-68	-0.143714	0.0004511	-0.259661
MRSA_vs_Healthy	CD14_Mono	RBM17	5.6598e-68	-0.126989	0.00137158	-0.224669
MRSA_vs_Healthy	CD14_Mono	PHF20	7.03359e-67	-0.118451	8.09109e-05	-0.352939
MRSA_vs_Healthy	CD14_Mono	DNAJC4	9.07409e-67	-0.116545	0.000694695	-0.300375
MRSA_vs_Healthy	CD14_Mono	GRPEL1	1.21382e-66	0.123808	6.11281e-08	0.666812
MRSA_vs_Healthy	CD14_Mono	OGFR	5.05981e-66	-0.118118	0.0016716	-0.201799
MRSA_vs_Healthy	CD14_Mono	USP15	9.31082e-66	-0.15171	0.00692042	-0.334603
MRSA_vs_Healthy	CD14_Mono	PRPF40A	6.59545e-65	-0.130861	0.0111692	-0.163265
MRSA_vs_Healthy	CD14_Mono	ALDH3B1	5.12851e-64	-0.115138	0.00398912	-0.319797
MRSA_vs_Healthy	CD14_Mono	LPAR6	5.1478e-64	-0.106889	2.13559e-07	-0.957401
MRSA_vs_Healthy	CD14_Mono	TPR	1.70346e-63	-0.120061	0.00531572	-0.27763
MRSA_vs_Healthy	CD14_Mono	BLVRA	1.83091e-63	0.167703	0.000877385	0.472464
MRSA_vs_Healthy	CD14_Mono	CMPK1	2.53407e-63	-0.11643	0.00108309	-0.220524
MRSA_vs_Healthy	CD14_Mono	ZFC3H1	1.27024e-62	-0.111247	0.0115513	-0.287817
MRSA_vs_Healthy	CD14_Mono	VDAC1	1.07264e-61	-0.120479	0.00712783	-0.204254
MRSA_vs_Healthy	CD14_Mono	NUCKS1	1.00769e-60	-0.120994	0.00246631	-0.321463
MRSA_vs_Healthy	CD14_Mono	AGTPBP1	1.28698e-60	-0.11518	0.0155567	-0.260933
MRSA_vs_Healthy	CD14_Mono	NR3C1	6.25566e-60	-0.112206	0.000453966	-0.292381
MRSA_vs_Healthy	CD14_Mono	FCGR2A	1.53266e-59	0.188315	0.00210574	0.491064
MRSA_vs_Healthy	CD14_Mono	LTB4R	2.46684e-59	-0.113802	0.00112373	-0.397825
MRSA_vs_Healthy	CD14_Mono	PSMB6	4.63781e-59	0.141574	0.0229893	0.230487
MRSA_vs_Healthy	CD14_Mono	TLE3	9.24192e-59	0.172301	0.00343764	0.917823
MRSA_vs_Healthy	CD14_Mono	ZBTB7B	4.56208e-57	-0.106782	0.00112337	-0.344928
MRSA_vs_Healthy	CD14_Mono	JAK1	6.31993e-57	-0.125732	0.0068434	-0.221822
MRSA_vs_Healthy	CD14_Mono	PA2G4	1.71997e-56	-0.110753	0.000782648	-0.203275
MRSA_vs_Healthy	CD14_Mono	PPIF	1.50643e-55	0.133625	0.0216629	0.818377
MRSA_vs_Healthy	CD14_Mono	UBE2L3	3.95184e-55	0.133934	1.64178e-05	0.377636
MRSA_vs_Healthy	CD14_Mono	PLIN3	6.3492e-55	0.141562	2.62663e-08	0.598972
MRSA_vs_Healthy	CD14_Mono	TMEM160	4.10016e-54	-0.103613	0.000260318	-0.374285
MRSA_vs_Healthy	CD14_Mono	PPM1G	5.20901e-54	-0.104289	0.00152054	-0.179817
MRSA_vs_Healthy	CD14_Mono	IKZF1	6.52406e-54	-0.1149	0.0111479	-0.227705
MRSA_vs_Healthy	CD14_Mono	THOC2	2.58715e-53	-0.104917	0.0204615	-0.199978
MRSA_vs_Healthy	CD14_Mono	TSEN34	5.44024e-53	-0.102692	0.00245286	-0.372959
MRSA_vs_Healthy	CD14_Mono	AGFG1	7.20979e-53	0.167914	0.000105499	0.783329
MRSA_vs_Healthy	CD14_Mono	STK17B	7.98353e-53	0.131005	0.0212796	0.309641
MRSA_vs_Healthy	CD14_Mono	CDK5RAP3	1.27675e-52	-0.105103	0.018966	-0.289293
MRSA_vs_Healthy	CD14_Mono	ACSL1	4.4213e-52	0.184451	0.00378495	0.772459
MRSA_vs_Healthy	CD14_Mono	CCDC12	8.9648e-52	-0.100129	0.0188508	-0.214286
MRSA_vs_Healthy	CD14_Mono	SAP30	2.97201e-51	-0.108965	0.0279904	-0.531555
MRSA_vs_Healthy	CD14_Mono	ARHGEF1	4.48449e-51	-0.12023	0.0261753	-0.165733
MRSA_vs_Healthy	CD14_Mono	CDC42SE2	6.93131e-51	-0.107921	0.0241776	-0.227733
MRSA_vs_Healthy	CD14_Mono	SCAMP2	9.37793e-51	-0.103071	0.0328631	-0.214889
MRSA_vs_Healthy	CD14_Mono	NAPA	2.4071e-50	0.142347	0.000266118	0.550428
MRSA_vs_Healthy	CD14_Mono	AGTRAP	8.91182e-50	0.129978	0.020393	0.246762
MRSA_vs_Healthy	CD14_Mono	EIF3D	4.4474e-49	-0.107036	0.00165189	-0.203944
MRSA_vs_Healthy	CD14_Mono	PHF3	9.5367e-49	-0.100467	0.000303928	-0.343286
MRSA_vs_Healthy	CD14_Mono	CD300LF	1.30818e-48	-0.106228	0.000141223	-0.335483
MRSA_vs_Healthy	CD14_Mono	ACAP2	2.01981e-48	-0.115816	0.003146	-0.276425
MRSA_vs_Healthy	CD14_Mono	RAC1	2.5394e-48	0.114604	0.00738432	0.32296
MRSA_vs_Healthy	CD14_Mono	KDM7A	2.67467e-47	-0.100631	0.000757442	-0.213607
MRSA_vs_Healthy	CD14_Mono	HMGB2	1.95138e-46	-0.126938	0.0128005	-0.321252
MRSA_vs_Healthy	CD14_Mono	CD47	4.08209e-46	0.121954	0.00589657	0.352278
MRSA_vs_Healthy	CD14_Mono	NDUFA10	5.67567e-46	-0.101762	0.00807733	-0.134988
MRSA_vs_Healthy	CD14_Mono	GLIPR2	2.91696e-45	0.127012	0.0168894	0.268332
MRSA_vs_Healthy	CD14_Mono	VASP	4.47429e-45	0.122456	0.000416834	0.306772
MRSA_vs_Healthy	CD14_Mono	SLC25A5	1.6684e-44	-0.110228	0.0103038	-0.185124
MRSA_vs_Healthy	CD14_Mono	ZNF467	3.06581e-44	-0.100944	0.0432902	-0.237491
MRSA_vs_Healthy	CD14_Mono	CITED2	2.35799e-43	0.149026	0.0159288	0.517666
MRSA_vs_Healthy	CD14_Mono	IDI1	3.67011e-43	0.103414	0.000316248	0.697353
MRSA_vs_Healthy	CD14_Mono	HSPA5	3.00655e-42	0.199099	0.00119351	0.517289
MRSA_vs_Healthy	CD14_Mono	UQCRFS1	4.3965e-42	0.118352	0.000270856	0.294055
MRSA_vs_Healthy	CD14_Mono	EIF4A2	6.30892e-42	-0.102568	0.00316794	-0.215542
MRSA_vs_Healthy	CD14_Mono	BSG	6.94151e-42	0.11849	0.00089913	0.352485
MRSA_vs_Healthy	CD14_Mono	RAB1A	5.35354e-40	0.110619	6.53224e-06	0.593551
MRSA_vs_Healthy	CD14_Mono	APOL6	2.47062e-39	0.127772	0.00115225	0.468047
MRSA_vs_Healthy	CD14_Mono	HSP90AB1	5.91516e-39	-0.106263	0.0186572	-0.173794
MRSA_vs_Healthy	CD14_Mono	MGST1	1.79046e-38	0.132621	0.0110412	0.41218
MRSA_vs_Healthy	CD14_Mono	CNBP	4.42305e-37	0.112663	0.00805768	0.233385
MRSA_vs_Healthy	CD14_Mono	SRA1	7.29817e-37	0.111718	0.0056494	0.354944
MRSA_vs_Healthy	CD14_Mono	RAB2A	1.85708e-35	0.108785	3.38281e-06	0.337537
MRSA_vs_Healthy	CD14_Mono	SKP1	4.55531e-34	0.106567	0.0232888	0.161176
MRSA_vs_Healthy	CD14_Mono	PTAFR	3.92872e-32	0.122889	0.00177999	0.681189
MRSA_vs_Healthy	CD14_Mono	BCL6	1.69604e-30	0.128385	0.0149917	0.741121
MRSA_vs_Healthy	CD14_Mono	EIF5	1.56868e-29	0.101811	0.00289277	0.300834
MRSA_vs_Healthy	CD14_Mono	SNRPB	5.34994e-29	0.103532	0.017983	0.212773
MRSA_vs_Healthy	CD14_Mono	GTF2A2	2.96411e-27	0.103201	0.0162115	0.30259
MRSA_vs_Healthy	CD14_Mono	BNIP2	4.2668e-27	0.103796	0.00041589	0.377257
MRSA_vs_Healthy	CD14_Mono	METTL9	2.16404e-25	0.117441	2.93262e-05	0.333755
MRSA_vs_Healthy	CD14_Mono	GPCPD1	5.88681e-25	0.129425	0.00183572	0.487151
MRSA_vs_Healthy	CD14_Mono	GLUL	4.03722e-24	0.191241	0.0275117	0.316369
MRSA_vs_Healthy	CD14_Mono	SERPINB1	3.07099e-21	0.102675	0.0163704	0.208142
MRSA_vs_Healthy	CD14_Mono	BST1	4.15892e-19	0.100904	0.000723104	0.303749
MRSA_vs_Healthy	CD14_Mono	CALR	2.51531e-12	0.109961	0.0105476	0.269043
MRSA_vs_Healthy	CD14_Mono	ZEB2	6.59567e-11	0.12525	0.0167454	0.361259
MRSA_vs_Healthy	CD16_Mono	CD63	0	1.29581	7.73166e-12	1.63445
MRSA_vs_Healthy	CD16_Mono	JUND	0	0.865229	4.96146e-10	0.932415
MRSA_vs_Healthy	CD16_Mono	IFITM3	1.06236e-280	1.34842	4.08085e-05	1.16175
MRSA_vs_Healthy	CD16_Mono	IFI6	2.56837e-263	1.87075	1.31515e-05	1.29367
MRSA_vs_Healthy	CD16_Mono	PIM1	2.53275e-242	0.667468	3.64211e-09	2.64894
MRSA_vs_Healthy	CD16_Mono	HLA-A	5.22143e-239	0.825166	0.00264394	0.571517
MRSA_vs_Healthy	CD16_Mono	APOBEC3A	1.59352e-236	2.19394	0.000151891	1.48538
MRSA_vs_Healthy	CD16_Mono	IFI44L	4.07837e-223	0.909459	0.00823999	1.33593
MRSA_vs_Healthy	CD16_Mono	PPP1R15A	5.57019e-222	0.802298	5.1599e-05	1.41845
MRSA_vs_Healthy	CD16_Mono	FOS	1.17497e-203	1.12075	0.000457826	1.42049
MRSA_vs_Healthy	CD16_Mono	TMSB10	2.34311e-196	0.499011	0.00577076	0.339413
MRSA_vs_Healthy	CD16_Mono	NAP1L1	1.31571e-191	-0.707558	1.35762e-06	-0.680923
MRSA_vs_Healthy	CD16_Mono	HLA-DRB1	4.45747e-186	0.898524	0.000537912	0.858054
MRSA_vs_Healthy	CD16_Mono	PIM3	3.9631e-183	0.81229	0.00163914	1.43232
MRSA_vs_Healthy	CD16_Mono	FOSB	1.47662e-169	0.996266	0.0003422	1.89939
MRSA_vs_Healthy	CD16_Mono	TUBB4B	6.09003e-159	0.623493	4.29e-13	1.36134
MRSA_vs_Healthy	CD16_Mono	BHLHE40	3.13078e-144	0.525043	0.00080969	1.97807
MRSA_vs_Healthy	CD16_Mono	OASL	7.35733e-144	0.550017	0.00264912	1.44199
MRSA_vs_Healthy	CD16_Mono	JUN	3.34298e-138	1.00578	1.90269e-05	2.10092
MRSA_vs_Healthy	CD16_Mono	ZFP36	4.13046e-129	0.746929	0.0106643	0.83758
MRSA_vs_Healthy	CD16_Mono	FCN1	1.55263e-126	0.686714	0.000365237	0.645961
MRSA_vs_Healthy	CD16_Mono	ARL4A	2.21615e-123	0.581353	2.14341e-08	1.39832
MRSA_vs_Healthy	CD16_Mono	GADD45B	4.75663e-122	0.703467	7.47857e-06	1.0861
MRSA_vs_Healthy	CD16_Mono	SGK1	2.82525e-120	0.623897	1.93981e-06	2.22102
MRSA_vs_Healthy	CD16_Mono	DUSP6	9.6908e-113	0.725464	2.1436e-05	1.55097
MRSA_vs_Healthy	CD16_Mono	MAP3K8	5.93284e-107	0.670232	0.000451284	0.975827
MRSA_vs_Healthy	CD16_Mono	IFI44	1.13978e-106	0.503225	0.0265026	0.828998
MRSA_vs_Healthy	CD16_Mono	OAS3	6.66601e-106	0.49772	0.00322594	0.94866
MRSA_vs_Healthy	CD16_Mono	IFITM1	5.65162e-105	0.52108	0.00171638	1.88511
MRSA_vs_Healthy	CD16_Mono	EFHD2	1.0203e-101	0.518719	8.23415e-05	0.399761
MRSA_vs_Healthy	CD16_Mono	UBC	8.22867e-101	0.387557	0.0114418	0.256059
MRSA_vs_Healthy	CD16_Mono	IFITM2	8.45998e-101	0.506695	0.000255914	0.594219
MRSA_vs_Healthy	CD16_Mono	KLF6	6.00394e-100	0.590878	0.00016731	0.847968
MRSA_vs_Healthy	CD16_Mono	MAFB	1.65571e-99	0.743374	2.88773e-05	0.923006
MRSA_vs_Healthy	CD16_Mono	GRN	2.69185e-98	0.626916	9.88988e-06	0.77034
MRSA_vs_Healthy	CD16_Mono	VAMP5	4.23499e-96	0.554683	0.000471042	0.487857
MRSA_vs_Healthy	CD16_Mono	RASGEF1B	6.41194e-95	0.489855	4.84435e-05	1.41513
MRSA_vs_Healthy	CD16_Mono	NEU1	2.28355e-94	0.514745	1.96407e-11	2.11609
MRSA_vs_Healthy	CD16_Mono	CCR1	4.83195e-94	0.426567	3.05431e-06	1.885
MRSA_vs_Healthy	CD16_Mono	CDKN2D	6.40567e-93	0.513573	0.00217009	0.658224
MRSA_vs_Healthy	CD16_Mono	SERTAD1	1.34848e-92	0.38165	8.14644e-11	1.79891
MRSA_vs_Healthy	CD16_Mono	DDIT3	3.88833e-90	0.393034	0.00176201	1.16078
MRSA_vs_Healthy	CD16_Mono	CD83	6.96081e-89	0.458769	0.0143686	1.1643
MRSA_vs_Healthy	CD16_Mono	NACA	1.53845e-87	-0.324287	1.41177e-05	-0.347692
MRSA_vs_Healthy	CD16_Mono	HES4	2.19932e-87	0.794089	0.00373463	0.58516
MRSA_vs_Healthy	CD16_Mono	EIF1	2.25059e-87	0.287338	0.000242417	0.261864
MRSA_vs_Healthy	CD16_Mono	S100A8	5.28995e-87	0.720455	0.000750006	0.983899
MRSA_vs_Healthy	CD16_Mono	HLA-DRA	3.88851e-86	0.593877	0.000476851	0.492416
MRSA_vs_Healthy	CD16_Mono	CD74	2.17726e-85	0.54339	0.000241341	0.556534
MRSA_vs_Healthy	CD16_Mono	IFI35	4.46156e-84	0.572294	0.00672009	0.743979
MRSA_vs_Healthy	CD16_Mono	SPN	2.18291e-83	-0.457592	0.00057393	-0.592964
MRSA_vs_Healthy	CD16_Mono	NCF1	6.91019e-79	0.920878	0.0149535	0.775316
MRSA_vs_Healthy	CD16_Mono	MCL1	8.21243e-78	0.464218	0.00649157	0.707034
MRSA_vs_Healthy	CD16_Mono	SH3BGRL3	2.45861e-76	0.296103	1.34869e-07	0.398805
MRSA_vs_Healthy	CD16_Mono	BTG1	4.38018e-76	-0.44897	0.000232013	-0.477162
MRSA_vs_Healthy	CD16_Mono	FTH1	7.09444e-76	0.327763	0.0197079	0.241899
MRSA_vs_Healthy	CD16_Mono	EIF2AK2	3.14656e-73	0.416806	0.0025609	0.783201
MRSA_vs_Healthy	CD16_Mono	S100A6	5.66878e-72	0.359224	0.0221068	0.328332
MRSA_vs_Healthy	CD16_Mono	MARCKS	5.59462e-70	0.574878	0.000910901	0.460775
MRSA_vs_Healthy	CD16_Mono	HSPA1A	1.84988e-69	-0.573605	0.000826165	-1.58893
MRSA_vs_Healthy	CD16_Mono	SLC3A2	4.37648e-69	0.443756	5.51466e-05	0.699846
MRSA_vs_Healthy	CD16_Mono	HSPA8	3.68694e-68	-0.419478	3.70373e-05	-0.589872
MRSA_vs_Healthy	CD16_Mono	POU2F2	1.22671e-64	-0.426693	0.00719312	-0.369331
MRSA_vs_Healthy	CD16_Mono	HLA-DPA1	3.76308e-63	0.422105	0.0104692	0.394726
MRSA_vs_Healthy	CD16_Mono	UQCRB	2.04482e-62	-0.33182	0.0179512	-0.223789
MRSA_vs_Healthy	CD16_Mono	PTGES3	6.01809e-62	-0.410915	2.56184e-05	-0.592268
MRSA_vs_Healthy	CD16_Mono	MAP1LC3B	6.24567e-62	0.362077	4.25066e-07	0.631067
MRSA_vs_Healthy	CD16_Mono	LUC7L3	6.54928e-62	-0.360257	2.46423e-07	-1.05738
MRSA_vs_Healthy	CD16_Mono	CDKN1A	2.21641e-61	0.386265	0.00779115	1.17146
MRSA_vs_Healthy	CD16_Mono	PLK3	6.79542e-61	0.350583	0.000235524	1.41947
MRSA_vs_Healthy	CD16_Mono	TNFRSF1B	3.91158e-60	-0.351986	0.000927515	-0.374346
MRSA_vs_Healthy	CD16_Mono	ZNF217	2.72748e-59	-0.314484	1.00055e-05	-1.48374
MRSA_vs_Healthy	CD16_Mono	S100A9	4.72484e-59	0.422513	0.00424871	0.497131
MRSA_vs_Healthy	CD16_Mono	TMBIM6	4.93046e-59	0.344695	2.90928e-05	0.317527
MRSA_vs_Healthy	CD16_Mono	N4BP2L2	2.43189e-58	-0.388451	0.0003496	-0.585003
MRSA_vs_Healthy	CD16_Mono	CHST2	2.43766e-58	-0.394468	0.00201212	-1.01077
MRSA_vs_Healthy	CD16_Mono	KLF4	4.73677e-58	0.44907	5.66765e-05	0.962992
MRSA_vs_Healthy	CD16_Mono	SRGN	1.12063e-57	0.405883	0.010298	0.36626
MRSA_vs_Healthy	CD16_Mono	ARF6	5.74442e-57	0.384674	1.42019e-06	0.603289
MRSA_vs_Healthy	CD16_Mono	HLA-DRB5	6.04163e-57	-0.427458	2.71332e-10	-3.25017
MRSA_vs_Healthy	CD16_Mono	FLI1	1.03523e-56	-0.301556	1.91165e-07	-0.98098
MRSA_vs_Healthy	CD16_Mono	IRF1	1.5256e-55	0.513634	0.00151461	0.629694
MRSA_vs_Healthy	CD16_Mono	EEF1B2	2.40633e-55	-0.295024	0.00737195	-0.250909
MRSA_vs_Healthy	CD16_Mono	TUBA1A	4.40051e-55	0.488525	0.000147484	0.582461
MRSA_vs_Healthy	CD16_Mono	CCNL1	8.76717e-55	0.369513	0.00207723	0.695173
MRSA_vs_Healthy	CD16_Mono	GLUL	7.55001e-54	0.502763	0.0231561	0.403506
MRSA_vs_Healthy	CD16_Mono	SOD1	7.76041e-54	-0.417899	9.9372e-06	-0.619765
MRSA_vs_Healthy	CD16_Mono	EIF3E	2.21373e-53	-0.32725	0.00466609	-0.289832
MRSA_vs_Healthy	CD16_Mono	MIDN	2.42102e-53	0.383964	0.000394703	0.628578
MRSA_vs_Healthy	CD16_Mono	PHACTR1	5.31276e-53	0.346763	4.30924e-05	1.91709
MRSA_vs_Healthy	CD16_Mono	EMP3	7.33621e-52	0.39971	0.00380591	0.276936
MRSA_vs_Healthy	CD16_Mono	CAT	1.2216e-51	-0.335362	0.00017971	-0.514318
MRSA_vs_Healthy	CD16_Mono	PTPN6	1.27588e-51	-0.36186	1.71313e-05	-0.585627
MRSA_vs_Healthy	CD16_Mono	WDR11	2.89154e-51	-0.315346	1.31051e-05	-0.691175
MRSA_vs_Healthy	CD16_Mono	VPS35	9.89278e-51	-0.341306	5.3373e-05	-0.526901
MRSA_vs_Healthy	CD16_Mono	UBALD2	2.60356e-50	0.29998	4.377e-05	0.819169
MRSA_vs_Healthy	CD16_Mono	PRAM1	7.89247e-49	-0.313735	2.28305e-06	-0.600655
MRSA_vs_Healthy	CD16_Mono	RGS18	1.46044e-48	-0.332711	0.0177962	-0.671585
MRSA_vs_Healthy	CD16_Mono	UPP1	2.81163e-48	0.332379	0.00107085	0.664868
MRSA_vs_Healthy	CD16_Mono	SLC31A2	3.0364e-48	0.371457	5.40648e-06	0.724624
MRSA_vs_Healthy	CD16_Mono	LGALS1	7.20932e-48	0.326046	0.00228096	0.282857
MRSA_vs_Healthy	CD16_Mono	HLA-DPB1	1.05806e-47	0.394665	0.0189437	0.361945
MRSA_vs_Healthy	CD16_Mono	TMPO	1.86623e-47	-0.33214	6.8255e-05	-0.584162
MRSA_vs_Healthy	CD16_Mono	DUSP1	8.90587e-46	0.355383	0.00690063	0.619141
MRSA_vs_Healthy	CD16_Mono	ATM	1.963e-45	-0.300667	6.76464e-06	-0.819802
MRSA_vs_Healthy	CD16_Mono	ABI3	3.49837e-45	-0.337585	1.97002e-07	-0.825852
MRSA_vs_Healthy	CD16_Mono	UBE2S	1.70323e-44	0.264895	1.84007e-06	1.01468
MRSA_vs_Healthy	CD16_Mono	VPS53	2.50349e-44	-0.276629	0.00198645	-0.831849
MRSA_vs_Healthy	CD16_Mono	MS4A7	5.25052e-44	-0.391212	0.000823177	-0.473958
MRSA_vs_Healthy	CD16_Mono	LST1	7.02766e-44	-0.245379	0.0262412	-0.229116
MRSA_vs_Healthy	CD16_Mono	CFL1	3.29605e-43	0.212047	0.000687596	0.210868
MRSA_vs_Healthy	CD16_Mono	PLEK	8.6444e-43	0.326848	0.00862703	0.365871
MRSA_vs_Healthy	CD16_Mono	RACK1	9.3654e-43	-0.23651	0.0125383	-0.251498
MRSA_vs_Healthy	CD16_Mono	MEF2C	7.4764e-42	-0.361201	0.0318703	-0.456769
MRSA_vs_Healthy	CD16_Mono	UTRN	1.22709e-41	-0.321518	3.85525e-06	-0.527243
MRSA_vs_Healthy	CD16_Mono	MARCO	1.80621e-41	0.406063	0.00501212	1.53743
MRSA_vs_Healthy	CD16_Mono	TRAF3IP3	1.82719e-41	-0.297138	1.65848e-07	-0.85867
MRSA_vs_Healthy	CD16_Mono	IER5	1.96813e-41	0.363761	0.0346041	0.338247
MRSA_vs_Healthy	CD16_Mono	SH2D3C	3.37824e-41	-0.278768	9.06717e-05	-0.861334
MRSA_vs_Healthy	CD16_Mono	TNFRSF1A	5.12181e-41	-0.255165	0.00591823	-0.775004
MRSA_vs_Healthy	CD16_Mono	CDH23	6.95252e-41	-0.288362	9.21343e-05	-0.70535
MRSA_vs_Healthy	CD16_Mono	TPPP3	2.89459e-40	-0.30042	0.000367734	-1.11997
MRSA_vs_Healthy	CD16_Mono	RNF149	4.12992e-40	-0.310777	8.13624e-05	-0.327393
MRSA_vs_Healthy	CD16_Mono	ANKRD44	1.20988e-39	-0.295776	0.00353429	-0.536322
MRSA_vs_Healthy	CD16_Mono	MS4A6A	3.54781e-39	0.531312	0.00467515	0.900303
MRSA_vs_Healthy	CD16_Mono	ATP6V1F	3.60951e-39	0.296331	0.000109973	0.376185
MRSA_vs_Healthy	CD16_Mono	CALM3	4.90824e-39	0.31724	3.95741e-05	0.395071
MRSA_vs_Healthy	CD16_Mono	EIF4A1	5.19924e-39	0.296582	0.00150657	0.513032
MRSA_vs_Healthy	CD16_Mono	STAT1	9.30096e-39	0.299128	0.0120376	0.545599
MRSA_vs_Healthy	CD16_Mono	FGD3	1.95438e-38	-0.243912	1.7548e-05	-0.682704
MRSA_vs_Healthy	CD16_Mono	TLE3	2.59272e-38	0.307397	1.93471e-07	1.05646
MRSA_vs_Healthy	CD16_Mono	CDKN1C	3.98377e-38	-0.336513	0.00851754	-0.536833
MRSA_vs_Healthy	CD16_Mono	WSB1	6.30159e-38	-0.368967	0.00949842	-0.519378
MRSA_vs_Healthy	CD16_Mono	DICER1	7.91576e-38	-0.280703	0.0051258	-0.457563
MRSA_vs_Healthy	CD16_Mono	LNPEP	1.82847e-37	-0.269694	5.67778e-05	-0.652562
MRSA_vs_Healthy	CD16_Mono	CTSD	5.56899e-37	0.433538	0.027288	0.403249
MRSA_vs_Healthy	CD16_Mono	MAPK1	5.8057e-37	-0.266776	0.000202166	-0.493463
MRSA_vs_Healthy	CD16_Mono	CCZ1	6.21646e-37	-0.254349	0.00173662	-0.621213
MRSA_vs_Healthy	CD16_Mono	TIMP2	2.75643e-36	0.302984	6.28065e-05	0.39742
MRSA_vs_Healthy	CD16_Mono	BLOC1S1	3.70379e-36	0.278191	0.00323019	0.316529
MRSA_vs_Healthy	CD16_Mono	LDHA	1.17519e-35	0.295642	3.311e-05	0.416583
MRSA_vs_Healthy	CD16_Mono	MBNL1	1.44296e-35	-0.29226	2.28402e-06	-0.428181
MRSA_vs_Healthy	CD16_Mono	CKB	1.79511e-35	-0.407953	1.91537e-05	-1.24347
MRSA_vs_Healthy	CD16_Mono	PAG1	2.35049e-35	-0.305812	0.0203034	-0.414435
MRSA_vs_Healthy	CD16_Mono	TPM3	3.53095e-35	0.222854	2.52724e-05	0.244405
MRSA_vs_Healthy	CD16_Mono	CARD8	3.61005e-35	-0.243392	0.000289024	-0.572281
MRSA_vs_Healthy	CD16_Mono	LMO4	4.33438e-35	-0.250548	0.000229125	-0.580338
MRSA_vs_Healthy	CD16_Mono	NAPA	4.34547e-35	0.291175	0.000913373	0.489379
MRSA_vs_Healthy	CD16_Mono	TAGAP	4.63807e-35	0.254285	3.0798e-05	1.05828
MRSA_vs_Healthy	CD16_Mono	ME2	6.20996e-35	-0.250388	1.58503e-06	-0.71714
MRSA_vs_Healthy	CD16_Mono	ARL6IP4	6.65233e-35	-0.249284	0.00145713	-0.300429
MRSA_vs_Healthy	CD16_Mono	HLA-DMA	7.75188e-35	0.395516	0.00931011	0.44945
MRSA_vs_Healthy	CD16_Mono	BTK	7.78012e-35	-0.263451	1.54103e-06	-0.650809
MRSA_vs_Healthy	CD16_Mono	TCF7L2	9.0931e-35	-0.298736	0.00123222	-0.410605
MRSA_vs_Healthy	CD16_Mono	NEURL1	1.5703e-34	-0.265763	2.41394e-08	-0.957157
MRSA_vs_Healthy	CD16_Mono	PSMC6	1.73709e-34	-0.22274	5.39327e-06	-0.717253
MRSA_vs_Healthy	CD16_Mono	STAG2	5.40244e-34	-0.251672	1.28082e-06	-0.642709
MRSA_vs_Healthy	CD16_Mono	LRMP	6.45577e-34	-0.227917	1.89085e-08	-0.927561
MRSA_vs_Healthy	CD16_Mono	SLC2A6	6.68728e-34	-0.296567	0.00409662	-0.413218
MRSA_vs_Healthy	CD16_Mono	SPG11	6.80566e-34	-0.242684	8.69087e-06	-0.58673
MRSA_vs_Healthy	CD16_Mono	TESC	8.24382e-34	-0.277157	0.000662295	-0.436087
MRSA_vs_Healthy	CD16_Mono	CALM2	1.31521e-33	-0.274935	0.00229637	-0.411329
MRSA_vs_Healthy	CD16_Mono	GCA	2.27618e-33	-0.283409	0.024645	-0.504801
MRSA_vs_Healthy	CD16_Mono	CNBP	2.69239e-33	0.270608	0.00137988	0.364843
MRSA_vs_Healthy	CD16_Mono	RBM39	3.0864e-33	0.264417	0.000340046	0.406448
MRSA_vs_Healthy	CD16_Mono	POLK	4.38042e-33	-0.220728	7.72096e-07	-0.619914
MRSA_vs_Healthy	CD16_Mono	EIF2S2	6.05708e-33	-0.262008	0.0001761	-0.632339
MRSA_vs_Healthy	CD16_Mono	NCOA3	7.33283e-33	-0.23947	2.39139e-05	-0.619396
MRSA_vs_Healthy	CD16_Mono	SBDS	6.43326e-32	0.210608	0.000213436	0.875712
MRSA_vs_Healthy	CD16_Mono	OGDH	1.01904e-31	-0.225268	9.97346e-05	-0.636886
MRSA_vs_Healthy	CD16_Mono	HIPK3	1.68291e-31	-0.230631	0.00404338	-0.397208
MRSA_vs_Healthy	CD16_Mono	GAPDH	1.81346e-31	0.212117	0.0159627	0.236458
MRSA_vs_Healthy	CD16_Mono	CELF2	2.09464e-31	-0.283721	0.0142657	-0.334756
MRSA_vs_Healthy	CD16_Mono	S1PR4	3.52046e-31	-0.28462	0.00267502	-0.5916
MRSA_vs_Healthy	CD16_Mono	ID2	7.34929e-31	0.478772	4.23265e-05	0.730667
MRSA_vs_Healthy	CD16_Mono	GRK3	1.54754e-30	-0.253606	8.4357e-06	-0.482096
MRSA_vs_Healthy	CD16_Mono	CD300E	1.6302e-30	0.355954	0.00708119	0.563129
MRSA_vs_Healthy	CD16_Mono	INPP5D	1.9994e-30	-0.239502	0.0053224	-0.474953
MRSA_vs_Healthy	CD16_Mono	CD14	2.18132e-30	0.370178	0.000443948	1.06346
MRSA_vs_Healthy	CD16_Mono	RARA	2.29325e-30	-0.248346	0.000120111	-0.523998
MRSA_vs_Healthy	CD16_Mono	ERICH1	2.36568e-30	-0.248288	1.51813e-05	-0.537859
MRSA_vs_Healthy	CD16_Mono	RSRP1	3.74171e-30	-0.285332	0.00118066	-0.556958
MRSA_vs_Healthy	CD16_Mono	VCL	3.81108e-30	-0.246191	6.77752e-06	-0.656085
MRSA_vs_Healthy	CD16_Mono	TMEM154	3.93762e-30	-0.258173	0.00601842	-0.49477
MRSA_vs_Healthy	CD16_Mono	NBPF19	4.68472e-30	-0.206445	0.0103921	-0.679667
MRSA_vs_Healthy	CD16_Mono	KDM5A	8.83119e-30	-0.227956	0.00015284	-0.491334
MRSA_vs_Healthy	CD16_Mono	MRPS5	1.04249e-29	-0.214645	0.000425656	-0.60938
MRSA_vs_Healthy	CD16_Mono	SERF2	1.16627e-29	0.168144	0.0335233	0.215719
MRSA_vs_Healthy	CD16_Mono	DAPP1	1.47212e-29	-0.220705	0.00252402	-0.623289
MRSA_vs_Healthy	CD16_Mono	ARID1B	1.50233e-29	-0.242916	0.0142287	-0.403702
MRSA_vs_Healthy	CD16_Mono	NUDT3	3.42899e-29	-0.229967	0.00630556	-0.491064
MRSA_vs_Healthy	CD16_Mono	CD68	4.6831e-29	0.237012	0.000117159	0.328634
MRSA_vs_Healthy	CD16_Mono	STK38	1.40479e-28	-0.210678	0.000134345	-0.704309
MRSA_vs_Healthy	CD16_Mono	ZNF706	1.43838e-28	-0.260155	0.000836729	-0.473123
MRSA_vs_Healthy	CD16_Mono	PTMA	1.49166e-28	-0.18002	0.0135526	-0.156098
MRSA_vs_Healthy	CD16_Mono	ARAP1	1.49292e-28	-0.245722	0.000496659	-0.475974
MRSA_vs_Healthy	CD16_Mono	MPHOSPH8	3.92072e-28	-0.225791	1.39987e-06	-0.822632
MRSA_vs_Healthy	CD16_Mono	PRKACA	7.43581e-28	-0.232913	0.00185891	-0.379594
MRSA_vs_Healthy	CD16_Mono	CCNDBP1	9.03518e-28	-0.235449	2.03643e-08	-0.627679
MRSA_vs_Healthy	CD16_Mono	CTBP2	1.36383e-27	-0.229221	0.00268863	-0.401612
MRSA_vs_Healthy	CD16_Mono	EIF3K	2.37382e-27	-0.182216	3.13913e-05	-0.241731
MRSA_vs_Healthy	CD16_Mono	PSMB3	3.80019e-27	0.231599	0.00194031	0.284104
MRSA_vs_Healthy	CD16_Mono	HADHA	4.44221e-27	-0.241676	0.000108971	-0.36197
MRSA_vs_Healthy	CD16_Mono	TAOK3	4.73276e-27	-0.247552	0.000399759	-0.39655
MRSA_vs_Healthy	CD16_Mono	HLA-DQB1	9.48618e-27	0.422356	0.000299745	0.777858
MRSA_vs_Healthy	CD16_Mono	SKAP2	1.00324e-26	-0.255003	4.74717e-05	-0.442923
MRSA_vs_Healthy	CD16_Mono	DOCK11	1.07548e-26	-0.207347	1.32407e-05	-0.525839
MRSA_vs_Healthy	CD16_Mono	GIMAP2	1.25176e-26	-0.20954	3.54617e-05	-0.866473
MRSA_vs_Healthy	CD16_Mono	LRRK2	2.32825e-26	-0.232501	0.000415806	-0.600121
MRSA_vs_Healthy	CD16_Mono	PTGER2	2.72076e-26	0.244136	4.45421e-05	0.787368
MRSA_vs_Healthy	CD16_Mono	DCAF7	3.15455e-26	-0.19048	7.7385e-05	-0.566649
MRSA_vs_Healthy	CD16_Mono	NAMPT	3.59814e-26	0.307515	0.0344085	0.600609
MRSA_vs_Healthy	CD16_Mono	ATP6V0B	4.31138e-26	0.220386	0.00564337	0.249165
MRSA_vs_Healthy	CD16_Mono	DOCK5	4.62326e-26	-0.241722	3.11017e-05	-0.541787
MRSA_vs_Healthy	CD16_Mono	SLC24A4	6.41856e-26	-0.220831	0.00208537	-0.554175
MRSA_vs_Healthy	CD16_Mono	SMAD2	7.55566e-26	-0.194944	0.000696028	-0.472365
MRSA_vs_Healthy	CD16_Mono	RSL24D1	1.04575e-25	-0.244584	0.0374917	-0.271214
MRSA_vs_Healthy	CD16_Mono	FGD4	1.59197e-25	-0.210575	0.000220729	-0.805085
MRSA_vs_Healthy	CD16_Mono	NOTCH2	1.61341e-25	-0.226358	0.00194857	-0.369472
MRSA_vs_Healthy	CD16_Mono	ARGLU1	1.6553e-25	-0.263309	7.4635e-06	-0.511991
MRSA_vs_Healthy	CD16_Mono	TGFBI	2.81213e-25	-0.243901	0.00157505	-0.641475
MRSA_vs_Healthy	CD16_Mono	APOL6	3.14036e-25	0.257326	0.00253291	0.461749
MRSA_vs_Healthy	CD16_Mono	IRAK3	3.44806e-25	-0.24392	0.000281244	-0.49258
MRSA_vs_Healthy	CD16_Mono	TMEM165	4.02678e-25	-0.209771	0.0157185	-0.304152
MRSA_vs_Healthy	CD16_Mono	MIS18BP1	4.08185e-25	-0.237034	3.11191e-05	-0.510126
MRSA_vs_Healthy	CD16_Mono	DBI	4.15498e-25	0.248548	0.0023202	0.31545
MRSA_vs_Healthy	CD16_Mono	PLD4	4.48777e-25	-0.199045	3.72992e-05	-1.11986
MRSA_vs_Healthy	CD16_Mono	CHD9	4.60693e-25	-0.210878	7.61602e-05	-0.467824
MRSA_vs_Healthy	CD16_Mono	C1QA	5.82392e-25	1.63823	0.00131766	1.39264
MRSA_vs_Healthy	CD16_Mono	PLIN3	1.09556e-24	0.219095	1.65879e-07	0.674729
MRSA_vs_Healthy	CD16_Mono	RCSD1	7.06639e-24	-0.215157	0.000525124	-0.531501
MRSA_vs_Healthy	CD16_Mono	PTEN	1.07733e-23	-0.224891	0.00119165	-0.351703
MRSA_vs_Healthy	CD16_Mono	RAC1	1.21821e-23	0.231539	0.0177408	0.291213
MRSA_vs_Healthy	CD16_Mono	TAOK1	1.24087e-23	-0.198978	0.000156108	-0.583679
MRSA_vs_Healthy	CD16_Mono	PDCD6IP	1.42909e-23	-0.224156	0.000911345	-0.337982
MRSA_vs_Healthy	CD16_Mono	PPM1F	1.82441e-23	-0.210639	0.00302821	-0.409781
MRSA_vs_Healthy	CD16_Mono	CBL	1.97239e-23	-0.197641	0.0180608	-0.338852
MRSA_vs_Healthy	CD16_Mono	SUMO3	1.97975e-23	0.212993	8.33781e-06	0.47315
MRSA_vs_Healthy	CD16_Mono	TNRC6B	2.33529e-23	-0.218708	5.53332e-05	-0.534942
MRSA_vs_Healthy	CD16_Mono	PRMT2	3.7863e-23	-0.231802	0.00149728	-0.549993
MRSA_vs_Healthy	CD16_Mono	AHSA1	4.90793e-23	-0.188345	7.02352e-05	-0.77594
MRSA_vs_Healthy	CD16_Mono	ZFP36L1	5.44269e-23	0.353085	0.0112933	0.591362
MRSA_vs_Healthy	CD16_Mono	COMMD3	9.04754e-23	-0.187494	6.00591e-06	-0.630562
MRSA_vs_Healthy	CD16_Mono	ARAP2	1.02412e-22	-0.208619	0.00155631	-0.396365
MRSA_vs_Healthy	CD16_Mono	ARHGDIA	1.25332e-22	0.22935	7.39677e-05	0.326542
MRSA_vs_Healthy	CD16_Mono	CCT8	1.33165e-22	-0.223385	1.17002e-05	-0.49297
MRSA_vs_Healthy	CD16_Mono	ARHGAP30	1.5983e-22	-0.230562	0.00650997	-0.308937
MRSA_vs_Healthy	CD16_Mono	PLAUR	1.69915e-22	0.249058	0.00156604	0.633544
MRSA_vs_Healthy	CD16_Mono	VIM	2.08283e-22	0.311924	0.0031402	0.454554
MRSA_vs_Healthy	CD16_Mono	CCT3	2.43748e-22	-0.202221	2.95838e-05	-0.620702
MRSA_vs_Healthy	CD16_Mono	TRIM44	4.41911e-22	-0.207042	0.000407107	-0.53453
MRSA_vs_Healthy	CD16_Mono	HIGD2A	6.74485e-22	-0.213538	0.00226817	-0.349537
MRSA_vs_Healthy	CD16_Mono	ICAM3	9.64059e-22	-0.191251	0.00178867	-0.426455
MRSA_vs_Healthy	CD16_Mono	PAK1	9.7643e-22	-0.203114	0.000222085	-0.374518
MRSA_vs_Healthy	CD16_Mono	TBC1D22A	1.15199e-21	-0.180691	5.62461e-06	-0.681529
MRSA_vs_Healthy	CD16_Mono	CAPZA1	1.53897e-21	-0.242934	0.00909062	-0.329452
MRSA_vs_Healthy	CD16_Mono	CCT6A	1.63437e-21	-0.1888	0.000333704	-0.364588
MRSA_vs_Healthy	CD16_Mono	HK1	2.77594e-21	-0.201746	0.00842318	-0.318566
MRSA_vs_Healthy	CD16_Mono	TNFSF12	2.95669e-21	0.181726	0.00712767	0.654812
MRSA_vs_Healthy	CD16_Mono	CARD19	3.40467e-21	0.202946	0.000896621	0.749542
MRSA_vs_Healthy	CD16_Mono	RBBP4	3.47786e-21	-0.186485	0.000936538	-0.470428
MRSA_vs_Healthy	CD16_Mono	CHURC1	6.03896e-21	-0.215815	0.00626595	-0.348097
MRSA_vs_Healthy	CD16_Mono	NDUFS2	6.43263e-21	-0.191613	0.000352659	-0.446073
MRSA_vs_Healthy	CD16_Mono	EIF3M	7.12768e-21	-0.212398	1.86755e-06	-0.35672
MRSA_vs_Healthy	CD16_Mono	SVIL	7.13695e-21	-0.184704	8.28362e-05	-0.586943
MRSA_vs_Healthy	CD16_Mono	SMAP2	1.2067e-20	-0.243224	0.0163522	-0.362837
MRSA_vs_Healthy	CD16_Mono	LSM6	1.35995e-20	-0.208831	0.015408	-0.55623
MRSA_vs_Healthy	CD16_Mono	PFDN5	1.40085e-20	-0.131145	0.000268127	-0.198617
MRSA_vs_Healthy	CD16_Mono	FCGR2A	1.69576e-20	0.271346	0.00269163	0.587775
MRSA_vs_Healthy	CD16_Mono	TAP1	1.75764e-20	0.205081	0.00780349	0.582073
MRSA_vs_Healthy	CD16_Mono	CD302	1.98242e-20	-0.195257	0.0128702	-0.342076
MRSA_vs_Healthy	CD16_Mono	LGALS3	2.25857e-20	0.276445	0.000310912	0.317939
MRSA_vs_Healthy	CD16_Mono	PDCD4	2.44313e-20	-0.183922	4.47512e-06	-0.521584
MRSA_vs_Healthy	CD16_Mono	CD53	2.50278e-20	0.210243	0.0235328	0.372677
MRSA_vs_Healthy	CD16_Mono	APBB1IP	2.89889e-20	-0.20207	0.00246821	-0.378832
MRSA_vs_Healthy	CD16_Mono	HP1BP3	2.90828e-20	-0.207913	0.000391725	-0.356412
MRSA_vs_Healthy	CD16_Mono	MBP	3.03897e-20	-0.19866	0.00168585	-0.37426
MRSA_vs_Healthy	CD16_Mono	ZFAND6	3.98925e-20	-0.197738	0.00222952	-0.337849
MRSA_vs_Healthy	CD16_Mono	HNRNPF	4.60475e-20	-0.22774	0.0196775	-0.375152
MRSA_vs_Healthy	CD16_Mono	BPTF	5.26016e-20	-0.177149	0.0213381	-0.296131
MRSA_vs_Healthy	CD16_Mono	APOBEC3G	6.37192e-20	-0.181333	0.000313065	-0.884699
MRSA_vs_Healthy	CD16_Mono	PNISR	1.07108e-19	-0.227169	0.00318892	-0.263334
MRSA_vs_Healthy	CD16_Mono	GPR35	1.18455e-19	0.181631	0.0185624	0.794742
MRSA_vs_Healthy	CD16_Mono	GABARAPL1	1.36569e-19	0.205655	0.0042176	1.01126
MRSA_vs_Healthy	CD16_Mono	UNC119	1.4049e-19	-0.208864	0.00226539	-0.404796
MRSA_vs_Healthy	CD16_Mono	PRKCD	1.61391e-19	-0.179402	0.000643237	-0.493148
MRSA_vs_Healthy	CD16_Mono	TNFRSF8	1.74988e-19	-0.182796	0.00726919	-0.83389
MRSA_vs_Healthy	CD16_Mono	ARHGAP1	2.16382e-19	-0.180624	5.66766e-05	-0.368872
MRSA_vs_Healthy	CD16_Mono	PHKB	2.60252e-19	-0.171156	0.00593089	-0.348999
MRSA_vs_Healthy	CD16_Mono	GDI2	3.256e-19	-0.216526	0.00214589	-0.34109
MRSA_vs_Healthy	CD16_Mono	NUMB	3.66207e-19	-0.189167	0.0227973	-0.236789
MRSA_vs_Healthy	CD16_Mono	MARK2	3.94422e-19	-0.166964	0.000150293	-0.413756
MRSA_vs_Healthy	CD16_Mono	AKNA	4.32044e-19	-0.192125	0.000820148	-0.556208
MRSA_vs_Healthy	CD16_Mono	HSPD1	5.03958e-19	-0.196379	0.000763497	-0.708273
MRSA_vs_Healthy	CD16_Mono	SENP6	6.23303e-19	-0.173507	4.40527e-05	-0.514799
MRSA_vs_Healthy	CD16_Mono	SUMF2	6.49993e-19	-0.179417	0.00459924	-0.429466
MRSA_vs_Healthy	CD16_Mono	BNIP3L	6.50441e-19	0.208182	0.0029685	0.441766
MRSA_vs_Healthy	CD16_Mono	BCL7B	6.82809e-19	0.193603	3.52304e-05	0.667157
MRSA_vs_Healthy	CD16_Mono	CPPED1	7.13654e-19	-0.227644	0.000304907	-0.341333
MRSA_vs_Healthy	CD16_Mono	LMBRD1	8.98825e-19	-0.169171	0.00021233	-0.457187
MRSA_vs_Healthy	CD16_Mono	RASAL3	9.19784e-19	-0.183911	5.71433e-05	-0.482172
MRSA_vs_Healthy	CD16_Mono	MRPS34	9.91835e-19	-0.183168	1.48675e-05	-0.443081
MRSA_vs_Healthy	CD16_Mono	CD48	1.64003e-18	-0.195118	0.0269172	-0.233918
MRSA_vs_Healthy	CD16_Mono	KANSL1	2.12282e-18	-0.175341	0.0225133	-0.285894
MRSA_vs_Healthy	CD16_Mono	TMOD3	2.5411e-18	-0.190723	0.00108405	-0.457014
MRSA_vs_Healthy	CD16_Mono	CTSA	3.81331e-18	0.21324	1.76505e-05	0.61755
MRSA_vs_Healthy	CD16_Mono	ARHGEF1	3.81525e-18	-0.2245	0.00902821	-0.267202
MRSA_vs_Healthy	CD16_Mono	PANK2	3.92472e-18	-0.165138	0.000342325	-0.504946
MRSA_vs_Healthy	CD16_Mono	SNN	4.30109e-18	0.205934	0.0127901	0.409213
MRSA_vs_Healthy	CD16_Mono	PIK3AP1	4.86159e-18	-0.199569	0.00407163	-0.376283
MRSA_vs_Healthy	CD16_Mono	RHOA	5.38291e-18	0.175857	0.00542881	0.215754
MRSA_vs_Healthy	CD16_Mono	DOCK8	5.62079e-18	-0.204052	0.000217118	-0.363827
MRSA_vs_Healthy	CD16_Mono	PPP1R12A	6.98637e-18	-0.186261	3.2335e-05	-0.440945
MRSA_vs_Healthy	CD16_Mono	AAMP	7.23449e-18	-0.167923	0.000448163	-0.394997
MRSA_vs_Healthy	CD16_Mono	CNTRL	1.01552e-17	-0.175528	0.000533326	-0.502409
MRSA_vs_Healthy	CD16_Mono	CHST15	1.31187e-17	-0.178659	0.00699426	-0.374944
MRSA_vs_Healthy	CD16_Mono	CTSB	1.60552e-17	0.264663	0.00769001	0.501182
MRSA_vs_Healthy	CD16_Mono	EVL	1.82554e-17	-0.200173	0.000882488	-0.382027
MRSA_vs_Healthy	CD16_Mono	ILK	2.82867e-17	-0.169207	0.000987861	-0.396147
MRSA_vs_Healthy	CD16_Mono	FAM120A	3.56235e-17	-0.186473	0.0308985	-0.293097
MRSA_vs_Healthy	CD16_Mono	CCDC88B	3.86014e-17	-0.171358	0.0150148	-0.374858
MRSA_vs_Healthy	CD16_Mono	POMP	4.31306e-17	0.186852	0.0408039	0.260195
MRSA_vs_Healthy	CD16_Mono	NFATC2IP	4.57107e-17	-0.166983	0.000217409	-0.595256
MRSA_vs_Healthy	CD16_Mono	CAPG	5.4455e-17	0.237216	0.00166234	0.458786
MRSA_vs_Healthy	CD16_Mono	UBE2J1	5.754e-17	0.213238	0.000308381	0.51684
MRSA_vs_Healthy	CD16_Mono	ITGAL	1.05703e-16	-0.218272	0.013772	-0.302932
MRSA_vs_Healthy	CD16_Mono	ZNF703	1.60006e-16	-0.185794	0.000486257	-0.571384
MRSA_vs_Healthy	CD16_Mono	PARP9	1.84084e-16	0.187377	0.0218842	0.513849
MRSA_vs_Healthy	CD16_Mono	ACTN4	2.08815e-16	-0.184699	0.00686648	-0.335399
MRSA_vs_Healthy	CD16_Mono	HSPA5	2.32642e-16	0.251193	8.04769e-05	0.590049
MRSA_vs_Healthy	CD16_Mono	CEBPA	2.49294e-16	-0.189394	0.0330972	-0.305064
MRSA_vs_Healthy	CD16_Mono	SNAP23	2.67391e-16	-0.183974	0.00295113	-0.359574
MRSA_vs_Healthy	CD16_Mono	HCLS1	2.76034e-16	-0.203927	0.0153698	-0.190475
MRSA_vs_Healthy	CD16_Mono	CARD9	3.44788e-16	-0.166108	0.00275935	-0.455613
MRSA_vs_Healthy	CD16_Mono	SPI1	4.77591e-16	0.17927	0.0232756	0.16424
MRSA_vs_Healthy	CD16_Mono	EIF2A	7.02938e-16	-0.167952	0.00161887	-0.343902
MRSA_vs_Healthy	CD16_Mono	TRIM38	8.29135e-16	-0.205064	0.0298528	-0.303498
MRSA_vs_Healthy	CD16_Mono	PDCL3	8.31931e-16	-0.163279	0.00161133	-0.411061
MRSA_vs_Healthy	CD16_Mono	PSMC4	9.57982e-16	-0.179611	3.79104e-05	-0.750615
MRSA_vs_Healthy	CD16_Mono	PCMTD1	1.0176e-15	-0.164405	0.00390986	-0.475101
MRSA_vs_Healthy	CD16_Mono	AMPD2	1.34016e-15	-0.173352	0.000476454	-0.391411
MRSA_vs_Healthy	CD16_Mono	KIDINS220	1.61527e-15	-0.152049	0.0119809	-0.297092
MRSA_vs_Healthy	CD16_Mono	NCOA4	1.81081e-15	-0.185735	0.00063892	-0.363537
MRSA_vs_Healthy	CD16_Mono	GIMAP1	1.82319e-15	-0.183398	0.000282687	-0.81408
MRSA_vs_Healthy	CD16_Mono	GIT2	2.29825e-15	-0.157304	0.00939898	-0.283039
MRSA_vs_Healthy	CD16_Mono	PPP2R5A	2.4712e-15	-0.162523	0.000623713	-0.443413
MRSA_vs_Healthy	CD16_Mono	MRPL18	2.68844e-15	-0.159047	0.0050699	-0.447224
MRSA_vs_Healthy	CD16_Mono	HOOK3	4.64148e-15	-0.171763	0.00487462	-0.342587
MRSA_vs_Healthy	CD16_Mono	AKIRIN2	7.19915e-15	0.222236	0.00110517	0.613024
MRSA_vs_Healthy	CD16_Mono	PLP2	7.21411e-15	0.189581	0.000651685	0.656582
MRSA_vs_Healthy	CD16_Mono	EIF3D	7.54147e-15	-0.181569	0.000976605	-0.223186
MRSA_vs_Healthy	CD16_Mono	ARHGAP4	8.021e-15	-0.180056	0.0245452	-0.228674
MRSA_vs_Healthy	CD16_Mono	JAK1	9.02305e-15	-0.185199	0.00259153	-0.306259
MRSA_vs_Healthy	CD16_Mono	TRIM14	1.07036e-14	-0.156127	3.97981e-05	-0.536976
MRSA_vs_Healthy	CD16_Mono	ALDH16A1	1.2688e-14	-0.151477	0.0130743	-0.350215
MRSA_vs_Healthy	CD16_Mono	RAB14	1.56496e-14	-0.174128	3.48743e-06	-0.619566
MRSA_vs_Healthy	CD16_Mono	PLBD1	1.82349e-14	0.190334	0.00299541	0.508454
MRSA_vs_Healthy	CD16_Mono	RABGAP1L	2.25693e-14	-0.189482	0.00320797	-0.421964
MRSA_vs_Healthy	CD16_Mono	SIPA1	2.57718e-14	-0.165328	0.000566955	-0.473685
MRSA_vs_Healthy	CD16_Mono	FAM110A	2.59233e-14	-0.149342	0.0105574	-0.405134
MRSA_vs_Healthy	CD16_Mono	CPVL	3.38046e-14	0.25439	0.0377834	0.373795
MRSA_vs_Healthy	CD16_Mono	ZNF207	4.72591e-14	-0.170321	0.00193304	-0.309507
MRSA_vs_Healthy	CD16_Mono	NDUFB5	5.0556e-14	-0.191432	0.0195376	-0.324017
MRSA_vs_Healthy	CD16_Mono	TNF	7.93433e-14	0.208214	0.0022656	1.20339
MRSA_vs_Healthy	CD16_Mono	PAK2	8.25698e-14	-0.187341	0.0012288	-0.258408
MRSA_vs_Healthy	CD16_Mono	DNAJA2	1.21909e-13	-0.142933	0.000305729	-0.47149
MRSA_vs_Healthy	CD16_Mono	HADHB	1.21972e-13	-0.166658	5.16753e-05	-0.416755
MRSA_vs_Healthy	CD16_Mono	ODF3B	1.24712e-13	0.193538	0.0208541	0.443156
MRSA_vs_Healthy	CD16_Mono	RBP7	1.25803e-13	-0.174083	0.0173335	-0.555062
MRSA_vs_Healthy	CD16_Mono	RAB1A	1.69086e-13	0.17784	0.000604181	0.65984
MRSA_vs_Healthy	CD16_Mono	NPM1	2.44084e-13	-0.162501	0.00122049	-0.21643
MRSA_vs_Healthy	CD16_Mono	HDAC5	2.45625e-13	-0.147553	0.00232669	-0.408387
MRSA_vs_Healthy	CD16_Mono	CSNK1G2	2.52948e-13	-0.162976	0.00184736	-0.304918
MRSA_vs_Healthy	CD16_Mono	RAB11FIP1	2.71015e-13	0.209194	0.000140132	0.627104
MRSA_vs_Healthy	CD16_Mono	STAT6	3.28614e-13	-0.162843	0.00173595	-0.344452
MRSA_vs_Healthy	CD16_Mono	SRSF6	3.31209e-13	-0.145409	0.0031956	-0.340888
MRSA_vs_Healthy	CD16_Mono	CLNS1A	3.90176e-13	-0.161472	0.031377	-0.274163
MRSA_vs_Healthy	CD16_Mono	CLTA	4.76564e-13	-0.151305	0.0010369	-0.395597
MRSA_vs_Healthy	CD16_Mono	TPR	5.07e-13	-0.165563	0.0252882	-0.293046
MRSA_vs_Healthy	CD16_Mono	LILRA1	5.99775e-13	0.288696	0.000851597	0.683677
MRSA_vs_Healthy	CD16_Mono	NDUFC2	6.20346e-13	0.168966	0.011928	0.337787
MRSA_vs_Healthy	CD16_Mono	VPS13C	7.92691e-13	-0.180458	0.000870509	-0.511632
MRSA_vs_Healthy	CD16_Mono	MCRIP2	1.67591e-12	-0.147805	0.0160123	-0.36738
MRSA_vs_Healthy	CD16_Mono	IFNGR2	1.82109e-12	0.195355	0.0109319	0.370556
MRSA_vs_Healthy	CD16_Mono	SSH2	2.15998e-12	-0.166446	0.00290034	-0.32811
MRSA_vs_Healthy	CD16_Mono	GRPEL1	2.20496e-12	0.165799	3.64141e-05	0.661855
MRSA_vs_Healthy	CD16_Mono	LAMTOR4	2.35466e-12	-0.157006	0.0195244	-0.159447
MRSA_vs_Healthy	CD16_Mono	PKN1	2.75455e-12	-0.179357	0.0131088	-0.260028
MRSA_vs_Healthy	CD16_Mono	TRIM8	3.31498e-12	-0.179674	0.00558751	-0.272083
MRSA_vs_Healthy	CD16_Mono	EIF1B	3.66104e-12	0.175965	0.00045944	0.436107
MRSA_vs_Healthy	CD16_Mono	PSMB4	6.85961e-12	-0.161939	0.0015253	-0.236962
MRSA_vs_Healthy	CD16_Mono	NPC2	7.57909e-12	0.160074	0.0110244	0.226689
MRSA_vs_Healthy	CD16_Mono	PRPF38B	7.59684e-12	-0.165283	0.000709159	-0.368005
MRSA_vs_Healthy	CD16_Mono	PRPF4B	1.18781e-11	-0.14664	7.55196e-05	-0.427834
MRSA_vs_Healthy	CD16_Mono	TSC22D4	1.2731e-11	-0.14959	0.00252051	-0.378982
MRSA_vs_Healthy	CD16_Mono	ANKRD13D	1.31227e-11	-0.175387	0.00637594	-0.249758
MRSA_vs_Healthy	CD16_Mono	CHMP2A	1.90185e-11	0.163419	0.00249959	0.309869
MRSA_vs_Healthy	CD16_Mono	PDCD10	2.01859e-11	-0.149936	0.0101805	-0.467928
MRSA_vs_Healthy	CD16_Mono	ARPC4	2.93871e-11	-0.164269	0.0263785	-0.225273
MRSA_vs_Healthy	CD16_Mono	CHMP1B	3.05376e-11	0.257254	5.97264e-05	0.765768
MRSA_vs_Healthy	CD16_Mono	TMEM134	4.10015e-11	-0.140978	0.000273688	-0.303787
MRSA_vs_Healthy	CD16_Mono	ANAPC5	4.91428e-11	-0.132079	0.0056834	-0.232633
MRSA_vs_Healthy	CD16_Mono	FLII	5.45742e-11	-0.146375	0.0229692	-0.2327
MRSA_vs_Healthy	CD16_Mono	RALBP1	5.85845e-11	-0.140096	0.00134598	-0.3915
MRSA_vs_Healthy	CD16_Mono	ZFR	5.86093e-11	-0.136476	0.0136461	-0.283127
MRSA_vs_Healthy	CD16_Mono	TAGLN2	6.11141e-11	0.195486	0.0121054	0.38333
MRSA_vs_Healthy	CD16_Mono	SMARCA5	7.25846e-11	-0.13606	0.000377541	-0.452797
MRSA_vs_Healthy	CD16_Mono	MEAF6	9.42858e-11	-0.120565	8.88809e-05	-0.676089
MRSA_vs_Healthy	CD16_Mono	DNAJB14	1.074e-10	-0.138107	0.0172822	-0.262611
MRSA_vs_Healthy	CD16_Mono	SERBP1	1.13695e-10	-0.151386	0.00399811	-0.303848
MRSA_vs_Healthy	CD16_Mono	PABPN1	1.44953e-10	-0.151419	0.0140104	-0.229827
MRSA_vs_Healthy	CD16_Mono	BATF3	1.49247e-10	-0.153491	0.000264934	-0.615763
MRSA_vs_Healthy	CD16_Mono	CLTC	1.53432e-10	-0.143472	0.00334616	-0.312188
MRSA_vs_Healthy	CD16_Mono	EAF2	2.04128e-10	-0.135928	0.00320079	-0.388001
MRSA_vs_Healthy	CD16_Mono	FAM162A	2.32136e-10	-0.129235	0.0134766	-0.351691
MRSA_vs_Healthy	CD16_Mono	ESRRA	3.08406e-10	-0.140439	0.00169745	-0.38007
MRSA_vs_Healthy	CD16_Mono	SEC61B	3.20761e-10	0.162137	0.0158799	0.181051
MRSA_vs_Healthy	CD16_Mono	UQCRC2	3.26429e-10	-0.150886	0.000312113	-0.421928
MRSA_vs_Healthy	CD16_Mono	MRPL34	3.57061e-10	-0.122095	0.0332913	-0.380546
MRSA_vs_Healthy	CD16_Mono	ARRDC1	3.62121e-10	-0.125643	1.48959e-06	-0.441603
MRSA_vs_Healthy	CD16_Mono	CKS1B	3.67801e-10	-0.128335	0.00693464	-0.393875
MRSA_vs_Healthy	CD16_Mono	PPM1G	3.93157e-10	-0.145586	0.00123518	-0.309154
MRSA_vs_Healthy	CD16_Mono	IL17RA	4.06489e-10	-0.144283	0.0209396	-0.327113
MRSA_vs_Healthy	CD16_Mono	CCT4	4.19082e-10	-0.144603	0.0203446	-0.289413
MRSA_vs_Healthy	CD16_Mono	PLIN2	4.75235e-10	0.176295	0.00069606	0.549185
MRSA_vs_Healthy	CD16_Mono	VDAC1	4.8626e-10	-0.157753	0.00100247	-0.281428
MRSA_vs_Healthy	CD16_Mono	PGGT1B	9.81079e-10	-0.131832	0.000510043	-0.440617
MRSA_vs_Healthy	CD16_Mono	PCMT1	1.05793e-09	-0.139836	0.000777571	-0.496373
MRSA_vs_Healthy	CD16_Mono	ARF1	1.25056e-09	0.139882	0.00135253	0.192206
MRSA_vs_Healthy	CD16_Mono	NIPBL	1.31e-09	-0.143081	0.00013848	-0.307633
MRSA_vs_Healthy	CD16_Mono	WAS	1.55079e-09	-0.166441	1.29091e-05	-0.265843
MRSA_vs_Healthy	CD16_Mono	C11orf21	1.83431e-09	-0.128389	0.00147258	-0.397238
MRSA_vs_Healthy	CD16_Mono	TMEM259	2.44097e-09	-0.124593	0.0123721	-0.239981
MRSA_vs_Healthy	CD16_Mono	RNF7	2.59351e-09	0.153363	0.00080338	0.284623
MRSA_vs_Healthy	CD16_Mono	NUDT22	2.83941e-09	-0.120659	0.000262419	-0.286297
MRSA_vs_Healthy	CD16_Mono	SUPT4H1	2.94939e-09	0.162927	0.0111457	0.207533
MRSA_vs_Healthy	CD16_Mono	AKAP9	4.45674e-09	-0.152571	5.01765e-05	-0.425714
MRSA_vs_Healthy	CD16_Mono	ZNF593	4.57921e-09	0.137173	0.00191004	0.529241
MRSA_vs_Healthy	CD16_Mono	NDUFA5	5.53654e-09	-0.129697	0.00464921	-0.314736
MRSA_vs_Healthy	CD16_Mono	NT5C	5.64318e-09	-0.125099	9.19137e-05	-0.481782
MRSA_vs_Healthy	CD16_Mono	PTPN18	5.95879e-09	-0.144503	0.00334057	-0.221595
MRSA_vs_Healthy	CD16_Mono	SLC25A5	6.43278e-09	-0.160245	0.0126108	-0.196963
MRSA_vs_Healthy	CD16_Mono	SPSB3	6.91518e-09	-0.127958	0.00214538	-0.361512
MRSA_vs_Healthy	CD16_Mono	GLIPR2	7.74376e-09	0.156454	0.0155519	0.429083
MRSA_vs_Healthy	CD16_Mono	DNAJC7	9.16825e-09	-0.14963	0.0271255	-0.217282
MRSA_vs_Healthy	CD16_Mono	SCAF11	9.34487e-09	-0.134912	0.00908359	-0.219079
MRSA_vs_Healthy	CD16_Mono	LSM14A	9.50214e-09	-0.128586	0.000570061	-0.28292
MRSA_vs_Healthy	CD16_Mono	CCNG2	1.1252e-08	-0.128058	0.0105594	-0.372387
MRSA_vs_Healthy	CD16_Mono	PRKAR1A	1.47842e-08	-0.153529	0.0081719	-0.254106
MRSA_vs_Healthy	CD16_Mono	OTUD1	1.50123e-08	0.177244	0.00089341	0.879652
MRSA_vs_Healthy	CD16_Mono	THRAP3	1.92077e-08	-0.141569	0.000274106	-0.3367
MRSA_vs_Healthy	CD16_Mono	SUCLG1	2.1265e-08	-0.129917	0.0124911	-0.363075
MRSA_vs_Healthy	CD16_Mono	LILRB3	2.22179e-08	-0.15276	0.0122856	-0.301169
MRSA_vs_Healthy	CD16_Mono	BNIP2	4.47293e-08	0.149527	3.03929e-05	0.410749
MRSA_vs_Healthy	CD16_Mono	MACF1	5.73438e-08	-0.147402	0.0300503	-0.248179
MRSA_vs_Healthy	CD16_Mono	GRK2	6.19473e-08	-0.148802	0.00591886	-0.233674
MRSA_vs_Healthy	CD16_Mono	PHF3	6.7555e-08	-0.127787	0.000137479	-0.340126
MRSA_vs_Healthy	CD16_Mono	CCDC12	7.54109e-08	-0.137769	5.39162e-06	-0.241185
MRSA_vs_Healthy	CD16_Mono	APOBEC3C	7.97195e-08	-0.139253	0.00158356	-0.365525
MRSA_vs_Healthy	CD16_Mono	ESD	8.01866e-08	-0.125067	0.0178115	-0.291724
MRSA_vs_Healthy	CD16_Mono	ALDH3B1	8.12885e-08	-0.117937	0.0164861	-0.257135
MRSA_vs_Healthy	CD16_Mono	PGLS	1.36983e-07	-0.129683	5.2449e-05	-0.20214
MRSA_vs_Healthy	CD16_Mono	LILRB4	1.48329e-07	0.144867	0.00373555	0.479464
MRSA_vs_Healthy	CD16_Mono	DR1	1.50973e-07	-0.114973	0.00103808	-0.310896
MRSA_vs_Healthy	CD16_Mono	PSMD4	1.53102e-07	-0.133545	8.59273e-05	-0.421555
MRSA_vs_Healthy	CD16_Mono	PIEZO1	1.64702e-07	-0.122365	0.0340573	-0.315509
MRSA_vs_Healthy	CD16_Mono	RBBP7	2.06869e-07	-0.11517	0.000246963	-0.423288
MRSA_vs_Healthy	CD16_Mono	KDM1B	2.07897e-07	-0.128588	0.000383432	-0.384197
MRSA_vs_Healthy	CD16_Mono	NUDT16	2.21115e-07	-0.124765	0.000792419	-0.345253
MRSA_vs_Healthy	CD16_Mono	NDUFA10	2.4168e-07	-0.120652	0.000124712	-0.286042
MRSA_vs_Healthy	CD16_Mono	ETF1	2.77829e-07	0.136743	8.58177e-06	0.642372
MRSA_vs_Healthy	CD16_Mono	HNRNPR	3.46583e-07	-0.144963	0.00406985	-0.220444
MRSA_vs_Healthy	CD16_Mono	PHF20	3.79757e-07	-0.126848	0.0016121	-0.249996
MRSA_vs_Healthy	CD16_Mono	FUS	4.71743e-07	0.146956	0.0115771	0.34367
MRSA_vs_Healthy	CD16_Mono	PPP1CB	6.54664e-07	-0.154795	0.0170276	-0.246367
MRSA_vs_Healthy	CD16_Mono	TSPAN32	6.69758e-07	-0.108909	0.0121309	-0.388618
MRSA_vs_Healthy	CD16_Mono	POLR2I	7.10986e-07	-0.112944	0.0101423	-0.303693
MRSA_vs_Healthy	CD16_Mono	C12orf57	7.76189e-07	0.330535	0.000326675	0.892111
MRSA_vs_Healthy	CD16_Mono	DNASE2	8.09266e-07	0.167171	0.00141462	0.546272
MRSA_vs_Healthy	CD16_Mono	GIMAP4	9.31994e-07	-0.121291	0.00187828	-0.875464
MRSA_vs_Healthy	CD16_Mono	IDH3G	1.13867e-06	-0.121376	0.00136447	-0.329059
MRSA_vs_Healthy	CD16_Mono	ARRB2	1.3025e-06	-0.135842	0.000825389	-0.217505
MRSA_vs_Healthy	CD16_Mono	PDCD2	1.82782e-06	-0.11181	0.020669	-0.23091
MRSA_vs_Healthy	CD16_Mono	SASH3	2.04457e-06	0.129496	1.69383e-05	0.502086
MRSA_vs_Healthy	CD16_Mono	RAB18	2.08173e-06	-0.113828	0.00407203	-0.268496
MRSA_vs_Healthy	CD16_Mono	PA2G4	2.10653e-06	-0.121199	0.000592958	-0.27169
MRSA_vs_Healthy	CD16_Mono	CCT7	2.6695e-06	-0.119231	0.012247	-0.233108
MRSA_vs_Healthy	CD16_Mono	IDI1	2.92198e-06	0.134119	0.0022197	0.340177
MRSA_vs_Healthy	CD16_Mono	EIF5A	3.55242e-06	0.135683	0.020107	0.301783
MRSA_vs_Healthy	CD16_Mono	NDUFV3	4.86363e-06	-0.109686	0.00974934	-0.43315
MRSA_vs_Healthy	CD16_Mono	DNM2	5.12101e-06	-0.107738	0.00789758	-0.212568
MRSA_vs_Healthy	CD16_Mono	IQGAP1	5.30033e-06	0.13248	0.0122123	0.259234
MRSA_vs_Healthy	CD16_Mono	VAMP3	6.03594e-06	0.127087	0.0101054	0.364197
MRSA_vs_Healthy	CD16_Mono	ITPK1	6.18396e-06	-0.118487	0.0213076	-0.272734
MRSA_vs_Healthy	CD16_Mono	SARAF	1.03402e-05	-0.127417	0.0124749	-0.206439
MRSA_vs_Healthy	CD16_Mono	IMP3	1.04804e-05	-0.106985	0.00498166	-0.406516
MRSA_vs_Healthy	CD16_Mono	STK4	1.20479e-05	-0.124082	0.0197707	-0.161612
MRSA_vs_Healthy	CD16_Mono	NDUFS4	1.28447e-05	-0.108108	0.0102389	-0.249501
MRSA_vs_Healthy	CD16_Mono	NME3	1.63208e-05	-0.114125	0.000438476	-0.289839
MRSA_vs_Healthy	CD16_Mono	MED4	2.01321e-05	-0.103753	0.0383761	-0.246715
MRSA_vs_Healthy	CD16_Mono	CDK5RAP3	2.67191e-05	-0.102632	0.0397232	-0.24946
MRSA_vs_Healthy	CD16_Mono	ACAP2	3.27894e-05	-0.116443	2.05604e-05	-0.254104
MRSA_vs_Healthy	CD16_Mono	ITGA4	5.67842e-05	-0.126124	0.00920016	-0.298449
MRSA_vs_Healthy	CD16_Mono	SNW1	0.000101299	-0.107403	0.000668232	-0.260789
MRSA_vs_Healthy	CD16_Mono	SLTM	0.000154564	-0.103388	0.0239918	-0.187603
MRSA_vs_Healthy	CD16_Mono	CRBN	0.000171713	-0.105656	0.0116495	-0.182452
MRSA_vs_Healthy	CD16_Mono	HACD4	0.000193857	-0.108981	3.87778e-05	-0.407996
MRSA_vs_Healthy	CD16_Mono	RAB24	0.000195177	-0.10456	0.028702	-0.433795
MRSA_vs_Healthy	CD16_Mono	SPCS3	0.000213649	0.125408	0.0046175	0.244411
MRSA_vs_Healthy	CD16_Mono	GPBP1	0.000224396	-0.102291	0.000779815	-0.303571
MRSA_vs_Healthy	CD16_Mono	BSG	0.000274061	0.120727	0.000863407	0.351865
MRSA_vs_Healthy	CD16_Mono	RAB5C	0.000353907	0.1188	0.0228967	0.180789
MRSA_vs_Healthy	CD16_Mono	FAM204A	0.000472036	-0.11479	0.0342871	-0.139297
MRSA_vs_Healthy	CD16_Mono	GGNBP2	0.000591334	0.118521	0.0150987	0.34624
MRSA_vs_Healthy	CD16_Mono	PPP1CC	0.000593768	-0.105457	0.0309611	-0.188852
MRSA_vs_Healthy	CD16_Mono	ARF5	0.000606008	0.106769	0.0043766	0.413216
MRSA_vs_Healthy	CD16_Mono	SFPQ	0.00111462	0.103605	0.0120253	0.269775
MRSA_vs_Healthy	CD16_Mono	LPCAT2	0.00381712	-0.101022	0.00262143	-0.248677
MRSA_vs_Healthy	CD16_Mono	BACH1	0.0045204	0.147114	0.0174833	0.289176
MRSA_vs_Healthy	CD16_Mono	GGA1	0.0055265	0.101007	0.00223895	0.590695
MRSA_vs_Healthy	CD16_Mono	IDS	0.00583283	0.147518	1.18316e-06	0.57451
MRSA_vs_Healthy	CD16_Mono	NCOR1	0.0113935	-0.100019	0.0246176	-0.209935
MRSA_vs_Healthy	CD16_Mono	HSP90AB1	0.0202736	-0.121836	0.00650967	-0.300755
MRSA_vs_Healthy	CD16_Mono	CHD1	0.0368141	0.113328	0.000512812	0.419662
MRSA_vs_Healthy	CD16_Mono	ENSA	0.0481897	0.100832	0.000470467	0.29753
MRSA_vs_Healthy	CD4_Naive	CD74	0	0.347793	0.000458646	0.445676
MRSA_vs_Healthy	CD4_Naive	DUSP1	0	0.946629	2.03199e-05	1.88773
MRSA_vs_Healthy	CD4_Naive	EIF1	0	0.450143	4.40348e-05	0.566644
MRSA_vs_Healthy	CD4_Naive	FOS	0	1.9443	4.07907e-07	3.11315
MRSA_vs_Healthy	CD4_Naive	FOSB	0	1.20789	1.09525e-05	2.58419
MRSA_vs_Healthy	CD4_Naive	FTH1	0	0.398986	0.000186088	0.526595
MRSA_vs_Healthy	CD4_Naive	GADD45B	0	0.957511	3.38677e-08	1.87251
MRSA_vs_Healthy	CD4_Naive	IER2	0	1.1948	0.000407808	1.1719
MRSA_vs_Healthy	CD4_Naive	JUN	0	1.68043	2.37455e-06	1.88486
MRSA_vs_Healthy	CD4_Naive	JUNB	0	0.755261	0.00913124	0.969734
MRSA_vs_Healthy	CD4_Naive	JUND	0	0.808569	2.0415e-08	1.27036
MRSA_vs_Healthy	CD4_Naive	KLF2	0	-0.438158	0.0189833	-0.388717
MRSA_vs_Healthy	CD4_Naive	LUC7L3	0	-0.481856	8.50063e-10	-1.5082
MRSA_vs_Healthy	CD4_Naive	PPP1R15A	0	0.676053	2.79766e-12	2.66455
MRSA_vs_Healthy	CD4_Naive	SOCS1	0	0.395823	2.75318e-07	1.78652
MRSA_vs_Healthy	CD4_Naive	SRGN	0	0.368219	0.000656861	0.774506
MRSA_vs_Healthy	CD4_Naive	TSC22D3	0	0.394594	0.001122	0.758327
MRSA_vs_Healthy	CD4_Naive	TUBA1A	0	0.620232	3.0902e-08	1.22992
MRSA_vs_Healthy	CD4_Naive	TUBB4B	0	0.586928	9.32279e-09	1.96274
MRSA_vs_Healthy	CD4_Naive	UBB	0	0.439679	2.37836e-06	0.902518
MRSA_vs_Healthy	CD4_Naive	UBC	0	0.531932	4.86246e-05	0.482486
MRSA_vs_Healthy	CD4_Naive	SAT1	5.63748e-291	0.287804	0.0052294	0.5107
MRSA_vs_Healthy	CD4_Naive	SRSF7	4.35828e-288	0.422474	9.61969e-05	0.524995
MRSA_vs_Healthy	CD4_Naive	PNN	2.16036e-281	-0.341443	0.000108008	-0.684293
MRSA_vs_Healthy	CD4_Naive	ARL4C	1.63091e-267	-0.353675	0.0080604	-0.446586
MRSA_vs_Healthy	CD4_Naive	PNISR	1.56876e-249	-0.321098	5.30989e-06	-0.54199
MRSA_vs_Healthy	CD4_Naive	VAMP2	5.9508e-249	-0.33443	0.000768441	-0.549925
MRSA_vs_Healthy	CD4_Naive	CCNL1	8.56231e-236	0.378761	8.50703e-06	0.790453
MRSA_vs_Healthy	CD4_Naive	ZRANB2	6.35344e-233	-0.274631	1.32818e-07	-1.12805
MRSA_vs_Healthy	CD4_Naive	KLF6	3.95992e-232	0.305797	2.48187e-06	1.40776
MRSA_vs_Healthy	CD4_Naive	LDHB	1.39714e-217	-0.272928	0.000155825	-0.489141
MRSA_vs_Healthy	CD4_Naive	B2M	1.44805e-214	-0.153973	0.00124529	-0.280446
MRSA_vs_Healthy	CD4_Naive	ITM2A	5.28191e-203	-0.281068	0.000132337	-0.741652
MRSA_vs_Healthy	CD4_Naive	GIMAP7	3.71381e-198	-0.317481	4.01538e-05	-0.90602
MRSA_vs_Healthy	CD4_Naive	STK4	1.82051e-190	-0.276109	5.62084e-06	-0.590762
MRSA_vs_Healthy	CD4_Naive	TRAF3IP3	2.29956e-187	-0.261655	1.93197e-07	-1.53526
MRSA_vs_Healthy	CD4_Naive	UCP2	7.75344e-184	-0.26247	8.06785e-06	-0.958183
MRSA_vs_Healthy	CD4_Naive	STMN3	2.38299e-176	-0.212335	4.59207e-07	-1.14732
MRSA_vs_Healthy	CD4_Naive	GIMAP4	6.13862e-171	-0.26709	0.000126848	-1.3629
MRSA_vs_Healthy	CD4_Naive	ETS1	8.95279e-171	-0.289708	0.000424934	-0.707653
MRSA_vs_Healthy	CD4_Naive	ATM	3.70955e-162	-0.258676	2.2261e-07	-0.836635
MRSA_vs_Healthy	CD4_Naive	ARID5A	5.80534e-161	0.274374	1.46687e-05	1.09273
MRSA_vs_Healthy	CD4_Naive	HLA-F	2.91722e-155	-0.226491	2.64809e-05	-0.701168
MRSA_vs_Healthy	CD4_Naive	CDKN1B	5.97742e-155	-0.211336	3.96793e-05	-0.776206
MRSA_vs_Healthy	CD4_Naive	AAK1	7.86051e-152	-0.242084	0.000101322	-0.768574
MRSA_vs_Healthy	CD4_Naive	GAPDH	2.62453e-151	0.280685	0.00849355	0.261414
MRSA_vs_Healthy	CD4_Naive	CD69	4.60895e-146	0.314034	0.000867015	1.14745
MRSA_vs_Healthy	CD4_Naive	NPM1	1.81828e-136	-0.179173	0.00679376	-0.217333
MRSA_vs_Healthy	CD4_Naive	ARRDC3	3.36365e-129	-0.180588	4.53663e-06	-0.969329
MRSA_vs_Healthy	CD4_Naive	PCBP1	2.36731e-128	-0.197437	1.65325e-06	-0.639394
MRSA_vs_Healthy	CD4_Naive	ARPC5	1.82709e-123	-0.161133	2.19283e-07	-1.27464
MRSA_vs_Healthy	CD4_Naive	CAP1	5.69009e-122	-0.173212	2.78486e-06	-0.80489
MRSA_vs_Healthy	CD4_Naive	TNFAIP8	7.65519e-122	-0.183129	8.6497e-07	-0.963762
MRSA_vs_Healthy	CD4_Naive	C1orf56	8.33271e-122	-0.244399	0.00649303	-0.973699
MRSA_vs_Healthy	CD4_Naive	PSIP1	5.98194e-120	-0.181727	1.71907e-07	-0.670948
MRSA_vs_Healthy	CD4_Naive	ZNF331	3.79828e-117	0.23826	0.00039084	1.38906
MRSA_vs_Healthy	CD4_Naive	HSP90AA1	1.0089e-116	0.224442	0.00521302	0.383168
MRSA_vs_Healthy	CD4_Naive	TNFAIP3	1.15456e-113	0.282137	0.000892236	1.46383
MRSA_vs_Healthy	CD4_Naive	SBDS	2.68671e-113	0.250969	0.000374803	1.18668
MRSA_vs_Healthy	CD4_Naive	PPP1R10	5.78358e-109	0.258142	0.0333237	0.498588
MRSA_vs_Healthy	CD4_Naive	BCL11B	2.52146e-105	-0.185574	0.000363077	-0.864431
MRSA_vs_Healthy	CD4_Naive	TRABD2A	3.84166e-105	-0.17184	1.33957e-05	-0.701556
MRSA_vs_Healthy	CD4_Naive	GCC2	5.24703e-104	-0.202077	0.00148357	-0.496466
MRSA_vs_Healthy	CD4_Naive	LDHA	7.96461e-104	0.277843	4.33995e-08	0.754184
MRSA_vs_Healthy	CD4_Naive	TTC14	1.16681e-103	-0.159305	8.82028e-08	-0.86805
MRSA_vs_Healthy	CD4_Naive	BUB3	2.67232e-103	-0.133393	1.17332e-09	-1.04254
MRSA_vs_Healthy	CD4_Naive	TMBIM4	5.51054e-98	-0.138756	1.34935e-05	-1.00149
MRSA_vs_Healthy	CD4_Naive	ARGLU1	7.10494e-95	-0.179517	0.000162917	-0.605926
MRSA_vs_Healthy	CD4_Naive	MPHOSPH8	1.46009e-92	-0.180671	0.00103508	-0.463601
MRSA_vs_Healthy	CD4_Naive	HMGB2	1.95206e-92	-0.147361	0.000377516	-0.467682
MRSA_vs_Healthy	CD4_Naive	UBALD2	1.15825e-90	0.333216	7.43099e-08	1.01248
MRSA_vs_Healthy	CD4_Naive	LENG8	3.78169e-89	-0.146644	0.000231405	-0.661216
MRSA_vs_Healthy	CD4_Naive	HP1BP3	1.93917e-87	-0.143267	1.34861e-05	-0.658088
MRSA_vs_Healthy	CD4_Naive	SAMHD1	3.15394e-87	-0.170648	0.0012988	-0.468009
MRSA_vs_Healthy	CD4_Naive	CALM2	1.9912e-85	-0.164685	2.977e-07	-0.563742
MRSA_vs_Healthy	CD4_Naive	PRMT2	1.70539e-84	-0.18045	9.12035e-05	-0.532318
MRSA_vs_Healthy	CD4_Naive	BRK1	3.53019e-84	-0.129559	0.000208892	-0.559288
MRSA_vs_Healthy	CD4_Naive	HSPA5	7.53635e-83	0.231605	6.73528e-06	0.809811
MRSA_vs_Healthy	CD4_Naive	N4BP2L2	1.32215e-80	-0.179243	0.000548127	-0.590601
MRSA_vs_Healthy	CD4_Naive	CCR7	1.19322e-78	-0.157852	0.0199776	-0.498729
MRSA_vs_Healthy	CD4_Naive	FMNL1	4.63612e-78	-0.123368	1.26232e-05	-0.677446
MRSA_vs_Healthy	CD4_Naive	SLC2A3	2.29665e-77	0.21677	0.00293863	1.35272
MRSA_vs_Healthy	CD4_Naive	CITED2	3.74404e-76	0.22535	0.0213358	0.507677
MRSA_vs_Healthy	CD4_Naive	EVL	1.22873e-73	-0.162144	5.15698e-06	-0.664898
MRSA_vs_Healthy	CD4_Naive	PPP1R2	4.33418e-72	-0.141011	1.4153e-08	-0.645693
MRSA_vs_Healthy	CD4_Naive	ARL6IP5	6.64527e-72	-0.140198	8.48802e-09	-0.587833
MRSA_vs_Healthy	CD4_Naive	BIN2	2.49436e-71	-0.142152	0.000983609	-0.477211
MRSA_vs_Healthy	CD4_Naive	ACAP1	2.34107e-70	-0.155629	0.000503861	-0.442967
MRSA_vs_Healthy	CD4_Naive	PTGES3	6.76187e-70	-0.13586	3.38653e-05	-0.529295
MRSA_vs_Healthy	CD4_Naive	DNAJA1	1.16078e-68	0.200773	0.00406701	0.680111
MRSA_vs_Healthy	CD4_Naive	ZC3HAV1	8.51597e-68	-0.133084	0.000362352	-0.510284
MRSA_vs_Healthy	CD4_Naive	ZNF207	1.98503e-66	-0.125266	1.4138e-05	-0.610432
MRSA_vs_Healthy	CD4_Naive	CLEC2D	3.59838e-66	-0.145819	6.91782e-05	-0.611451
MRSA_vs_Healthy	CD4_Naive	FCMR	1.90318e-65	-0.10892	1.37405e-05	-1.04655
MRSA_vs_Healthy	CD4_Naive	DGKA	4.6348e-64	-0.112484	0.000136704	-0.829081
MRSA_vs_Healthy	CD4_Naive	CCDC66	5.33133e-64	-0.102241	1.36289e-06	-0.831394
MRSA_vs_Healthy	CD4_Naive	SRP9	6.44595e-64	-0.115099	5.09595e-05	-0.819616
MRSA_vs_Healthy	CD4_Naive	SRSF5	1.74062e-62	-0.135526	0.00030489	-0.783582
MRSA_vs_Healthy	CD4_Naive	TCF7	7.33033e-60	-0.15709	0.00101231	-0.521269
MRSA_vs_Healthy	CD4_Naive	HNRNPA3	2.02321e-58	-0.130538	0.000125712	-0.320741
MRSA_vs_Healthy	CD4_Naive	CDKN2D	4.78002e-58	0.202886	6.16163e-06	0.9888
MRSA_vs_Healthy	CD4_Naive	TGOLN2	5.35711e-58	-0.104208	9.63844e-06	-0.632375
MRSA_vs_Healthy	CD4_Naive	HSP90AB1	1.06592e-57	0.183585	0.000566248	0.282985
MRSA_vs_Healthy	CD4_Naive	SERINC5	8.5815e-57	-0.111786	6.12225e-05	-0.503496
MRSA_vs_Healthy	CD4_Naive	CDC42SE1	2.05376e-56	-0.158583	0.00891063	-0.705313
MRSA_vs_Healthy	CD4_Naive	SLC38A2	2.70828e-55	0.186633	0.0157286	0.657826
MRSA_vs_Healthy	CD4_Naive	MDM4	1.15798e-54	-0.127853	0.00352274	-0.436008
MRSA_vs_Healthy	CD4_Naive	IL7R	2.49464e-54	-0.200688	0.00135374	-0.772007
MRSA_vs_Healthy	CD4_Naive	ADD3	4.19326e-47	-0.109413	0.00299826	-0.443115
MRSA_vs_Healthy	CD4_Naive	ANKRD44	2.92578e-46	-0.103249	0.00146766	-0.555836
MRSA_vs_Healthy	CD4_Naive	CD3G	1.17113e-44	-0.133018	0.000215894	-0.595446
MRSA_vs_Healthy	CD4_Naive	ARHGEF1	1.34858e-42	-0.104855	1.64402e-06	-0.547373
MRSA_vs_Healthy	CD4_Naive	CD247	5.03352e-42	-0.104969	0.000106913	-0.775778
MRSA_vs_Healthy	CD4_Naive	G3BP2	1.77392e-41	0.181467	5.98623e-05	0.888991
MRSA_vs_Healthy	CD4_Naive	CALR	8.89148e-40	0.175398	0.000863763	0.401629
MRSA_vs_Healthy	CD4_Naive	EIF4A1	5.13279e-39	0.160629	2.01146e-05	0.715049
MRSA_vs_Healthy	CD4_Naive	PTPRC	9.23947e-39	-0.134817	0.000207948	-0.686796
MRSA_vs_Healthy	CD4_Naive	GUK1	2.98175e-37	0.183977	0.000308321	0.398404
MRSA_vs_Healthy	CD4_Naive	BCAS2	2.31772e-30	0.13962	0.00206829	0.495919
MRSA_vs_Healthy	CD4_Naive	CCDC59	4.9446e-30	0.136817	0.00240928	0.553862
MRSA_vs_Healthy	CD4_Naive	CNOT6L	1.22893e-28	0.140939	0.00428134	0.326194
MRSA_vs_Healthy	CD4_Naive	CLK1	6.44348e-25	0.137661	0.000295844	0.461417
MRSA_vs_Healthy	CD4_Naive	ATF4	1.05689e-23	0.130445	8.45268e-07	0.554092
MRSA_vs_Healthy	CD4_Naive	RBM8A	7.28856e-22	0.139906	0.00255926	0.276146
MRSA_vs_Healthy	CD4_Naive	ARPC2	3.37027e-19	0.10476	0.0119202	-0.25503
MRSA_vs_Healthy	CD4_Naive	ZFP36	7.98566e-18	0.139333	0.00151329	0.947451
MRSA_vs_Healthy	CD4_Naive	RBM39	1.34506e-17	0.105342	0.0108313	0.251742
MRSA_vs_Healthy	CD4_Naive	EIF1B	4.27491e-11	0.105125	0.000264763	0.528517
MRSA_vs_Healthy	CD4_Naive	BCLAF1	2.03073e-10	0.106307	0.00220556	0.442381
MRSA_vs_Healthy	CD4_Naive	SFPQ	5.79491e-10	0.108881	0.00197732	0.312865
MRSA_vs_Healthy	CD4_Naive	SNRPD1	1.97144e-09	0.102987	0.00431695	0.221703
MRSA_vs_Healthy	CD4_TCM	DUSP1	0	0.826371	0.00699703	1.5548
MRSA_vs_Healthy	CD4_TCM	EIF1	0	0.418333	0.043686	0.60327
MRSA_vs_Healthy	CD4_TCM	FOS	0	1.59945	0.00129861	2.70752
MRSA_vs_Healthy	CD4_TCM	FOSB	0	1.04389	0.000627188	2.4544
MRSA_vs_Healthy	CD4_TCM	GADD45B	0	1.03204	4.38663e-06	2.00535
MRSA_vs_Healthy	CD4_TCM	IER2	0	1.07528	0.000148839	1.1136
MRSA_vs_Healthy	CD4_TCM	JUN	0	1.47414	0.000391226	1.83798
MRSA_vs_Healthy	CD4_TCM	JUND	0	0.572997	0.00326361	1.00273
MRSA_vs_Healthy	CD4_TCM	KLF6	0	0.504862	0.00520189	0.988448
MRSA_vs_Healthy	CD4_TCM	LUC7L3	0	-0.381957	0.000523164	-1.22433
MRSA_vs_Healthy	CD4_TCM	PPP1R15A	0	0.812966	1.23889e-05	2.14039
MRSA_vs_Healthy	CD4_TCM	S100A8	0	0.426848	0.0372377	1.03442
MRSA_vs_Healthy	CD4_TCM	SOCS1	0	0.420961	5.32393e-05	1.81286
MRSA_vs_Healthy	CD4_TCM	TSC22D3	0	0.513186	0.00353184	0.851795
MRSA_vs_Healthy	CD4_TCM	TUBA1A	0	0.566165	4.56096e-05	1.08445
MRSA_vs_Healthy	CD4_TCM	TUBB4B	0	0.577183	3.01557e-08	1.5513
MRSA_vs_Healthy	CD4_TCM	CCNL1	6.82172e-281	0.416367	0.00103434	0.899811
MRSA_vs_Healthy	CD4_TCM	SRSF7	1.47419e-256	0.395133	8.43027e-05	0.620239
MRSA_vs_Healthy	CD4_TCM	UBB	2.4716e-255	0.361014	0.0251096	0.356705
MRSA_vs_Healthy	CD4_TCM	CD74	6.99133e-223	0.267152	0.00315118	0.385967
MRSA_vs_Healthy	CD4_TCM	LDHB	2.59132e-218	-0.301998	0.0286753	-0.33336
MRSA_vs_Healthy	CD4_TCM	IER5	5.88102e-215	0.360128	5.63118e-05	1.60888
MRSA_vs_Healthy	CD4_TCM	TNFAIP3	1.41099e-212	0.459841	0.0170325	1.64844
MRSA_vs_Healthy	CD4_TCM	PNN	4.48272e-190	-0.277484	0.0328269	-0.55257
MRSA_vs_Healthy	CD4_TCM	SLC38A2	1.66962e-178	0.326037	0.0012683	1.05928
MRSA_vs_Healthy	CD4_TCM	STK4	1.39655e-176	-0.271292	0.00023931	-0.352549
MRSA_vs_Healthy	CD4_TCM	ARPC5	2.06908e-171	-0.234441	0.00113298	-1.07325
MRSA_vs_Healthy	CD4_TCM	UBE2S	1.4192e-168	0.291196	0.000180889	1.44303
MRSA_vs_Healthy	CD4_TCM	PCBP1	2.08569e-167	-0.244976	0.000555324	-0.50629
MRSA_vs_Healthy	CD4_TCM	CDKN1B	1.29385e-143	-0.225828	0.024677	-0.598748
MRSA_vs_Healthy	CD4_TCM	TMBIM4	2.00069e-135	-0.19679	0.000658354	-0.723941
MRSA_vs_Healthy	CD4_TCM	TNFAIP8	9.40107e-134	-0.21304	0.00218964	-0.753382
MRSA_vs_Healthy	CD4_TCM	HSPA5	3.02572e-132	0.325333	0.000117095	0.967662
MRSA_vs_Healthy	CD4_TCM	UBALD2	1.16828e-128	0.374638	0.00052478	1.02494
MRSA_vs_Healthy	CD4_TCM	CAP1	2.1749e-124	-0.199411	0.0259166	-0.588034
MRSA_vs_Healthy	CD4_TCM	STMN3	2.10235e-122	-0.178223	0.019926	-0.791112
MRSA_vs_Healthy	CD4_TCM	PNISR	8.2744e-121	-0.226035	0.0109307	-0.326563
MRSA_vs_Healthy	CD4_TCM	ATM	4.8052e-120	-0.215232	0.00165963	-0.568092
MRSA_vs_Healthy	CD4_TCM	ZFP36	2.6559e-118	0.382029	0.0166568	1.51165
MRSA_vs_Healthy	CD4_TCM	HSP90AB1	4.63014e-114	0.263188	0.00322953	0.456969
MRSA_vs_Healthy	CD4_TCM	ZRANB2	2.44991e-105	-0.180533	0.00802696	-0.809598
MRSA_vs_Healthy	CD4_TCM	BUB3	3.9319e-102	-0.150252	6.203e-07	-0.726004
MRSA_vs_Healthy	CD4_TCM	FMNL1	3.84962e-100	-0.178848	0.00595158	-0.435134
MRSA_vs_Healthy	CD4_TCM	DNAJA1	7.81355e-98	0.253983	0.000340748	0.801386
MRSA_vs_Healthy	CD4_TCM	CCNDBP1	1.4212e-92	-0.14333	1.6662e-05	-0.692084
MRSA_vs_Healthy	CD4_TCM	PPP1R10	2.63978e-89	0.245168	0.00765727	0.644245
MRSA_vs_Healthy	CD4_TCM	LDHA	1.0178e-87	0.255545	0.00849827	0.528034
MRSA_vs_Healthy	CD4_TCM	FUS	1.37318e-85	0.236828	0.00141393	0.559133
MRSA_vs_Healthy	CD4_TCM	GCC2	3.17602e-81	-0.175306	0.0409666	-0.374179
MRSA_vs_Healthy	CD4_TCM	CALM2	8.46147e-78	-0.16262	0.000247443	-0.401789
MRSA_vs_Healthy	CD4_TCM	PTMA	1.37219e-77	0.128793	0.0220555	0.142542
MRSA_vs_Healthy	CD4_TCM	SRP9	2.47435e-76	-0.139599	0.00450767	-0.648997
MRSA_vs_Healthy	CD4_TCM	PTGES3	4.44595e-69	-0.142047	0.00567412	-0.392363
MRSA_vs_Healthy	CD4_TCM	APBB1IP	1.52887e-66	-0.112228	0.0136867	-0.690705
MRSA_vs_Healthy	CD4_TCM	ZNF706	7.92425e-64	-0.106384	7.92614e-05	-0.662327
MRSA_vs_Healthy	CD4_TCM	PPP1R2	2.03469e-50	-0.128818	0.00368802	-0.298411
MRSA_vs_Healthy	CD4_TCM	PSIP1	2.14864e-49	-0.12307	0.00779361	-0.384027
MRSA_vs_Healthy	CD4_TCM	IDS	5.53711e-49	0.226434	0.00016582	0.975644
MRSA_vs_Healthy	CD4_TCM	TGOLN2	8.94414e-48	-0.106057	0.0137683	-0.402372
MRSA_vs_Healthy	CD4_TCM	HERPUD1	2.73511e-47	0.206701	0.00488845	0.905989
MRSA_vs_Healthy	CD4_TCM	MCL1	4.49022e-47	0.213118	0.000233014	0.693137
MRSA_vs_Healthy	CD4_TCM	HNRNPD	6.25853e-47	-0.105206	0.00026582	-0.308493
MRSA_vs_Healthy	CD4_TCM	ZNF207	8.17582e-47	-0.112602	0.0208189	-0.299409
MRSA_vs_Healthy	CD4_TCM	EMP3	3.7322e-46	-0.125294	0.00291376	-0.557102
MRSA_vs_Healthy	CD4_TCM	THRAP3	4.72614e-45	-0.102608	0.00422455	-0.318209
MRSA_vs_Healthy	CD4_TCM	BRD2	5.58542e-45	0.166031	0.000213741	0.638476
MRSA_vs_Healthy	CD4_TCM	RBM39	2.87202e-43	0.159779	0.00252738	0.390732
MRSA_vs_Healthy	CD4_TCM	CLK1	3.29397e-43	0.164017	0.00983528	0.618106
MRSA_vs_Healthy	CD4_TCM	ARHGEF1	7.32419e-41	-0.11269	0.0237135	-0.278
MRSA_vs_Healthy	CD4_TCM	EIF4A1	1.27591e-40	0.17086	0.0104574	0.858956
MRSA_vs_Healthy	CD4_TCM	ATF4	1.43313e-30	0.140638	0.000583329	0.618432
MRSA_vs_Healthy	CD4_TCM	CLIC1	1.12347e-27	0.156456	0.0105263	-0.222013
MRSA_vs_Healthy	CD4_TCM	IRF1	2.00513e-23	0.155529	0.0313788	0.772916
MRSA_vs_Healthy	CD4_TCM	TRA2B	1.10056e-19	0.13747	0.00574276	0.477489
MRSA_vs_Healthy	CD4_TCM	BCL2	9.31845e-19	0.137041	0.0143287	0.466689
MRSA_vs_Healthy	CD4_TCM	ARID5B	3.44838e-13	0.166149	0.0357081	0.686827
MRSA_vs_Healthy	CD4_TCM	AMD1	2.46094e-12	0.107492	0.00414468	0.408124
MRSA_vs_Healthy	CD4_TCM	EPC1	3.92206e-11	0.10811	0.004093	0.375059
MRSA_vs_Healthy	CD4_TEM	JUN	3.27713e-221	1.69431	1.01707e-07	1.87947
MRSA_vs_Healthy	CD4_TEM	FOS	3.36879e-188	1.63622	2.52878e-05	2.1065
MRSA_vs_Healthy	CD4_TEM	FOSB	1.90502e-147	1.27516	0.00016043	2.44324
MRSA_vs_Healthy	CD4_TEM	DUSP1	1.94561e-143	1.05305	0.000399838	1.53367
MRSA_vs_Healthy	CD4_TEM	IER2	2.14547e-133	1.15588	7.55203e-06	1.07266
MRSA_vs_Healthy	CD4_TEM	GADD45B	2.80894e-97	1.12488	1.10394e-06	1.59047
MRSA_vs_Healthy	CD4_TEM	JUND	9.69334e-76	0.593995	5.74523e-05	1.1401
MRSA_vs_Healthy	CD4_TEM	PPP1R15A	1.20526e-72	0.790589	3.73581e-07	2.27933
MRSA_vs_Healthy	CD4_TEM	UBC	3.26518e-65	0.461509	0.0019058	0.626858
MRSA_vs_Healthy	CD4_TEM	EIF1	1.8868e-53	0.361023	0.00123698	0.69779
MRSA_vs_Healthy	CD4_TEM	GZMK	2.36512e-43	0.385616	0.0204804	0.542675
MRSA_vs_Healthy	CD4_TEM	GIMAP4	3.83181e-42	-0.477827	0.00383436	-1.89327
MRSA_vs_Healthy	CD4_TEM	TUBA1A	1.06764e-41	0.636787	9.31402e-07	1.40336
MRSA_vs_Healthy	CD4_TEM	ITM2A	7.26403e-38	-0.42485	0.00592424	-0.525366
MRSA_vs_Healthy	CD4_TEM	KLF6	5.06663e-37	0.474894	0.00380519	0.940392
MRSA_vs_Healthy	CD4_TEM	TUBB4B	2.37556e-36	0.595623	7.33987e-07	1.30499
MRSA_vs_Healthy	CD4_TEM	PNN	1.60018e-34	-0.377106	0.00211131	-0.588642
MRSA_vs_Healthy	CD4_TEM	SAT1	3.00522e-34	0.337889	0.0217718	0.732821
MRSA_vs_Healthy	CD4_TEM	CD74	5.0753e-33	0.292024	0.00362711	0.624302
MRSA_vs_Healthy	CD4_TEM	LUC7L3	2.15965e-32	-0.368161	3.37655e-05	-1.48243
MRSA_vs_Healthy	CD4_TEM	STK4	1.16891e-31	-0.37555	0.0344159	-0.28327
MRSA_vs_Healthy	CD4_TEM	UBB	2.26228e-31	0.405437	0.000192583	0.378875
MRSA_vs_Healthy	CD4_TEM	TSC22D3	1.21289e-24	0.422564	2.67275e-05	1.05871
MRSA_vs_Healthy	CD4_TEM	CDKN1B	1.92904e-24	-0.279259	8.54776e-05	-0.722826
MRSA_vs_Healthy	CD4_TEM	SAMSN1	7.12762e-23	-0.240016	0.00762277	-0.41995
MRSA_vs_Healthy	CD4_TEM	LDHB	3.6769e-21	-0.320126	0.00293704	-0.378152
MRSA_vs_Healthy	CD4_TEM	ARHGEF1	6.17347e-21	-0.263779	0.000628979	-0.780368
MRSA_vs_Healthy	CD4_TEM	AHNAK	8.74854e-20	-0.307157	0.0261057	-0.455165
MRSA_vs_Healthy	CD4_TEM	CD69	2.62679e-19	0.398969	0.00323085	0.943097
MRSA_vs_Healthy	CD4_TEM	NKG7	2.96068e-18	0.56808	0.00797163	1.63228
MRSA_vs_Healthy	CD4_TEM	PCBP1	1.00522e-16	-0.260891	0.00603751	-0.406753
MRSA_vs_Healthy	CD4_TEM	HLA-F	1.0808e-16	-0.267311	0.0164481	-0.437799
MRSA_vs_Healthy	CD4_TEM	UCP2	2.75955e-16	-0.241309	0.0154663	-0.584091
MRSA_vs_Healthy	CD4_TEM	ACAP1	1.19193e-15	-0.239901	0.0108961	-0.271742
MRSA_vs_Healthy	CD4_TEM	SRSF7	9.42911e-15	0.350511	4.61244e-06	0.59666
MRSA_vs_Healthy	CD4_TEM	IER5	3.57299e-14	0.364465	5.16816e-09	1.92308
MRSA_vs_Healthy	CD4_TEM	HNRNPF	5.84282e-14	-0.224792	0.005637	-0.646336
MRSA_vs_Healthy	CD4_TEM	ZRANB2	6.87151e-13	-0.191188	0.00337424	-0.912506
MRSA_vs_Healthy	CD4_TEM	NCOR1	2.47919e-12	-0.170939	0.00199891	-0.570946
MRSA_vs_Healthy	CD4_TEM	HNRNPD	3.95416e-12	-0.175504	0.000100587	-0.578699
MRSA_vs_Healthy	CD4_TEM	OGT	2.1638e-11	-0.175573	0.00204536	-0.611116
MRSA_vs_Healthy	CD4_TEM	CCNL1	2.66859e-11	0.345077	5.15942e-05	0.869454
MRSA_vs_Healthy	CD4_TEM	PTGES3	6.74998e-11	-0.187567	0.0130415	-0.447206
MRSA_vs_Healthy	CD4_TEM	EIF2S2	7.59866e-11	-0.175368	0.0141626	-0.67269
MRSA_vs_Healthy	CD4_TEM	ROCK1	8.40607e-11	-0.15988	0.0157093	-0.478599
MRSA_vs_Healthy	CD4_TEM	CCT8	1.25795e-09	-0.142565	0.0161529	-0.532632
MRSA_vs_Healthy	CD4_TEM	BRK1	1.69276e-09	-0.150883	4.67649e-06	-0.704436
MRSA_vs_Healthy	CD4_TEM	CAP1	8.4588e-09	-0.174433	0.000494105	-0.644077
MRSA_vs_Healthy	CD4_TEM	CITED2	3.15282e-08	0.330768	0.00137667	0.555667
MRSA_vs_Healthy	CD4_TEM	ACTR3	2.15783e-07	-0.156559	0.00520509	-1.49469
MRSA_vs_Healthy	CD4_TEM	SSBP4	1.2924e-06	-0.126032	0.00443446	-0.42909
MRSA_vs_Healthy	CD4_TEM	CST7	1.65148e-06	0.312855	0.000233094	0.853087
MRSA_vs_Healthy	CD4_TEM	DEK	2.14001e-06	-0.130519	0.00183126	-0.426168
MRSA_vs_Healthy	CD4_TEM	NDUFC1	2.17145e-06	-0.131883	0.0257862	-0.565893
MRSA_vs_Healthy	CD4_TEM	ARGLU1	6.11065e-06	-0.133635	0.00241218	-0.505993
MRSA_vs_Healthy	CD4_TEM	TRAF3IP3	6.99844e-06	-0.172296	0.0336799	-0.913698
MRSA_vs_Healthy	CD4_TEM	KLF3	1.09422e-05	-0.143284	0.00224473	0.648619
MRSA_vs_Healthy	CD4_TEM	PPP1R10	1.13044e-05	0.264792	0.0359498	0.507538
MRSA_vs_Healthy	CD4_TEM	DNAJC8	3.7123e-05	-0.109787	0.0009408	-0.751664
MRSA_vs_Healthy	CD4_TEM	BIN1	4.71823e-05	-0.105958	0.00571189	-0.416172
MRSA_vs_Healthy	CD4_TEM	PPP2R5C	8.51894e-05	-0.140836	0.0101972	0.35283
MRSA_vs_Healthy	CD4_TEM	CD47	0.000156175	-0.162685	0.0105968	-0.545593
MRSA_vs_Healthy	CD4_TEM	PCBP2	0.000325965	-0.130521	0.030054	0.361356
MRSA_vs_Healthy	CD4_TEM	RBM25	0.000403642	-0.120648	0.0323127	0.266665
MRSA_vs_Healthy	CD4_TEM	KLRB1	0.000733538	-0.400413	0.00503207	-1.96127
MRSA_vs_Healthy	CD4_TEM	HNRNPA0	0.00607811	-0.115454	0.0243907	0.412613
MRSA_vs_Healthy	CD4_TEM	GZMM	0.0065823	0.234828	0.0164921	0.37333
MRSA_vs_Healthy	CD4_TEM	GUK1	0.0466533	0.203883	0.00054732	0.392006
MRSA_vs_Healthy	CD8_Naive	LGALS1	1.27563e-40	0.305788	0.00525042	-2.09555
MRSA_vs_Healthy	CD8_TCM	FOS	9.42282e-99	1.598	0.00400338	1.68922
MRSA_vs_Healthy	CD8_TCM	JUN	5.92846e-90	1.55699	0.000361888	1.12334
MRSA_vs_Healthy	CD8_TCM	DUSP1	2.33424e-61	0.966479	0.0144318	1.11091
MRSA_vs_Healthy	CD8_TCM	FOSB	2.29967e-53	1.01441	0.00254687	1.69386
MRSA_vs_Healthy	CD8_TCM	HLA-DRA	2.60259e-42	0.372807	0.00647523	-2.61878
MRSA_vs_Healthy	CD8_TCM	JUND	2.8613e-38	0.624601	0.039565	0.908448
MRSA_vs_Healthy	CD8_TCM	GADD45B	5.56361e-27	0.824301	4.76524e-05	1.29805
MRSA_vs_Healthy	CD8_TCM	TUBA1A	5.32742e-25	0.709861	0.00813298	1.44046
MRSA_vs_Healthy	CD8_TCM	LUC7L3	2.5131e-16	-0.403957	0.00073377	-3.28511
MRSA_vs_Healthy	CD8_TCM	HLA-DRB1	2.86495e-15	0.316662	0.0254811	-2.23179
MRSA_vs_Healthy	CD8_TCM	UBB	6.55434e-13	0.407895	0.00347311	0.400515
MRSA_vs_Healthy	CD8_TCM	BCL11B	1.28482e-12	-0.348761	0.0242304	-0.556733
MRSA_vs_Healthy	CD8_TCM	ITM2A	6.89014e-12	-0.334475	0.00709185	-1.34335
MRSA_vs_Healthy	CD8_TCM	PNISR	2.81646e-10	-0.347877	4.84357e-06	-0.568309
MRSA_vs_Healthy	CD8_TCM	TSC22D3	8.56549e-08	0.382666	0.000977287	1.20812
MRSA_vs_Healthy	CD8_TCM	STMN3	3.08981e-07	-0.24109	0.00317967	-2.3239
MRSA_vs_Healthy	CD8_TCM	HP1BP3	3.40534e-07	-0.241522	0.0079766	-1.45039
MRSA_vs_Healthy	CD8_TCM	MPHOSPH8	1.62483e-06	-0.260917	0.0360192	-0.487984
MRSA_vs_Healthy	CD8_TCM	SET	5.19142e-06	-0.237127	0.010439	-0.891967
MRSA_vs_Healthy	CD8_TCM	ARHGEF1	7.12167e-05	-0.237432	0.00866988	-0.401925
MRSA_vs_Healthy	CD8_TCM	TSC22D4	7.82004e-05	-0.190389	0.000440216	-3.22853
MRSA_vs_Healthy	CD8_TCM	TMBIM4	0.000322765	-0.178617	4.68949e-06	-3.69421
MRSA_vs_Healthy	CD8_TCM	SERBP1	0.00045301	-0.185291	0.0020981	-0.605795
MRSA_vs_Healthy	CD8_TCM	CCDC66	0.000859423	-0.167682	0.000563519	-3.05924
MRSA_vs_Healthy	CD8_TCM	ANAPC5	0.0282915	-0.119749	4.97022e-16	-3.35541
MRSA_vs_Healthy	CD8_TEM_CTL	CD69	0	0.894591	1.92134e-05	1.5049
MRSA_vs_Healthy	CD8_TEM_CTL	COTL1	0	0.567619	0.000941421	0.747358
MRSA_vs_Healthy	CD8_TEM_CTL	DUSP1	0	1.2199	4.02316e-05	1.94507
MRSA_vs_Healthy	CD8_TEM_CTL	EIF1	0	0.631146	0.000166469	0.715845
MRSA_vs_Healthy	CD8_TEM_CTL	FOS	0	1.46097	4.29597e-06	2.62493
MRSA_vs_Healthy	CD8_TEM_CTL	FOSB	0	1.17835	1.42214e-06	2.73807
MRSA_vs_Healthy	CD8_TEM_CTL	GADD45B	0	0.975174	2.8976e-10	1.56953
MRSA_vs_Healthy	CD8_TEM_CTL	HLA-DRB1	0	0.719143	0.00763856	0.813162
MRSA_vs_Healthy	CD8_TEM_CTL	IER2	0	0.907445	6.8854e-07	0.941432
MRSA_vs_Healthy	CD8_TEM_CTL	JUN	0	1.72691	1.8207e-06	2.05924
MRSA_vs_Healthy	CD8_TEM_CTL	JUNB	0	0.777439	0.0022157	0.846262
MRSA_vs_Healthy	CD8_TEM_CTL	JUND	0	1.04692	1.98947e-09	1.24054
MRSA_vs_Healthy	CD8_TEM_CTL	NR4A2	0	0.705943	0.000425831	2.90696
MRSA_vs_Healthy	CD8_TEM_CTL	PPP1R15A	0	0.923076	1.47189e-10	2.17326
MRSA_vs_Healthy	CD8_TEM_CTL	SERTAD1	0	0.443427	1.62603e-05	2.20207
MRSA_vs_Healthy	CD8_TEM_CTL	TNFAIP3	0	1.02109	0.000122566	2.10917
MRSA_vs_Healthy	CD8_TEM_CTL	TSC22D3	0	0.782858	8.69601e-05	1.14854
MRSA_vs_Healthy	CD8_TEM_CTL	TUBB4B	0	0.64146	1.36262e-11	1.46349
MRSA_vs_Healthy	CD8_TEM_CTL	UBC	0	0.472426	0.000101403	0.565957
MRSA_vs_Healthy	CD8_TEM_CTL	GZMB	3.13364e-301	-0.742529	0.0354516	-0.584494
MRSA_vs_Healthy	CD8_TEM_CTL	KLF6	4.34761e-295	0.568431	8.91114e-05	0.982326
MRSA_vs_Healthy	CD8_TEM_CTL	IER5	1.673e-294	0.474666	4.08964e-08	1.6253
MRSA_vs_Healthy	CD8_TEM_CTL	FTH1	4.44123e-288	0.460278	0.000618482	0.557309
MRSA_vs_Healthy	CD8_TEM_CTL	CD74	6.02001e-281	0.527378	0.000346197	0.774311
MRSA_vs_Healthy	CD8_TEM_CTL	TUBA1A	5.02254e-237	0.543217	1.34325e-08	1.06758
MRSA_vs_Healthy	CD8_TEM_CTL	SRSF7	3.51409e-230	0.507076	2.58025e-06	0.661511
MRSA_vs_Healthy	CD8_TEM_CTL	UBE2S	5.32675e-228	0.419825	7.05048e-08	1.34102
MRSA_vs_Healthy	CD8_TEM_CTL	FUS	2.13832e-225	0.47297	2.09007e-05	0.64519
MRSA_vs_Healthy	CD8_TEM_CTL	LUC7L3	3.41069e-213	-0.400302	4.14985e-09	-1.09427
MRSA_vs_Healthy	CD8_TEM_CTL	GIMAP4	1.2215e-204	-0.410758	0.0045475	-1.15331
MRSA_vs_Healthy	CD8_TEM_CTL	GIMAP7	2.02722e-198	-0.399633	0.000404367	-1.04033
MRSA_vs_Healthy	CD8_TEM_CTL	CCNL1	6.77031e-195	0.429595	0.000331983	0.685057
MRSA_vs_Healthy	CD8_TEM_CTL	SAT1	9.66066e-185	0.390914	0.00425944	0.626042
MRSA_vs_Healthy	CD8_TEM_CTL	BTG1	4.90215e-184	0.394799	0.00301922	0.437173
MRSA_vs_Healthy	CD8_TEM_CTL	SLC38A2	6.02239e-183	0.414208	1.09222e-05	1.15668
MRSA_vs_Healthy	CD8_TEM_CTL	PMAIP1	3.04328e-174	0.411308	0.00234385	2.11857
MRSA_vs_Healthy	CD8_TEM_CTL	HSPA5	2.67057e-169	0.467627	5.14769e-06	1.01545
MRSA_vs_Healthy	CD8_TEM_CTL	RBM39	1.57939e-156	0.376013	0.000223924	0.581041
MRSA_vs_Healthy	CD8_TEM_CTL	MCL1	1.51558e-154	0.426731	1.4445e-07	1.01655
MRSA_vs_Healthy	CD8_TEM_CTL	RAP1B	1.36896e-150	-0.341458	0.000257933	-0.413437
MRSA_vs_Healthy	CD8_TEM_CTL	CAST	2.36154e-145	-0.344648	6.35749e-07	-0.636676
MRSA_vs_Healthy	CD8_TEM_CTL	TUBA4A	4.02034e-137	0.526571	1.29947e-05	1.01103
MRSA_vs_Healthy	CD8_TEM_CTL	ARPC5	1.56094e-128	-0.301587	0.000130405	-0.733734
MRSA_vs_Healthy	CD8_TEM_CTL	GAPDH	1.59575e-124	0.274836	0.000208483	0.432935
MRSA_vs_Healthy	CD8_TEM_CTL	CLEC2D	2.34314e-123	-0.322321	0.00152925	-0.54091
MRSA_vs_Healthy	CD8_TEM_CTL	SBDS	2.45146e-122	0.328999	0.00553651	0.955834
MRSA_vs_Healthy	CD8_TEM_CTL	TMSB10	2.22741e-117	0.186429	0.00844381	0.289664
MRSA_vs_Healthy	CD8_TEM_CTL	HLA-DPA1	3.83081e-115	0.295956	0.0106696	0.431342
MRSA_vs_Healthy	CD8_TEM_CTL	ITGB1	2.74443e-114	-0.371476	0.0221814	-0.533384
MRSA_vs_Healthy	CD8_TEM_CTL	PCBP1	1.6164e-111	-0.28217	5.73563e-07	-0.623927
MRSA_vs_Healthy	CD8_TEM_CTL	HNRNPF	1.20269e-99	-0.269339	0.0159177	-0.553509
MRSA_vs_Healthy	CD8_TEM_CTL	CITED2	1.87237e-99	0.29527	0.000140285	0.834399
MRSA_vs_Healthy	CD8_TEM_CTL	ATM	6.8492e-99	-0.286489	1.75716e-05	-0.585881
MRSA_vs_Healthy	CD8_TEM_CTL	ZFP36	1.14509e-97	0.464379	0.000292384	1.10687
MRSA_vs_Healthy	CD8_TEM_CTL	DNAJA1	3.68875e-94	0.315493	2.80372e-06	0.844504
MRSA_vs_Healthy	CD8_TEM_CTL	UBB	4.94116e-92	0.241077	2.55612e-05	0.323421
MRSA_vs_Healthy	CD8_TEM_CTL	EFHD2	1.7648e-91	-0.305874	0.0135109	-0.294551
MRSA_vs_Healthy	CD8_TEM_CTL	ARL6IP5	1.93787e-91	-0.262192	0.00540038	-0.33434
MRSA_vs_Healthy	CD8_TEM_CTL	BTG3	1.12672e-86	0.228705	0.00216208	1.15148
MRSA_vs_Healthy	CD8_TEM_CTL	PTPRC	4.734e-86	-0.213284	0.0052269	-0.344406
MRSA_vs_Healthy	CD8_TEM_CTL	HSP90AB1	3.45537e-84	0.277629	5.19304e-06	0.371824
MRSA_vs_Healthy	CD8_TEM_CTL	IRF1	2.26095e-83	0.412588	3.35271e-05	0.966037
MRSA_vs_Healthy	CD8_TEM_CTL	RBM38	2.38591e-82	0.320958	0.00214972	1.04525
MRSA_vs_Healthy	CD8_TEM_CTL	SPN	8.65721e-82	-0.236426	0.0100857	-0.669255
MRSA_vs_Healthy	CD8_TEM_CTL	DNAJB1	6.20635e-81	0.2717	0.0056756	0.816413
MRSA_vs_Healthy	CD8_TEM_CTL	CCNH	1.51984e-79	0.254054	0.000116094	0.883977
MRSA_vs_Healthy	CD8_TEM_CTL	CTSW	5.89171e-77	0.296719	0.00543147	0.517909
MRSA_vs_Healthy	CD8_TEM_CTL	AHNAK	1.10871e-76	-0.243631	0.00167309	-0.358466
MRSA_vs_Healthy	CD8_TEM_CTL	HLA-F	1.3036e-76	-0.256168	0.0274152	-0.29927
MRSA_vs_Healthy	CD8_TEM_CTL	TRAF3IP3	5.48161e-76	-0.231154	0.00336401	-0.657664
MRSA_vs_Healthy	CD8_TEM_CTL	APOBEC3G	6.69042e-76	-0.268192	0.0276769	-0.531975
MRSA_vs_Healthy	CD8_TEM_CTL	ARHGAP30	9.42941e-76	-0.210583	0.000938364	-0.593431
MRSA_vs_Healthy	CD8_TEM_CTL	ZRANB2	9.77919e-75	-0.20349	2.77203e-05	-0.680618
MRSA_vs_Healthy	CD8_TEM_CTL	BIN2	2.7607e-73	-0.242404	0.0134719	-0.280511
MRSA_vs_Healthy	CD8_TEM_CTL	TMBIM4	3.47369e-70	-0.199524	0.000661517	-0.588179
MRSA_vs_Healthy	CD8_TEM_CTL	DSTN	3.93421e-69	-0.226788	0.00281235	-0.403253
MRSA_vs_Healthy	CD8_TEM_CTL	SLC9A3R1	7.63925e-69	-0.203489	0.0019877	-0.660712
MRSA_vs_Healthy	CD8_TEM_CTL	CLK1	1.13069e-66	0.253514	7.95489e-06	0.725533
MRSA_vs_Healthy	CD8_TEM_CTL	EIF4A1	7.00864e-66	0.249755	0.000145475	0.777032
MRSA_vs_Healthy	CD8_TEM_CTL	PFN1	7.08547e-66	0.214255	0.0250451	0.370497
MRSA_vs_Healthy	CD8_TEM_CTL	TSC22D4	2.06703e-65	-0.172279	1.88283e-05	-0.606736
MRSA_vs_Healthy	CD8_TEM_CTL	PLEK	3.6081e-63	-0.22191	0.0138621	-0.682985
MRSA_vs_Healthy	CD8_TEM_CTL	SRGN	8.00428e-63	0.283868	0.000586521	0.603889
MRSA_vs_Healthy	CD8_TEM_CTL	MPHOSPH8	1.40176e-62	-0.203489	7.07103e-06	-0.617902
MRSA_vs_Healthy	CD8_TEM_CTL	PTGES3	3.95922e-62	-0.193549	0.000186012	-0.442502
MRSA_vs_Healthy	CD8_TEM_CTL	ACTR3	1.02767e-61	-0.212011	0.0254462	-0.572389
MRSA_vs_Healthy	CD8_TEM_CTL	PNN	1.86892e-61	-0.223228	0.021398	-0.4146
MRSA_vs_Healthy	CD8_TEM_CTL	CCNDBP1	1.01826e-59	-0.174449	2.56242e-06	-0.548099
MRSA_vs_Healthy	CD8_TEM_CTL	SRSF2	7.0702e-59	0.31393	4.35976e-05	0.578911
MRSA_vs_Healthy	CD8_TEM_CTL	IFI16	2.2071e-57	-0.18152	0.0364387	-0.498319
MRSA_vs_Healthy	CD8_TEM_CTL	AAK1	3.53405e-57	-0.193128	0.000881439	-0.423697
MRSA_vs_Healthy	CD8_TEM_CTL	N4BP2L2	5.7791e-57	-0.204241	0.00699257	-0.463332
MRSA_vs_Healthy	CD8_TEM_CTL	NDUFA4	2.44314e-56	0.189889	0.00172309	0.256226
MRSA_vs_Healthy	CD8_TEM_CTL	EIF2S2	6.67963e-56	-0.168245	3.02278e-05	-0.694896
MRSA_vs_Healthy	CD8_TEM_CTL	HSP90AA1	5.48544e-55	0.211998	0.0102569	0.394843
MRSA_vs_Healthy	CD8_TEM_CTL	RASAL3	2.72018e-54	-0.174199	0.00201962	-0.469658
MRSA_vs_Healthy	CD8_TEM_CTL	HERPUD1	1.72233e-52	0.335213	0.000539969	0.804024
MRSA_vs_Healthy	CD8_TEM_CTL	DEK	1.91006e-51	-0.181709	1.5773e-05	-0.232606
MRSA_vs_Healthy	CD8_TEM_CTL	C1orf21	2.54434e-51	-0.160902	0.000420752	-0.492764
MRSA_vs_Healthy	CD8_TEM_CTL	LAPTM5	3.08986e-51	0.181519	0.0118553	0.286111
MRSA_vs_Healthy	CD8_TEM_CTL	PPP1R10	3.99676e-50	0.234894	0.00390356	0.601713
MRSA_vs_Healthy	CD8_TEM_CTL	AMD1	1.03661e-49	0.213197	0.000190025	0.601096
MRSA_vs_Healthy	CD8_TEM_CTL	SRSF9	2.06979e-49	-0.181178	0.0359884	-0.361114
MRSA_vs_Healthy	CD8_TEM_CTL	MEAF6	5.99375e-49	-0.138681	0.000178298	-0.488277
MRSA_vs_Healthy	CD8_TEM_CTL	SRP9	6.69003e-49	-0.172145	0.00362754	-0.438746
MRSA_vs_Healthy	CD8_TEM_CTL	ITGA4	9.25519e-49	-0.187021	0.00136773	-0.45219
MRSA_vs_Healthy	CD8_TEM_CTL	APBB1IP	1.00584e-48	-0.156647	0.000496547	-0.533052
MRSA_vs_Healthy	CD8_TEM_CTL	TNFAIP8	1.74227e-48	-0.136978	0.00135747	-0.768534
MRSA_vs_Healthy	CD8_TEM_CTL	GCC2	7.71745e-48	-0.175936	0.000532958	-0.581988
MRSA_vs_Healthy	CD8_TEM_CTL	BRK1	1.43e-47	-0.16601	0.0147648	-0.256025
MRSA_vs_Healthy	CD8_TEM_CTL	RNF125	1.57984e-47	0.268464	4.75232e-05	0.815979
MRSA_vs_Healthy	CD8_TEM_CTL	IKZF3	4.63995e-47	-0.1615	0.00994496	-0.521352
MRSA_vs_Healthy	CD8_TEM_CTL	BRD2	1.17472e-46	0.210531	0.0013039	0.492208
MRSA_vs_Healthy	CD8_TEM_CTL	MRPL20	1.65016e-46	-0.136998	0.00230813	-0.507885
MRSA_vs_Healthy	CD8_TEM_CTL	PTMA	5.83126e-46	0.140105	0.00804942	0.151715
MRSA_vs_Healthy	CD8_TEM_CTL	PSME2	1.27187e-45	0.217417	0.00661001	0.535592
MRSA_vs_Healthy	CD8_TEM_CTL	IKZF1	2.15637e-44	-0.174411	3.08624e-05	-0.349058
MRSA_vs_Healthy	CD8_TEM_CTL	STK17B	2.65956e-44	0.241522	0.00396209	0.528524
MRSA_vs_Healthy	CD8_TEM_CTL	DNAJC8	6.50976e-44	-0.149953	2.05481e-05	-0.374939
MRSA_vs_Healthy	CD8_TEM_CTL	EML4	8.42597e-44	0.216268	0.00314571	0.727181
MRSA_vs_Healthy	CD8_TEM_CTL	TNRC6B	8.79284e-44	-0.178431	1.13482e-05	-0.394867
MRSA_vs_Healthy	CD8_TEM_CTL	THRAP3	1.14642e-43	-0.16653	0.000341491	-0.316942
MRSA_vs_Healthy	CD8_TEM_CTL	MBP	3.53969e-43	-0.178241	0.0368826	-0.312355
MRSA_vs_Healthy	CD8_TEM_CTL	EPC1	6.40812e-43	0.199399	9.63357e-05	0.544125
MRSA_vs_Healthy	CD8_TEM_CTL	CALR	1.99732e-42	0.242329	6.76484e-07	0.582427
MRSA_vs_Healthy	CD8_TEM_CTL	RBM3	6.51236e-42	0.182596	0.0100748	0.311757
MRSA_vs_Healthy	CD8_TEM_CTL	SAMHD1	8.06772e-42	-0.162671	0.000388332	-0.487891
MRSA_vs_Healthy	CD8_TEM_CTL	UBALD2	2.75314e-41	0.197219	9.16278e-05	0.826539
MRSA_vs_Healthy	CD8_TEM_CTL	EMP3	1.62154e-40	-0.160634	0.00605119	-0.308682
MRSA_vs_Healthy	CD8_TEM_CTL	HP1BP3	1.28824e-39	-0.154525	1.92705e-06	-0.423086
MRSA_vs_Healthy	CD8_TEM_CTL	IDI1	5.95923e-39	0.223487	0.037319	0.595065
MRSA_vs_Healthy	CD8_TEM_CTL	SRSF3	9.80825e-39	0.196071	0.0422362	0.228792
MRSA_vs_Healthy	CD8_TEM_CTL	BCLAF1	2.82346e-38	0.198061	0.0079006	0.485604
MRSA_vs_Healthy	CD8_TEM_CTL	PABPN1	4.13141e-38	-0.150424	7.76167e-07	-0.508482
MRSA_vs_Healthy	CD8_TEM_CTL	ARHGEF1	1.91766e-36	-0.156142	0.019628	-0.257783
MRSA_vs_Healthy	CD8_TEM_CTL	ZNF207	1.78186e-35	-0.141084	0.000253888	-0.329453
MRSA_vs_Healthy	CD8_TEM_CTL	CD44	1.16977e-34	0.172117	0.0177711	0.323357
MRSA_vs_Healthy	CD8_TEM_CTL	ZNF706	1.72658e-33	-0.114415	0.000207376	-0.585985
MRSA_vs_Healthy	CD8_TEM_CTL	HMGN3	2.53348e-33	-0.135362	0.00799827	-0.372422
MRSA_vs_Healthy	CD8_TEM_CTL	GUK1	9.75506e-33	0.16191	0.00340147	0.274566
MRSA_vs_Healthy	CD8_TEM_CTL	ATF4	5.64383e-32	0.155687	3.55174e-07	0.619063
MRSA_vs_Healthy	CD8_TEM_CTL	IDS	1.24348e-31	0.219501	0.000224886	0.673305
MRSA_vs_Healthy	CD8_TEM_CTL	CHCHD2	1.85395e-31	0.143228	0.000645073	0.157212
MRSA_vs_Healthy	CD8_TEM_CTL	BUB3	4.64615e-31	-0.119795	0.0020547	-0.281839
MRSA_vs_Healthy	CD8_TEM_CTL	SERPINB1	2.4231e-30	-0.135799	0.00506209	-0.324769
MRSA_vs_Healthy	CD8_TEM_CTL	CHD1	8.97921e-30	0.168487	0.0101206	0.5139
MRSA_vs_Healthy	CD8_TEM_CTL	CALM1	1.5791e-29	0.119265	0.0271435	0.231712
MRSA_vs_Healthy	CD8_TEM_CTL	TLE4	1.88558e-28	0.178968	0.000447122	0.536611
MRSA_vs_Healthy	CD8_TEM_CTL	STK4	2.91628e-28	-0.114401	0.0468785	-0.243941
MRSA_vs_Healthy	CD8_TEM_CTL	PSIP1	6.42104e-28	-0.109556	5.89035e-05	-0.312747
MRSA_vs_Healthy	CD8_TEM_CTL	NUCKS1	4.38965e-27	-0.132108	0.000232453	-0.243085
MRSA_vs_Healthy	CD8_TEM_CTL	ODC1	7.92124e-27	0.160872	0.000305691	0.651897
MRSA_vs_Healthy	CD8_TEM_CTL	SFPQ	1.50615e-26	0.168519	0.000374311	0.42387
MRSA_vs_Healthy	CD8_TEM_CTL	RHOH	1.26026e-25	0.169545	0.00730403	0.478342
MRSA_vs_Healthy	CD8_TEM_CTL	UBE2D3	1.31321e-25	0.146473	0.00295756	0.367255
MRSA_vs_Healthy	CD8_TEM_CTL	EIF4G2	1.50973e-25	0.157397	1.41313e-05	0.341197
MRSA_vs_Healthy	CD8_TEM_CTL	CCT3	1.57469e-25	-0.101531	0.00287709	-0.347647
MRSA_vs_Healthy	CD8_TEM_CTL	RNMT	1.87535e-25	0.163033	0.021762	0.343362
MRSA_vs_Healthy	CD8_TEM_CTL	TTC14	1.939e-25	-0.112977	0.00023835	-0.403706
MRSA_vs_Healthy	CD8_TEM_CTL	DNAJB6	4.89346e-25	0.204653	0.0100616	0.460203
MRSA_vs_Healthy	CD8_TEM_CTL	MIDN	7.64821e-25	0.166822	0.000816491	0.578834
MRSA_vs_Healthy	CD8_TEM_CTL	ARGLU1	2.46648e-24	-0.136812	0.00846586	-0.267974
MRSA_vs_Healthy	CD8_TEM_CTL	LDHA	4.69869e-24	0.196304	2.26661e-05	0.501795
MRSA_vs_Healthy	CD8_TEM_CTL	JAK1	2.83467e-23	-0.121864	0.000143947	-0.312331
MRSA_vs_Healthy	CD8_TEM_CTL	ADD3	3.34752e-23	-0.11939	0.0138003	-0.256527
MRSA_vs_Healthy	CD8_TEM_CTL	UBE2L6	6.08484e-23	0.157039	0.00436327	0.60437
MRSA_vs_Healthy	CD8_TEM_CTL	RASGRP2	7.53567e-23	-0.110305	0.0299538	-0.267164
MRSA_vs_Healthy	CD8_TEM_CTL	CD6	1.15978e-22	0.172305	0.0122571	0.449289
MRSA_vs_Healthy	CD8_TEM_CTL	CCDC59	2.05609e-22	0.139231	0.0101625	0.586575
MRSA_vs_Healthy	CD8_TEM_CTL	KRT10	5.86159e-22	0.150485	0.000123868	0.350267
MRSA_vs_Healthy	CD8_TEM_CTL	PIK3IP1	2.14101e-21	0.155624	0.0180498	0.463657
MRSA_vs_Healthy	CD8_TEM_CTL	ARF1	2.16546e-21	0.144914	1.82061e-05	0.354232
MRSA_vs_Healthy	CD8_TEM_CTL	STK10	5.29578e-21	-0.114626	0.000794361	-0.304631
MRSA_vs_Healthy	CD8_TEM_CTL	ZNF394	5.94744e-21	0.133113	0.0135405	0.621298
MRSA_vs_Healthy	CD8_TEM_CTL	PTPN4	6.06367e-21	-0.104187	0.00997809	-0.227624
MRSA_vs_Healthy	CD8_TEM_CTL	EMB	1.19716e-20	-0.104325	0.00365751	-0.232787
MRSA_vs_Healthy	CD8_TEM_CTL	OCIAD2	1.46228e-20	0.150235	0.000806103	0.280938
MRSA_vs_Healthy	CD8_TEM_CTL	RTN4	3.45248e-19	-0.103933	0.00207286	-0.312219
MRSA_vs_Healthy	CD8_TEM_CTL	TAOK3	1.52032e-17	-0.109671	0.00573228	-0.3006
MRSA_vs_Healthy	CD8_TEM_CTL	ELF1	1.27757e-16	0.134168	0.0276408	0.303529
MRSA_vs_Healthy	CD8_TEM_CTL	MED10	2.85985e-16	0.130945	1.11076e-05	0.383389
MRSA_vs_Healthy	CD8_TEM_CTL	SUMO3	4.78621e-16	0.120537	2.5244e-07	0.608992
MRSA_vs_Healthy	CD8_TEM_CTL	CALM2	1.22892e-15	-0.11082	0.00118454	-0.211607
MRSA_vs_Healthy	CD8_TEM_CTL	SDF2L1	6.01236e-15	0.164045	0.00288324	0.455728
MRSA_vs_Healthy	CD8_TEM_CTL	PSME1	1.32109e-14	0.106482	0.000937493	0.26414
MRSA_vs_Healthy	CD8_TEM_CTL	SNRPD1	1.71089e-13	0.115827	1.12105e-05	0.460138
MRSA_vs_Healthy	CD8_TEM_CTL	CNN2	3.00592e-13	0.124903	0.018494	0.326797
MRSA_vs_Healthy	CD8_TEM_CTL	RSRC2	4.98185e-13	0.127212	0.0149191	0.394929
MRSA_vs_Healthy	CD8_TEM_CTL	TUBA1B	4.05289e-12	0.167853	0.000261294	0.650987
MRSA_vs_Healthy	CD8_TEM_CTL	SF3B5	2.5421e-11	0.121567	0.000942178	0.292726
MRSA_vs_Healthy	CD8_TEM_CTL	TRA2B	3.85383e-11	0.126535	0.00931927	0.334995
MRSA_vs_Healthy	CD8_TEM_CTL	FKBP11	1.46905e-08	0.117571	0.0163155	0.325254
MRSA_vs_Healthy	CD8_TEM_CTL	TGFB1	1.659e-08	0.144294	0.00215815	0.364357
MRSA_vs_Healthy	CD8_TEM_CTL	HNRNPUL1	1.99524e-07	0.106265	0.00465036	0.412792
MRSA_vs_Healthy	CD8_TEM_CTL	G3BP2	3.18551e-07	0.104518	0.00410962	0.414583
MRSA_vs_Healthy	CD8_TEM_CTL	CCL4	9.41632e-05	0.210558	0.00102031	0.677842
MRSA_vs_Healthy	CD8_TEM_CTL	FAM133B	0.000245343	0.113961	0.013792	0.543682
MRSA_vs_Healthy	cDC1	PIM3	0.031317	0.494197	0.0090351	-2.58317
MRSA_vs_Healthy	cDC2	HLA-DRB5	2.10786e-225	-2.2162	9.22216e-11	-4.12509
MRSA_vs_Healthy	cDC2	GADD45B	8.10759e-194	1.12813	8.75975e-07	1.26324
MRSA_vs_Healthy	cDC2	TUBB4B	1.09517e-149	0.846525	1.70329e-08	1.27922
MRSA_vs_Healthy	cDC2	PPP1R15A	8.99541e-143	0.826433	0.00855854	1.26721
MRSA_vs_Healthy	cDC2	SERTAD1	4.42571e-142	0.621417	1.60912e-10	2.13323
MRSA_vs_Healthy	cDC2	SGK1	3.67097e-125	0.700519	1.58376e-06	2.46597
MRSA_vs_Healthy	cDC2	IRF1	1.55244e-119	0.802734	0.00334224	1.1354
MRSA_vs_Healthy	cDC2	HSPA5	4.06328e-68	0.592908	2.22141e-06	0.927278
MRSA_vs_Healthy	cDC2	HNRNPDL	7.54146e-68	0.491123	0.000397597	0.443931
MRSA_vs_Healthy	cDC2	PSME2	1.96175e-67	0.629935	0.00363709	0.541483
MRSA_vs_Healthy	cDC2	CALM1	6.05914e-63	0.498648	0.00653632	0.413939
MRSA_vs_Healthy	cDC2	UBE2L6	2.27905e-61	0.50794	6.41598e-05	0.880786
MRSA_vs_Healthy	cDC2	IFITM3	2.82034e-58	1.10982	0.00034527	2.0366
MRSA_vs_Healthy	cDC2	LGALS1	2.99876e-57	0.516374	0.00260576	0.424111
MRSA_vs_Healthy	cDC2	UBE2J1	4.24322e-56	0.372635	1.0232e-05	1.2148
MRSA_vs_Healthy	cDC2	SERF2	4.4774e-56	0.30938	0.000297033	0.286269
MRSA_vs_Healthy	cDC2	LAP3	1.8219e-55	0.595135	0.0127831	0.683144
MRSA_vs_Healthy	cDC2	TUBA1A	5.17602e-51	0.56519	0.000134538	0.69196
MRSA_vs_Healthy	cDC2	BST2	1.0485e-50	0.538153	0.0028042	0.516902
MRSA_vs_Healthy	cDC2	PLAUR	1.26605e-48	0.533131	0.00196864	1.47221
MRSA_vs_Healthy	cDC2	KLF6	3.58266e-46	0.596568	0.000690087	1.1988
MRSA_vs_Healthy	cDC2	MAP1LC3B	2.64334e-44	0.405104	1.59493e-05	0.785441
MRSA_vs_Healthy	cDC2	LDHA	1.95028e-43	0.457971	1.85505e-05	0.650832
MRSA_vs_Healthy	cDC2	UPP1	3.72e-41	0.330198	2.22661e-05	1.59786
MRSA_vs_Healthy	cDC2	KCNK6	1.25047e-40	-0.421345	1.74508e-05	-0.728376
MRSA_vs_Healthy	cDC2	CALR	2.35536e-40	0.482445	0.000281058	0.547249
MRSA_vs_Healthy	cDC2	CFL1	2.60249e-39	0.267364	1.81207e-06	0.407215
MRSA_vs_Healthy	cDC2	EIF2AK2	3.04954e-37	0.341974	0.00019732	0.941094
MRSA_vs_Healthy	cDC2	CD63	7.43792e-37	0.466352	5.14708e-07	0.601715
MRSA_vs_Healthy	cDC2	IER5	1.87994e-36	0.390336	0.00825232	0.748152
MRSA_vs_Healthy	cDC2	PSMB3	6.07004e-35	0.351756	0.000283482	0.427169
MRSA_vs_Healthy	cDC2	FUNDC2	1.94141e-34	0.307955	0.000419054	0.471377
MRSA_vs_Healthy	cDC2	ARHGDIB	1.27077e-33	0.305154	0.0001688	0.519393
MRSA_vs_Healthy	cDC2	GAPDH	1.38355e-33	0.29261	0.0129681	0.396409
MRSA_vs_Healthy	cDC2	CTSA	2.226e-33	0.307379	9.13703e-05	1.18722
MRSA_vs_Healthy	cDC2	CAPG	3.55291e-33	0.422641	0.0208753	0.357495
MRSA_vs_Healthy	cDC2	EIF3E	2.6223e-32	-0.313298	4.91966e-05	-0.439997
MRSA_vs_Healthy	cDC2	S100A4	5.67776e-32	0.296151	0.00434123	0.338883
MRSA_vs_Healthy	cDC2	PFN1	1.74359e-31	0.248539	0.00356261	0.28271
MRSA_vs_Healthy	cDC2	PLEK	2.21096e-31	0.344571	4.27966e-05	0.609869
MRSA_vs_Healthy	cDC2	IFRD1	3.01999e-31	0.295249	0.00447518	0.759654
MRSA_vs_Healthy	cDC2	LUC7L3	5.09854e-30	-0.358127	0.00313235	-0.790225
MRSA_vs_Healthy	cDC2	PNP	2.67903e-29	0.319156	2.44621e-07	1.66278
MRSA_vs_Healthy	cDC2	ATP6V0B	5.61346e-29	0.330629	0.000105686	0.442457
MRSA_vs_Healthy	cDC2	PPIB	2.39268e-28	0.362133	0.00829027	0.306866
MRSA_vs_Healthy	cDC2	CDKN2D	6.2542e-28	0.345291	0.0344998	0.722751
MRSA_vs_Healthy	cDC2	NEDD8	7.08409e-28	0.324501	0.00333231	0.290519
MRSA_vs_Healthy	cDC2	POMP	3.29916e-26	0.310171	0.00046843	0.447317
MRSA_vs_Healthy	cDC2	RNF7	3.55199e-26	0.312278	0.000209419	0.47041
MRSA_vs_Healthy	cDC2	GRPEL1	5.15571e-26	0.271954	5.23443e-05	0.466005
MRSA_vs_Healthy	cDC2	TRAPPC2L	6.08389e-26	0.258899	0.00128211	0.520731
MRSA_vs_Healthy	cDC2	TUBA1C	1.1284e-25	0.292096	1.62297e-08	1.28828
MRSA_vs_Healthy	cDC2	HSP90AB1	1.32559e-25	0.345854	0.00850302	0.344274
MRSA_vs_Healthy	cDC2	PSMB1	2.48206e-25	0.293208	0.0131737	0.286139
MRSA_vs_Healthy	cDC2	BLVRA	1.49601e-24	0.232458	0.000988091	1.01956
MRSA_vs_Healthy	cDC2	PDIA6	5.46834e-24	0.308171	0.000978441	0.563752
MRSA_vs_Healthy	cDC2	CHMP2A	4.09685e-23	0.299046	0.00747619	0.280765
MRSA_vs_Healthy	cDC2	ENTPD1	9.99086e-23	-0.279804	0.000189347	-0.819327
MRSA_vs_Healthy	cDC2	AHNAK	1.12222e-22	-0.421847	0.00129178	-0.372671
MRSA_vs_Healthy	cDC2	DNTTIP2	1.58677e-22	0.241785	0.0235337	0.580494
MRSA_vs_Healthy	cDC2	S100A9	5.18524e-22	0.830285	0.0091576	1.06757
MRSA_vs_Healthy	cDC2	SPCS3	1.23072e-21	0.277664	8.69196e-05	0.524426
MRSA_vs_Healthy	cDC2	AKIRIN2	2.12367e-21	0.250999	0.000143749	0.542377
MRSA_vs_Healthy	cDC2	IFITM2	2.85835e-21	0.477814	0.000761933	0.819045
MRSA_vs_Healthy	cDC2	PKM	4.94826e-21	0.297224	0.000152402	0.639623
MRSA_vs_Healthy	cDC2	EEF1D	5.02299e-21	0.261163	0.00232206	-0.201232
MRSA_vs_Healthy	cDC2	PDIA3	1.65275e-20	0.325971	0.00118499	0.607856
MRSA_vs_Healthy	cDC2	MIEN1	2.9425e-19	0.213794	0.0115125	0.374219
MRSA_vs_Healthy	cDC2	GSTK1	3.5773e-19	0.281341	0.000425307	0.397102
MRSA_vs_Healthy	cDC2	HSP90AA1	3.59041e-19	0.268332	0.00832193	0.40476
MRSA_vs_Healthy	cDC2	CALM3	4.80186e-19	0.259512	2.56042e-07	0.620699
MRSA_vs_Healthy	cDC2	TPI1	2.12941e-18	0.245414	0.00119975	0.283457
MRSA_vs_Healthy	cDC2	TAF9	2.47693e-18	0.240145	0.00446411	0.494006
MRSA_vs_Healthy	cDC2	DCTN3	2.65555e-18	0.251382	0.0133143	0.327217
MRSA_vs_Healthy	cDC2	SRA1	3.47575e-18	0.239073	0.00246824	0.524349
MRSA_vs_Healthy	cDC2	GTF3C6	5.4051e-18	0.237766	0.0334101	0.404451
MRSA_vs_Healthy	cDC2	COMMD9	8.16137e-18	0.231342	0.00170341	0.372845
MRSA_vs_Healthy	cDC2	FUS	1.80982e-17	0.268174	0.00245213	0.530252
MRSA_vs_Healthy	cDC2	SNRPA1	1.92351e-17	0.211031	0.0140579	0.306601
MRSA_vs_Healthy	cDC2	SLC38A2	2.01836e-17	0.239815	3.98362e-06	0.884297
MRSA_vs_Healthy	cDC2	HLA-DRA	6.73695e-17	-0.266854	0.0111564	-0.472105
MRSA_vs_Healthy	cDC2	ARF4	7.13462e-17	0.23061	2.96586e-06	0.575699
MRSA_vs_Healthy	cDC2	PLIN3	7.42888e-17	0.221433	3.26638e-05	0.725527
MRSA_vs_Healthy	cDC2	HLA-DQA1	3.38578e-16	-0.459569	0.032588	-0.55357
MRSA_vs_Healthy	cDC2	SH3BGRL3	4.17463e-16	0.22825	0.000516898	0.459761
MRSA_vs_Healthy	cDC2	RACK1	4.22445e-16	-0.186288	0.00380439	-0.21826
MRSA_vs_Healthy	cDC2	HMGN2	6.31982e-16	0.311669	0.000396465	0.382098
MRSA_vs_Healthy	cDC2	HLA-DMB	1.18979e-15	-0.279592	0.0287462	-0.241816
MRSA_vs_Healthy	cDC2	RBCK1	1.57231e-15	0.219068	0.00640059	0.240692
MRSA_vs_Healthy	cDC2	PSMB2	1.65689e-15	0.229325	0.0254133	0.294526
MRSA_vs_Healthy	cDC2	MDH2	1.86201e-15	0.250317	8.26812e-05	0.393286
MRSA_vs_Healthy	cDC2	DNAJA1	2.67861e-15	0.247152	0.000804989	0.246901
MRSA_vs_Healthy	cDC2	CD53	2.96836e-15	0.237602	4.07798e-05	0.546668
MRSA_vs_Healthy	cDC2	MCUB	3.22452e-15	0.219184	0.0310533	0.346387
MRSA_vs_Healthy	cDC2	HGSNAT	4.0733e-15	-0.224247	0.000409855	-0.625282
MRSA_vs_Healthy	cDC2	CLIC2	4.85688e-15	-0.200609	0.00970493	-1.22617
MRSA_vs_Healthy	cDC2	HSD17B10	1.10186e-14	0.228685	0.00704702	0.299167
MRSA_vs_Healthy	cDC2	PABPN1	1.10313e-14	-0.245271	0.00458441	-0.526803
MRSA_vs_Healthy	cDC2	S100A8	2.16142e-14	0.669249	0.00155258	1.33036
MRSA_vs_Healthy	cDC2	PUF60	8.14359e-14	0.203666	0.000876252	0.315109
MRSA_vs_Healthy	cDC2	IFI27L2	1.12466e-13	0.205218	0.00244292	0.40443
MRSA_vs_Healthy	cDC2	SUMO3	2.11261e-13	0.235012	0.00158323	0.329593
MRSA_vs_Healthy	cDC2	PSMC5	3.60917e-13	0.222219	0.0174162	0.239477
MRSA_vs_Healthy	cDC2	KRT10	5.35891e-13	0.240833	0.00361885	0.328485
MRSA_vs_Healthy	cDC2	NME1	6.81921e-13	0.22914	0.00477228	0.42943
MRSA_vs_Healthy	cDC2	IFNGR2	7.46548e-13	0.243577	0.000159727	0.859129
MRSA_vs_Healthy	cDC2	PGAM1	7.75295e-13	0.244827	1.9175e-05	0.619248
MRSA_vs_Healthy	cDC2	SULF2	8.03998e-13	-0.224451	0.00588608	-0.587227
MRSA_vs_Healthy	cDC2	PSMD4	1.20126e-12	0.207077	0.0130255	0.238063
MRSA_vs_Healthy	cDC2	TLE3	2.77992e-12	0.206986	2.548e-05	1.17722
MRSA_vs_Healthy	cDC2	EMC7	3.53408e-12	0.175567	0.000476717	0.414013
MRSA_vs_Healthy	cDC2	SKP1	3.91409e-12	0.228993	0.000776574	0.203523
MRSA_vs_Healthy	cDC2	NDUFA9	4.68666e-12	0.188077	0.000438133	0.451905
MRSA_vs_Healthy	cDC2	SP100	1.4462e-11	0.223209	0.00138779	0.498227
MRSA_vs_Healthy	cDC2	ARF1	1.67776e-11	0.227874	0.0175635	0.424234
MRSA_vs_Healthy	cDC2	CTSD	3.7063e-11	0.239331	0.0141253	0.969909
MRSA_vs_Healthy	cDC2	RAB1A	4.06421e-11	0.176622	0.00199784	0.790547
MRSA_vs_Healthy	cDC2	NUFIP2	4.64996e-11	0.220662	0.000184928	0.633483
MRSA_vs_Healthy	cDC2	BLOC1S1	7.26274e-11	0.210451	0.0276515	0.251098
MRSA_vs_Healthy	cDC2	EIF2AK4	7.92906e-11	-0.199836	3.18572e-05	-0.606727
MRSA_vs_Healthy	cDC2	P4HB	1.25874e-10	0.216829	0.00736701	0.372746
MRSA_vs_Healthy	cDC2	PNN	2.18616e-10	-0.213216	5.79477e-05	-0.430313
MRSA_vs_Healthy	cDC2	TRIM38	2.80948e-10	-0.214414	0.00239462	-0.530217
MRSA_vs_Healthy	cDC2	ENO1	5.35858e-10	0.238221	5.48162e-05	0.582908
MRSA_vs_Healthy	cDC2	ADAR	7.74558e-10	0.187778	0.00425325	0.590541
MRSA_vs_Healthy	cDC2	CARD16	1.36137e-09	0.21086	0.0168424	0.251717
MRSA_vs_Healthy	cDC2	EIF5	1.60731e-09	0.209775	0.000380307	0.552425
MRSA_vs_Healthy	cDC2	ANAPC15	6.71301e-09	0.16444	0.012843	0.280934
MRSA_vs_Healthy	cDC2	MAPRE1	1.74859e-08	0.157862	0.00536213	0.381591
MRSA_vs_Healthy	cDC2	BNIP2	2.08843e-08	0.186356	0.00257241	0.385715
MRSA_vs_Healthy	cDC2	PNISR	2.14982e-08	-0.198933	0.0014535	-0.343726
MRSA_vs_Healthy	cDC2	TIMM17A	2.84783e-08	0.150583	0.0392969	0.445809
MRSA_vs_Healthy	cDC2	WDR1	3.04659e-08	0.183211	2.73124e-06	0.706671
MRSA_vs_Healthy	cDC2	MAT2A	5.16515e-08	-0.211061	0.000938962	-0.698361
MRSA_vs_Healthy	cDC2	MRPL28	5.57869e-08	0.165955	0.00132251	0.423814
MRSA_vs_Healthy	cDC2	EIF4H	5.66366e-08	0.187611	0.000615864	0.556757
MRSA_vs_Healthy	cDC2	TGFBI	6.92687e-08	-0.207184	0.000109452	-0.568308
MRSA_vs_Healthy	cDC2	PGK1	8.94248e-08	0.190742	3.54229e-06	0.564335
MRSA_vs_Healthy	cDC2	HSPA8	1.13919e-07	-0.217015	0.00409575	-0.496332
MRSA_vs_Healthy	cDC2	ARPC2	1.40705e-07	0.144009	0.000212012	0.201362
MRSA_vs_Healthy	cDC2	TMEM50A	2.56397e-07	0.187778	0.00857546	0.284264
MRSA_vs_Healthy	cDC2	ARL4C	2.58128e-07	-0.63043	0.0036192	-1.85256
MRSA_vs_Healthy	cDC2	GLIPR2	2.67381e-07	0.182844	0.0136536	0.349324
MRSA_vs_Healthy	cDC2	USP16	2.91179e-07	0.148586	0.000959545	0.435729
MRSA_vs_Healthy	cDC2	POLR2E	3.21716e-07	0.18033	0.0032086	0.397304
MRSA_vs_Healthy	cDC2	S100A12	3.77801e-07	0.206903	0.0255489	0.736725
MRSA_vs_Healthy	cDC2	VMP1	4.92931e-07	0.179546	0.000323167	0.634207
MRSA_vs_Healthy	cDC2	ARID1B	7.63766e-07	-0.177981	0.0108188	-0.466563
MRSA_vs_Healthy	cDC2	ALDH2	1.03278e-06	-0.194151	0.00610154	-0.325536
MRSA_vs_Healthy	cDC2	VASP	1.33375e-06	0.190973	2.8671e-05	0.407956
MRSA_vs_Healthy	cDC2	CD300A	1.44106e-06	0.184042	0.0143431	0.468621
MRSA_vs_Healthy	cDC2	REEP5	1.96183e-06	0.181324	0.00231071	0.287249
MRSA_vs_Healthy	cDC2	TMEM59	2.14436e-06	0.177382	0.0191935	0.115645
MRSA_vs_Healthy	cDC2	M6PR	2.3677e-06	0.193312	9.86634e-05	0.258227
MRSA_vs_Healthy	cDC2	UFM1	3.23405e-06	0.135672	0.000203498	0.437177
MRSA_vs_Healthy	cDC2	TMBIM6	4.17379e-06	0.171302	0.000306438	0.34363
MRSA_vs_Healthy	cDC2	STOML2	4.23741e-06	0.146498	0.0103281	0.196713
MRSA_vs_Healthy	cDC2	BSG	4.45225e-06	0.168431	0.00438908	0.331309
MRSA_vs_Healthy	cDC2	LMO2	5.19266e-06	0.16851	0.000110771	0.44249
MRSA_vs_Healthy	cDC2	GPSM3	5.64755e-06	0.192769	0.00504902	0.228002
MRSA_vs_Healthy	cDC2	ENSA	6.99547e-06	0.158368	0.00237805	0.351637
MRSA_vs_Healthy	cDC2	SNRPD2	7.29047e-06	0.167154	0.000221198	0.231574
MRSA_vs_Healthy	cDC2	NACA	1.34534e-05	0.101615	8.10137e-05	-0.208584
MRSA_vs_Healthy	cDC2	NDUFB9	1.70859e-05	0.171087	0.00172036	0.426013
MRSA_vs_Healthy	cDC2	NDUFA6	1.86069e-05	0.166022	0.00365045	0.266065
MRSA_vs_Healthy	cDC2	RAB5C	1.90581e-05	0.156696	0.0162031	0.418119
MRSA_vs_Healthy	cDC2	SNRPE	2.4128e-05	0.156066	0.0105466	0.227536
MRSA_vs_Healthy	cDC2	BCAP31	3.02002e-05	0.151488	0.000654945	0.424868
MRSA_vs_Healthy	cDC2	GRN	3.28254e-05	0.15512	0.0127036	0.355645
MRSA_vs_Healthy	cDC2	BLOC1S2	7.23226e-05	0.141457	0.0326903	0.203756
MRSA_vs_Healthy	cDC2	ARF6	7.59885e-05	0.207565	8.11964e-05	0.638926
MRSA_vs_Healthy	cDC2	ZNHIT1	9.52195e-05	0.158148	0.00312897	0.347909
MRSA_vs_Healthy	cDC2	TNFAIP2	9.64429e-05	-0.213555	0.00586737	-0.530984
MRSA_vs_Healthy	cDC2	BANF1	9.90494e-05	0.140664	0.0097498	0.361721
MRSA_vs_Healthy	cDC2	SREK1	0.000112855	0.126477	0.00677927	0.545161
MRSA_vs_Healthy	cDC2	SDHB	0.000113482	0.1457	0.00519091	0.389629
MRSA_vs_Healthy	cDC2	DNTTIP1	0.000200116	-0.123228	0.00384728	-1.20032
MRSA_vs_Healthy	cDC2	RHEB	0.000215648	0.124019	0.0128598	0.220663
MRSA_vs_Healthy	cDC2	FKBP8	0.000255999	0.15085	0.00988782	0.229197
MRSA_vs_Healthy	cDC2	VCL	0.0002979	-0.143059	0.0311628	-0.52081
MRSA_vs_Healthy	cDC2	SHTN1	0.000394857	-0.144672	0.019083	-0.483061
MRSA_vs_Healthy	cDC2	IRAK1	0.000412308	0.124741	0.00781322	0.431332
MRSA_vs_Healthy	cDC2	CCT4	0.000507206	0.140614	0.0222643	0.118243
MRSA_vs_Healthy	cDC2	HM13	0.000993309	0.133853	0.00714313	0.338825
MRSA_vs_Healthy	cDC2	PSMB10	0.00115356	0.138596	0.00562528	0.593295
MRSA_vs_Healthy	cDC2	SPNS3	0.00128453	-0.111782	0.00386747	-1.24911
MRSA_vs_Healthy	cDC2	SNRPG	0.00163369	0.133964	0.00422079	0.41137
MRSA_vs_Healthy	cDC2	C12orf45	0.00166192	-0.127093	0.0121901	-1.39625
MRSA_vs_Healthy	cDC2	HLA-DPB1	0.00300658	-0.204923	0.00122412	-0.723328
MRSA_vs_Healthy	cDC2	NDUFC2	0.00533854	0.143619	0.02262	0.260081
MRSA_vs_Healthy	cDC2	GPR183	0.0083117	-0.326869	0.0403016	-0.400407
MRSA_vs_Healthy	cDC2	AIMP1	0.0102783	0.126999	0.0046307	0.27309
MRSA_vs_Healthy	cDC2	EIF4A3	0.0126452	0.120493	0.0125596	0.289327
MRSA_vs_Healthy	cDC2	PPP1CC	0.0240531	0.113469	0.00845336	0.290149
MRSA_vs_Healthy	cDC2	TIMP2	0.0245079	0.137486	0.0032641	0.414831
MRSA_vs_Healthy	cDC2	RIN3	0.0335678	-0.137096	0.017365	-0.320233
MRSA_vs_Healthy	cDC2	TMEM126A	0.0387743	0.109137	0.000440572	0.536382
MRSA_vs_Healthy	cDC2	PPP1CB	0.0392656	-0.135282	0.00901652	-0.299498
MRSA_vs_Healthy	cDC2	SNRPA	0.046345	0.109365	0.0201695	0.238036
MRSA_vs_Healthy	MAIT	DUSP1	0	1.20504	0.000310432	1.63106
MRSA_vs_Healthy	MAIT	FOS	0	1.80451	9.99078e-05	2.59912
MRSA_vs_Healthy	MAIT	FOSB	0	1.49662	1.32884e-06	2.70329
MRSA_vs_Healthy	MAIT	JUN	0	1.95901	1.68298e-07	2.24652
MRSA_vs_Healthy	MAIT	JUND	0	0.897191	8.91616e-07	1.37332
MRSA_vs_Healthy	MAIT	IER2	2.80611e-285	1.16923	6.10262e-08	1.1081
MRSA_vs_Healthy	MAIT	GADD45B	1.04905e-235	1.22669	2.56653e-12	2.15714
MRSA_vs_Healthy	MAIT	UBC	7.36413e-204	0.582183	3.78356e-06	0.720685
MRSA_vs_Healthy	MAIT	PPP1R15A	2.93725e-185	0.971533	1.45772e-07	2.42687
MRSA_vs_Healthy	MAIT	TSC22D3	6.22896e-178	0.804764	4.96156e-05	1.30349
MRSA_vs_Healthy	MAIT	EIF1	7.06912e-159	0.457902	0.00164877	0.700445
MRSA_vs_Healthy	MAIT	HLA-DRB1	6.28821e-146	0.444183	0.00126571	1.1093
MRSA_vs_Healthy	MAIT	JUNB	1.14764e-127	0.604691	0.00507479	0.867141
MRSA_vs_Healthy	MAIT	TUBA1A	4.17665e-115	0.74297	7.50741e-06	1.20385
MRSA_vs_Healthy	MAIT	TUBB4B	4.33747e-101	0.705368	2.40975e-10	1.69999
MRSA_vs_Healthy	MAIT	SAT1	1.36356e-97	0.367878	0.0292055	0.65526
MRSA_vs_Healthy	MAIT	TMSB10	1.66274e-92	0.354061	0.00026987	0.487532
MRSA_vs_Healthy	MAIT	LUC7L3	3.90082e-89	-0.423576	0.000347657	-1.04986
MRSA_vs_Healthy	MAIT	KLF6	5.95166e-89	0.564343	0.000118065	1.30692
MRSA_vs_Healthy	MAIT	GIMAP4	2.07928e-76	-0.416219	0.00214943	-1.18758
MRSA_vs_Healthy	MAIT	UBB	2.04112e-70	0.3929	0.00134188	0.405196
MRSA_vs_Healthy	MAIT	HLA-DPA1	9.21296e-66	0.31475	2.33058e-06	0.89476
MRSA_vs_Healthy	MAIT	CD74	6.5891e-60	0.315204	0.000313759	0.709681
MRSA_vs_Healthy	MAIT	SRSF7	1.58595e-58	0.471591	0.000581074	0.747661
MRSA_vs_Healthy	MAIT	PCBP1	6.55671e-56	-0.305693	0.000330463	-0.69539
MRSA_vs_Healthy	MAIT	CITED2	9.27844e-56	0.523427	0.000210898	1.41408
MRSA_vs_Healthy	MAIT	CDKN1B	3.56603e-51	-0.243335	0.000961536	-0.810716
MRSA_vs_Healthy	MAIT	CD69	1.54103e-47	0.560815	0.000180539	1.4197
MRSA_vs_Healthy	MAIT	GAPDH	2.01493e-43	0.309664	0.00869691	0.321178
MRSA_vs_Healthy	MAIT	STK4	8.51814e-41	-0.278632	0.00521686	-0.399582
MRSA_vs_Healthy	MAIT	BIN2	3.21736e-40	-0.257856	0.0238891	-0.327875
MRSA_vs_Healthy	MAIT	HNRNPM	6.19515e-35	-0.234554	0.00208922	-0.327206
MRSA_vs_Healthy	MAIT	PRDM1	6.35306e-35	-0.200128	0.00998299	-0.577609
MRSA_vs_Healthy	MAIT	ZRANB2	2.8602e-33	-0.19204	0.00867482	-0.702385
MRSA_vs_Healthy	MAIT	HP1BP3	7.34195e-33	-0.196562	0.00216237	-0.588984
MRSA_vs_Healthy	MAIT	CCNL1	1.15932e-32	0.376147	0.00848681	0.69573
MRSA_vs_Healthy	MAIT	CAPZA1	1.22785e-32	-0.187045	0.0124132	-0.529466
MRSA_vs_Healthy	MAIT	PAPOLA	4.1466e-31	-0.171023	0.00384404	-0.450547
MRSA_vs_Healthy	MAIT	MPHOSPH8	5.85552e-31	-0.190232	0.000154774	-0.771389
MRSA_vs_Healthy	MAIT	TNFAIP8	1.987e-30	-0.207404	0.00101934	-0.846945
MRSA_vs_Healthy	MAIT	FAM133B	3.8198e-29	-0.204324	0.0315785	0.446144
MRSA_vs_Healthy	MAIT	BUB3	7.94957e-29	-0.174633	0.00159163	-0.566911
MRSA_vs_Healthy	MAIT	UBE2S	1.41098e-28	0.367459	0.000383869	1.56985
MRSA_vs_Healthy	MAIT	CCNDBP1	2.97123e-28	-0.148823	0.00108564	-1.2668
MRSA_vs_Healthy	MAIT	ACTN4	1.4231e-27	-0.164182	0.0148893	-0.410659
MRSA_vs_Healthy	MAIT	STK10	7.30662e-26	-0.140202	0.0373313	-0.336844
MRSA_vs_Healthy	MAIT	TNFAIP3	3.50332e-25	0.574067	0.000717309	2.00258
MRSA_vs_Healthy	MAIT	THRAP3	1.09463e-24	-0.164673	0.024922	-0.3257
MRSA_vs_Healthy	MAIT	TTC3	2.45101e-24	-0.158245	0.0021196	-1.44693
MRSA_vs_Healthy	MAIT	RAB18	1.08772e-22	-0.110629	0.0106346	-0.454787
MRSA_vs_Healthy	MAIT	SS18L2	1.97856e-22	-0.128148	0.00329503	-0.32333
MRSA_vs_Healthy	MAIT	OSTF1	2.06522e-22	-0.156223	0.0270778	-0.651703
MRSA_vs_Healthy	MAIT	NCOR1	9.65656e-22	-0.132058	0.0131377	-0.498224
MRSA_vs_Healthy	MAIT	RAN	3.66417e-21	-0.178279	0.00546903	-0.201053
MRSA_vs_Healthy	MAIT	KLRG1	4.25064e-21	-0.252124	0.00292198	-1.03905
MRSA_vs_Healthy	MAIT	TSC22D4	8.57269e-21	-0.109242	0.000173683	-0.769367
MRSA_vs_Healthy	MAIT	GIMAP7	4.01131e-20	-0.199786	0.00451518	-1.06369
MRSA_vs_Healthy	MAIT	IER5	9.04743e-20	0.400005	5.49391e-05	1.75733
MRSA_vs_Healthy	MAIT	CALM1	1.20938e-19	0.183139	0.0203649	0.292215
MRSA_vs_Healthy	MAIT	RBM25	4.55745e-19	-0.156506	0.00695097	0.341329
MRSA_vs_Healthy	MAIT	PNRC1	7.6818e-19	0.243007	0.00241249	0.430557
MRSA_vs_Healthy	MAIT	ARGLU1	1.572e-18	-0.164551	0.0250634	-0.341912
MRSA_vs_Healthy	MAIT	MAP3K8	2.86911e-18	-0.13698	0.0277422	1.14349
MRSA_vs_Healthy	MAIT	APOBEC3G	3.61345e-18	-0.139613	0.000747495	-0.651107
MRSA_vs_Healthy	MAIT	RASAL3	6.60937e-18	-0.132133	0.0106014	-1.15894
MRSA_vs_Healthy	MAIT	INTS6	7.24659e-18	0.328608	1.42858e-07	1.38837
MRSA_vs_Healthy	MAIT	ZNF706	1.13959e-17	-0.127279	0.0123529	-1.08692
MRSA_vs_Healthy	MAIT	APBB1IP	1.7226e-17	-0.10037	0.00797317	-1.20155
MRSA_vs_Healthy	MAIT	VPS51	1.83947e-17	-0.106809	0.0142016	-0.489259
MRSA_vs_Healthy	MAIT	PNISR	2.18322e-17	-0.200229	0.0362893	-0.301019
MRSA_vs_Healthy	MAIT	TGOLN2	3.44667e-17	-0.134351	0.00353805	-0.438747
MRSA_vs_Healthy	MAIT	DIAPH1	4.62284e-17	-0.12082	0.000418472	-0.599134
MRSA_vs_Healthy	MAIT	PFDN5	6.94591e-17	0.170094	0.0011342	-0.280717
MRSA_vs_Healthy	MAIT	MRPL20	8.84488e-17	-0.108116	0.0290881	-1.42426
MRSA_vs_Healthy	MAIT	HLA-E	1.40196e-16	0.168311	0.0248157	0.185576
MRSA_vs_Healthy	MAIT	PPP1R10	2.35784e-16	0.336407	9.91837e-05	0.664818
MRSA_vs_Healthy	MAIT	MCL1	2.95588e-16	0.354778	0.000227496	1.05406
MRSA_vs_Healthy	MAIT	PCBP2	4.51223e-16	-0.149809	0.000140826	0.362679
MRSA_vs_Healthy	MAIT	IL10RA	5.4254e-16	-0.116858	0.0292072	-0.529281
MRSA_vs_Healthy	MAIT	SRSF3	9.7644e-16	0.271829	0.0174109	0.40673
MRSA_vs_Healthy	MAIT	NUCKS1	2.3692e-15	-0.116575	0.0108767	-0.572079
MRSA_vs_Healthy	MAIT	EML4	9.54619e-15	-0.114341	0.015966	0.626879
MRSA_vs_Healthy	MAIT	CEBPB	1.21394e-14	-0.114626	0.00567439	0.48875
MRSA_vs_Healthy	MAIT	HNRNPC	1.90366e-14	-0.131127	0.00634033	0.320091
MRSA_vs_Healthy	MAIT	EIF4A2	2.36385e-14	-0.135979	0.00695556	0.253455
MRSA_vs_Healthy	MAIT	CMC1	2.68911e-14	-0.232519	0.00342902	-0.830218
MRSA_vs_Healthy	MAIT	HSPA5	9.74229e-13	0.350875	2.38269e-06	1.10753
MRSA_vs_Healthy	MAIT	SRP9	2.49101e-12	-0.120604	0.0166387	-0.482667
MRSA_vs_Healthy	MAIT	ACTR3	4.03174e-12	-0.115615	0.0363868	-0.561914
MRSA_vs_Healthy	MAIT	CLIC1	7.51796e-11	0.215099	0.0172308	-0.311653
MRSA_vs_Healthy	MAIT	KLF2	2.7306e-09	-0.171838	0.0106498	0.293324
MRSA_vs_Healthy	MAIT	SLC38A2	6.21856e-08	0.245091	1.32218e-05	1.16285
MRSA_vs_Healthy	MAIT	DNAJB1	0.000426754	0.207115	0.00499683	0.865945
MRSA_vs_Healthy	MAIT	RBM3	0.0139171	0.153552	0.00788023	0.379828
MRSA_vs_Healthy	NK	FOS	0	1.4495	1.61348e-06	3.09453
MRSA_vs_Healthy	NK	FOSB	0	1.13329	2.7441e-06	3.19461
MRSA_vs_Healthy	NK	JUN	0	1.34732	1.65573e-07	2.52516
MRSA_vs_Healthy	NK	JUND	0	1.11131	1.32801e-09	1.61705
MRSA_vs_Healthy	NK	PPP1R15A	0	1.1559	4.37416e-08	2.70838
MRSA_vs_Healthy	NK	DUSP1	3.46532e-301	1.12095	7.78163e-06	2.36126
MRSA_vs_Healthy	NK	GADD45B	7.3046e-280	1.1174	2.4889e-11	1.83496
MRSA_vs_Healthy	NK	EIF1	6.91625e-274	0.639192	4.32245e-05	0.734278
MRSA_vs_Healthy	NK	CD69	2.28449e-233	1.21945	8.93148e-06	2.06831
MRSA_vs_Healthy	NK	TNFAIP3	3.81236e-220	1.07856	0.000111515	2.33688
MRSA_vs_Healthy	NK	IER2	3.61601e-193	0.853238	3.29241e-09	1.13815
MRSA_vs_Healthy	NK	IER5	1.96007e-192	0.767314	1.89333e-08	1.90602
MRSA_vs_Healthy	NK	TUBB4B	7.42681e-181	0.751433	6.33712e-13	1.69393
MRSA_vs_Healthy	NK	BHLHE40	1.98088e-172	0.76798	3.96049e-05	1.57402
MRSA_vs_Healthy	NK	IFNG	1.41064e-168	0.816807	6.91837e-08	3.15138
MRSA_vs_Healthy	NK	SERTAD1	9.26537e-166	0.619665	4.89057e-08	2.03871
MRSA_vs_Healthy	NK	KLF6	2.31571e-156	0.660481	2.69907e-06	1.34297
MRSA_vs_Healthy	NK	TSC22D3	1.76674e-149	0.947391	0.000105079	1.46057
MRSA_vs_Healthy	NK	JUNB	3.96641e-137	0.727057	6.29981e-05	1.06164
MRSA_vs_Healthy	NK	NR4A2	1.95293e-134	0.725303	0.000319968	2.84628
MRSA_vs_Healthy	NK	PMAIP1	1.48881e-133	0.614742	0.0014541	2.01458
MRSA_vs_Healthy	NK	UBC	2.08684e-123	0.444314	0.000191896	0.50041
MRSA_vs_Healthy	NK	FTH1	4.09173e-121	0.632657	3.5925e-05	0.718837
MRSA_vs_Healthy	NK	ZFP36	2.30745e-119	0.828539	0.000194073	1.39383
MRSA_vs_Healthy	NK	MAFF	1.30496e-115	0.463037	3.05712e-05	2.00139
MRSA_vs_Healthy	NK	IRF1	5.25706e-104	0.730976	5.84924e-05	1.07344
MRSA_vs_Healthy	NK	SRSF7	1.64181e-99	0.563849	9.33132e-08	0.871355
MRSA_vs_Healthy	NK	CCNL1	1.16777e-98	0.51848	0.000392708	0.844569
MRSA_vs_Healthy	NK	IFRD1	7.10707e-96	0.43192	4.86175e-09	1.68445
MRSA_vs_Healthy	NK	ZNF331	1.96334e-95	0.421732	0.000779625	1.9218
MRSA_vs_Healthy	NK	IFI6	3.30602e-93	0.827454	0.00231675	0.981212
MRSA_vs_Healthy	NK	MCL1	6.66751e-90	0.502065	2.86156e-07	1.18107
MRSA_vs_Healthy	NK	OTULIN	3.69827e-86	0.420822	0.000529465	0.986332
MRSA_vs_Healthy	NK	NFKBIZ	8.97853e-84	0.342769	0.00188456	1.95722
MRSA_vs_Healthy	NK	HSPA5	5.82773e-78	0.57162	3.75229e-06	0.961385
MRSA_vs_Healthy	NK	PDE4D	6.0199e-78	0.375666	0.0021653	1.18517
MRSA_vs_Healthy	NK	UBE2S	3.03103e-77	0.409265	8.56672e-09	1.48721
MRSA_vs_Healthy	NK	RBM39	8.94747e-72	0.419623	0.00155722	0.550142
MRSA_vs_Healthy	NK	CCL3	2.97428e-70	1.14653	0.00105253	1.50995
MRSA_vs_Healthy	NK	DNAJA1	1.17449e-67	0.434873	1.60101e-07	1.09244
MRSA_vs_Healthy	NK	TUBA1A	5.40031e-67	0.459911	3.64185e-10	1.12871
MRSA_vs_Healthy	NK	SBDS	7.14022e-66	0.347579	0.00272977	1.0772
MRSA_vs_Healthy	NK	DDIT3	9.07399e-63	0.331854	6.98907e-05	1.15839
MRSA_vs_Healthy	NK	KLRF1	1.21962e-58	-0.437958	0.000873794	-0.847946
MRSA_vs_Healthy	NK	AREG	1.29196e-57	0.498391	0.0117254	2.23385
MRSA_vs_Healthy	NK	MAP3K8	5.56392e-55	0.46505	0.0245679	0.945783
MRSA_vs_Healthy	NK	GIMAP7	6.88006e-53	-0.4181	8.98119e-05	-1.23652
MRSA_vs_Healthy	NK	RBM38	6.80317e-52	0.392691	0.00264736	0.766788
MRSA_vs_Healthy	NK	CCNH	1.12874e-50	0.306904	6.16625e-05	0.938641
MRSA_vs_Healthy	NK	DUSP2	3.99926e-50	0.629232	0.0123269	1.11993
MRSA_vs_Healthy	NK	FOSL2	8.04329e-49	0.318055	0.00313785	0.885426
MRSA_vs_Healthy	NK	SLC38A2	5.84063e-48	0.378956	0.000965299	0.816084
MRSA_vs_Healthy	NK	UBB	3.39064e-47	0.290925	0.000114522	0.286075
MRSA_vs_Healthy	NK	SRSF2	5.19044e-46	0.396686	4.76172e-05	0.62373
MRSA_vs_Healthy	NK	IRF9	9.51559e-46	0.255445	0.012358	0.958436
MRSA_vs_Healthy	NK	PSME2	1.40437e-45	0.36748	0.00335334	0.590538
MRSA_vs_Healthy	NK	TUBA4A	4.60501e-45	0.378624	0.000129061	1.05057
MRSA_vs_Healthy	NK	AMD1	2.12443e-44	0.291464	6.80266e-05	0.829579
MRSA_vs_Healthy	NK	GIMAP4	2.21954e-44	-0.367823	0.000513942	-1.51556
MRSA_vs_Healthy	NK	SAT1	3.12875e-44	0.369255	0.00662009	0.568858
MRSA_vs_Healthy	NK	CLIC3	7.18659e-43	-0.486141	0.000347354	-0.926561
MRSA_vs_Healthy	NK	FUS	9.36675e-43	0.357467	6.84459e-06	0.576252
MRSA_vs_Healthy	NK	BRD2	1.03247e-41	0.313886	0.000569035	0.512672
[truncated: 2,695 more rows]
