# Supplementary material for: Mapping disease regulatory circuits at cell-type resolution from single-cell multiomics data
Source: Nat Comput Sci. Author manuscript; Available in PMC 2023 Nov 16. (PMC10653299; doi:10.1038/s43588-023-00476-5)
Supplement: Supplementary Table 11 [file NIHMS1939726-supplement-Supplementary_Table_11.xlsx]

## Sheet: Table S11
Table S11. S.aureus differentially accessible sites per cell type for three contrasts
Contrast conditions	Cell_type	chr	point1	point2	sc_p_adj	sc_log2FC	psuedobulk_p_val	pseudobulk_log2FC
MRSA_vs_Healthy	B naive	1	221794269	221794769	1.20017e-05	2.44364	0.000424762	1.32189
MRSA_vs_Healthy	B naive	6	43813118	43813618	1.20017e-05	1.69686	0.000129813	1.58534
MRSA_vs_Healthy	B naive	1	145885672	145886172	0.000995005	-1.38969	0.00338833	-2.83543
MRSA_vs_Healthy	B naive	4	102615999	102616499	0.0123182	2.07858	0.0112387	1.29757
MRSA_vs_Healthy	B naive	3	197720629	197721129	0.0134379	-2.83309	0.000401234	-2.58997
MRSA_vs_Healthy	B naive	5	61933805	61934305	0.0247308	-2.40792	0.000301833	-2.37775
MRSA_vs_Healthy	B naive	5	35178769	35179269	0.0252034	1.05422	0.000492457	0.711064
MRSA_vs_Healthy	B naive	7	156253068	156253568	0.0262066	-1.2484	0.0345641	-1.64241
MRSA_vs_Healthy	B naive	7	157494374	157494874	0.0283359	-0.86716	0.0196551	-1.3455
MRSA_vs_Healthy	B naive	10	45410905	45411405	0.0291459	1.77498	0.0077103	1.26788
MRSA_vs_Healthy	B naive	9	135181327	135181827	0.0422618	-2.88664	0.00309145	-2.33639
MRSA_vs_Healthy	B naive	7	106094729	106095229	0.0448333	-0.884966	0.010605	-1.48235
MRSA_vs_Healthy	CD14 Mono	8	116199956	116200456	4.28145e-46	3.51463	0.00203693	0.722398
MRSA_vs_Healthy	CD14 Mono	11	61162517	61163017	1.29314e-40	1.20036	0.000228893	0.871737
MRSA_vs_Healthy	CD14 Mono	22	37762279	37762779	8.96724e-38	0.738084	2.13996e-05	1.07832
MRSA_vs_Healthy	CD14 Mono	7	94276743	94277243	2.03182e-36	3.36324	0.000281414	1.32016
MRSA_vs_Healthy	CD14 Mono	17	81921183	81921683	3.82875e-36	1.80309	0.0246032	0.716468
MRSA_vs_Healthy	CD14 Mono	19	8342492	8342992	1.9473e-35	1.30351	2.2746e-06	1.26891
MRSA_vs_Healthy	CD14 Mono	3	113696016	113696516	3.48667e-34	2.30663	0.000263746	1.3736
MRSA_vs_Healthy	CD14 Mono	20	31550205	31550705	7.27195e-34	1.07165	0.00077773	0.871349
MRSA_vs_Healthy	CD14 Mono	10	72259901	72260401	1.00773e-33	1.41383	6.55004e-06	1.06668
MRSA_vs_Healthy	CD14 Mono	1	153556287	153556787	3.48522e-33	1.52381	0.0336397	0.676441
MRSA_vs_Healthy	CD14 Mono	3	57497130	57497630	3.56496e-33	1.95	0.0180383	0.586016
MRSA_vs_Healthy	CD14 Mono	1	25029263	25029763	4.37545e-33	3.55393	0.00347848	0.832241
MRSA_vs_Healthy	CD14 Mono	1	156124674	156125174	5.77307e-32	0.690508	0.0266004	0.953364
MRSA_vs_Healthy	CD14 Mono	2	109513232	109513732	4.35963e-31	1.61243	0.00122164	1.42572
MRSA_vs_Healthy	CD14 Mono	10	83879263	83879763	9.21727e-31	0.782362	0.0270841	0.520383
MRSA_vs_Healthy	CD14 Mono	13	42977046	42977546	1.52994e-30	1.15824	0.0040626	0.995092
MRSA_vs_Healthy	CD14 Mono	15	63503055	63503555	4.06161e-30	3.33692	0.00895734	0.920122
MRSA_vs_Healthy	CD14 Mono	8	64691580	64692080	4.89232e-30	1.50874	0.00895507	0.640979
MRSA_vs_Healthy	CD14 Mono	7	128608912	128609412	6.33357e-30	1.8322	0.000135534	1.36273
MRSA_vs_Healthy	CD14 Mono	1	15260059	15260559	1.44834e-29	1.86076	0.000142569	0.944361
MRSA_vs_Healthy	CD14 Mono	6	154261863	154262363	1.03419e-28	1.97646	0.00162581	0.94575
MRSA_vs_Healthy	CD14 Mono	2	68420225	68420725	1.22369e-28	1.0876	0.00028288	0.685839
MRSA_vs_Healthy	CD14 Mono	2	74499351	74499851	1.55064e-28	3.47642	0.00294736	0.798441
MRSA_vs_Healthy	CD14 Mono	1	15950857	15951357	6.64064e-28	1.5694	0.00455538	1.08174
MRSA_vs_Healthy	CD14 Mono	7	77830356	77830856	1.57429e-27	3.08199	0.000503266	1.46401
MRSA_vs_Healthy	CD14 Mono	1	1063012	1063512	3.6342e-27	1.97406	0.000483211	0.84941
MRSA_vs_Healthy	CD14 Mono	8	17248163	17248663	5.26169e-27	1.45616	4.15895e-06	0.977975
MRSA_vs_Healthy	CD14 Mono	10	47224919	47225419	1.38447e-26	2.63214	0.0236111	0.621465
MRSA_vs_Healthy	CD14 Mono	4	156827910	156828410	2.91112e-26	1.33879	2.77706e-06	0.727486
MRSA_vs_Healthy	CD14 Mono	3	52507406	52507906	4.42053e-26	1.67777	0.00493896	1.23336
MRSA_vs_Healthy	CD14 Mono	3	109413132	109413632	8.23528e-26	1.82406	3.13958e-05	1.51663
MRSA_vs_Healthy	CD14 Mono	5	33471060	33471560	1.08052e-25	1.57205	8.0354e-06	1.84126
MRSA_vs_Healthy	CD14 Mono	22	40346228	40346728	3.96041e-25	1.85181	0.0167302	0.357907
MRSA_vs_Healthy	CD14 Mono	10	86663547	86664047	6.67964e-25	2.73081	0.00332885	0.936696
MRSA_vs_Healthy	CD14 Mono	22	41913627	41914127	8.54787e-25	1.61793	0.00307491	1.20822
MRSA_vs_Healthy	CD14 Mono	8	64694974	64695474	9.02303e-25	1.00058	0.000893758	0.862487
MRSA_vs_Healthy	CD14 Mono	21	38832222	38832722	9.02303e-25	3.01173	0.00133174	1.56933
MRSA_vs_Healthy	CD14 Mono	10	48656717	48657217	9.74821e-25	3.21443	0.010849	0.497948
MRSA_vs_Healthy	CD14 Mono	10	17201201	17201701	1.28301e-24	2.50209	0.00297228	1.19899
MRSA_vs_Healthy	CD14 Mono	2	218063459	218063959	1.31864e-24	0.992874	0.0276214	1.0044
MRSA_vs_Healthy	CD14 Mono	15	39966481	39966981	1.49997e-24	2.02224	0.00622295	0.607194
MRSA_vs_Healthy	CD14 Mono	5	2871498	2871998	2.05807e-24	0.541567	0.00131286	0.924659
MRSA_vs_Healthy	CD14 Mono	6	43807226	43807726	3.36556e-24	2.0144	0.000119818	0.991898
MRSA_vs_Healthy	CD14 Mono	1	2298985	2299485	4.2365e-24	1.57575	0.0203841	0.918061
MRSA_vs_Healthy	CD14 Mono	3	190980137	190980637	4.2365e-24	2.77317	0.0173174	0.725736
MRSA_vs_Healthy	CD14 Mono	18	75276577	75277077	4.61217e-24	1.55876	0.000573358	1.59763
MRSA_vs_Healthy	CD14 Mono	14	105470066	105470566	6.10782e-24	0.953992	0.0147279	0.674971
MRSA_vs_Healthy	CD14 Mono	10	30703442	30703942	7.44046e-24	1.09441	0.000529143	0.708611
MRSA_vs_Healthy	CD14 Mono	10	97056345	97056845	7.55415e-24	1.01505	0.00832069	0.943376
MRSA_vs_Healthy	CD14 Mono	10	127610501	127611001	8.23356e-24	0.995172	0.00345051	1.26277
MRSA_vs_Healthy	CD14 Mono	5	126165007	126165507	8.86366e-24	1.99477	0.000650726	1.34048
MRSA_vs_Healthy	CD14 Mono	2	74452967	74453467	1.25358e-23	0.793062	0.0027496	0.769063
MRSA_vs_Healthy	CD14 Mono	22	37519156	37519656	1.44751e-23	1.3836	0.0134379	0.838325
MRSA_vs_Healthy	CD14 Mono	1	116532979	116533479	2.55541e-23	1.46448	0.00128373	1.44871
MRSA_vs_Healthy	CD14 Mono	2	74496990	74497490	5.93625e-23	1.62519	1.54755e-07	1.13446
MRSA_vs_Healthy	CD14 Mono	8	17246672	17247172	6.80364e-23	2.04081	0.0122686	0.326182
MRSA_vs_Healthy	CD14 Mono	6	156268812	156269312	8.54345e-23	1.81347	0.000444832	1.19037
MRSA_vs_Healthy	CD14 Mono	3	132114434	132114934	1.01325e-22	1.11215	8.27439e-06	0.722848
MRSA_vs_Healthy	CD14 Mono	17	81923328	81923828	1.27483e-22	4.06009	6.11077e-09	3.19425
MRSA_vs_Healthy	CD14 Mono	8	20231712	20232212	3.10148e-22	0.556989	0.0197054	1.10239
MRSA_vs_Healthy	CD14 Mono	1	2230361	2230861	3.48435e-22	2.49138	0.000545299	1.06905
MRSA_vs_Healthy	CD14 Mono	20	44207252	44207752	3.71292e-22	2.22403	0.000344963	1.4054
MRSA_vs_Healthy	CD14 Mono	22	41914865	41915365	3.8399e-22	1.15257	3.27238e-05	0.771103
MRSA_vs_Healthy	CD14 Mono	6	43803992	43804492	1.22938e-21	1.57009	0.0300851	0.681903
MRSA_vs_Healthy	CD14 Mono	1	12595031	12595531	1.80733e-21	2.12743	0.000111722	1.64549
MRSA_vs_Healthy	CD14 Mono	12	132687819	132688319	1.86162e-21	1.47782	0.000790477	0.481409
MRSA_vs_Healthy	CD14 Mono	1	2254671	2255171	2.10657e-21	1.37739	0.000216443	1.09322
MRSA_vs_Healthy	CD14 Mono	21	41607164	41607664	3.1966e-21	3.26346	2.05204e-08	0.809819
MRSA_vs_Healthy	CD14 Mono	12	26874389	26874889	3.25621e-21	1.38524	0.00142585	0.971805
MRSA_vs_Healthy	CD14 Mono	4	30717369	30717869	7.33274e-21	2.2012	0.0237923	0.513783
MRSA_vs_Healthy	CD14 Mono	21	24265284	24265784	8.58678e-21	1.43034	0.000394227	1.17009
MRSA_vs_Healthy	CD14 Mono	2	231654494	231654994	8.79906e-21	1.72161	0.0280045	0.512814
MRSA_vs_Healthy	CD14 Mono	7	142611661	142612161	8.96817e-21	1.25843	8.90179e-05	1.38899
MRSA_vs_Healthy	CD14 Mono	1	12177805	12178305	9.92295e-21	2.4038	7.09977e-06	1.52283
MRSA_vs_Healthy	CD14 Mono	5	173139958	173140458	1.85059e-20	0.969119	0.000968637	1.23324
MRSA_vs_Healthy	CD14 Mono	1	156105058	156105558	2.32954e-20	0.885852	0.0294306	0.796911
MRSA_vs_Healthy	CD14 Mono	1	9685859	9686359	3.90506e-20	1.9033	0.0221755	0.975994
MRSA_vs_Healthy	CD14 Mono	1	156125608	156126108	6.04072e-20	2.61068	0.00545709	0.877445
MRSA_vs_Healthy	CD14 Mono	4	7593083	7593583	8.19678e-20	1.67874	1.34912e-06	1.54985
MRSA_vs_Healthy	CD14 Mono	4	158203371	158203871	9.28189e-20	1.96649	0.00282656	0.840341
MRSA_vs_Healthy	CD14 Mono	1	201713402	201713902	1.07533e-19	0.932487	1.92992e-06	0.881121
MRSA_vs_Healthy	CD14 Mono	1	234976933	234977433	1.12172e-19	0.916464	0.00556753	1.04312
MRSA_vs_Healthy	CD14 Mono	6	149373409	149373909	1.13972e-19	0.633842	0.00066207	1.29594
MRSA_vs_Healthy	CD14 Mono	1	26274758	26275258	1.20971e-19	2.21562	0.000254894	1.34526
MRSA_vs_Healthy	CD14 Mono	15	90291604	90292104	1.43518e-19	0.952343	0.00882426	1.07516
MRSA_vs_Healthy	CD14 Mono	1	12176574	12177074	1.54887e-19	1.44839	0.00189948	1.0625
MRSA_vs_Healthy	CD14 Mono	12	121819950	121820450	2.07327e-19	1.27586	6.51741e-06	1.12481
MRSA_vs_Healthy	CD14 Mono	17	75604113	75604613	2.53061e-19	0.506477	0.0247024	0.432361
MRSA_vs_Healthy	CD14 Mono	3	188137054	188137554	2.77507e-19	3.02415	0.00015574	1.05015
MRSA_vs_Healthy	CD14 Mono	1	234971845	234972345	3.14535e-19	2.70945	0.000710051	0.426452
MRSA_vs_Healthy	CD14 Mono	12	123492257	123492757	3.7985e-19	2.42196	7.44697e-05	1.48121
MRSA_vs_Healthy	CD14 Mono	2	74473043	74473543	4.02209e-19	3.27269	0.00966389	1.19721
MRSA_vs_Healthy	CD14 Mono	3	114918174	114918674	4.52895e-19	4.29489	0.0108619	1.21367
MRSA_vs_Healthy	CD14 Mono	20	20403374	20403874	6.20972e-19	0.876211	0.00582359	0.643182
MRSA_vs_Healthy	CD14 Mono	5	2876029	2876529	7.8473e-19	1.04549	0.0376664	0.588108
MRSA_vs_Healthy	CD14 Mono	11	17243921	17244421	8.04939e-19	1.57008	0.00128767	1.14023
MRSA_vs_Healthy	CD14 Mono	2	64905152	64905652	9.37181e-19	1.45895	0.0139067	0.797772
MRSA_vs_Healthy	CD14 Mono	17	75034861	75035361	1.01206e-18	2.74573	8.09257e-09	0.682674
MRSA_vs_Healthy	CD14 Mono	1	12142178	12142678	1.20189e-18	1.59181	5.53983e-05	1.0587
MRSA_vs_Healthy	CD14 Mono	3	192463376	192463876	1.31208e-18	3.65031	4.20838e-07	0.569614
MRSA_vs_Healthy	CD14 Mono	9	136865381	136865881	1.45887e-18	1.79648	1.98464e-05	1.39118
MRSA_vs_Healthy	CD14 Mono	22	18110261	18110761	1.67872e-18	1.42038	4.081e-07	1.28387
MRSA_vs_Healthy	CD14 Mono	22	36194834	36195334	2.01527e-18	2.17106	6.12985e-05	1.73999
MRSA_vs_Healthy	CD14 Mono	22	48421125	48421625	2.19881e-18	1.82457	0.0240346	0.909639
MRSA_vs_Healthy	CD14 Mono	7	90928576	90929076	2.33467e-18	0.858242	0.000127102	1.106
MRSA_vs_Healthy	CD14 Mono	16	56989921	56990421	2.45939e-18	1.08722	0.0273409	0.671425
MRSA_vs_Healthy	CD14 Mono	7	140346543	140347043	3.1829e-18	1.78507	0.00735608	0.975551
MRSA_vs_Healthy	CD14 Mono	2	231658384	231658884	4.36806e-18	2.23689	0.000212641	1.47148
MRSA_vs_Healthy	CD14 Mono	17	9432965	9433465	5.17794e-18	2.29337	8.17831e-05	1.60617
MRSA_vs_Healthy	CD14 Mono	3	30269758	30270258	5.44362e-18	0.635827	0.013064	0.794886
MRSA_vs_Healthy	CD14 Mono	7	151351908	151352408	6.30661e-18	1.99188	0.00182744	1.51919
MRSA_vs_Healthy	CD14 Mono	6	3116723	3117223	7.2836e-18	1.23213	0.00394973	1.12461
MRSA_vs_Healthy	CD14 Mono	2	73716344	73716844	7.92122e-18	1.94601	7.73752e-05	1.0677
MRSA_vs_Healthy	CD14 Mono	1	109818898	109819398	8.40623e-18	0.750068	0.0128182	0.424338
MRSA_vs_Healthy	CD14 Mono	2	69535939	69536439	1.21622e-17	0.752448	0.000177476	1.15912
MRSA_vs_Healthy	CD14 Mono	15	90271756	90272256	1.38186e-17	4.12208	4.4643e-05	2.49194
MRSA_vs_Healthy	CD14 Mono	7	23276273	23276773	1.71596e-17	0.816289	0.00467532	0.83273
MRSA_vs_Healthy	CD14 Mono	22	36784009	36784509	2.15732e-17	1.57227	0.0308221	0.648492
MRSA_vs_Healthy	CD14 Mono	11	12541095	12541595	2.79312e-17	0.768746	0.00399082	0.908099
MRSA_vs_Healthy	CD14 Mono	10	12294340	12294840	4.31798e-17	1.90217	0.0212066	0.692775
MRSA_vs_Healthy	CD14 Mono	10	119516045	119516545	4.65379e-17	1.22695	0.000267274	1.08111
MRSA_vs_Healthy	CD14 Mono	12	16175843	16176343	4.7309e-17	1.19009	0.00890331	0.944313
MRSA_vs_Healthy	CD14 Mono	6	111479612	111480112	5.03331e-17	0.934668	0.0318665	0.368255
MRSA_vs_Healthy	CD14 Mono	14	103057360	103057860	5.9948e-17	1.83786	0.00244532	0.698831
MRSA_vs_Healthy	CD14 Mono	5	96651909	96652409	6.82725e-17	3.19701	1.33209e-06	1.73087
MRSA_vs_Healthy	CD14 Mono	7	77950490	77950990	8.64902e-17	1.21978	0.00303531	0.808068
MRSA_vs_Healthy	CD14 Mono	7	45073271	45073771	8.98993e-17	3.20609	8.38366e-06	1.87508
MRSA_vs_Healthy	CD14 Mono	13	42992022	42992522	9.34024e-17	1.82908	0.00598008	1.41458
MRSA_vs_Healthy	CD14 Mono	16	74369884	74370384	1.09578e-16	3.31084	0.000220194	1.87411
MRSA_vs_Healthy	CD14 Mono	2	227853184	227853684	1.1784e-16	1.84144	0.00409993	1.0026
MRSA_vs_Healthy	CD14 Mono	10	124911997	124912497	1.1784e-16	2.46412	0.000513877	0.930351
MRSA_vs_Healthy	CD14 Mono	3	183949830	183950330	1.22493e-16	3.51379	0.000325004	0.84614
MRSA_vs_Healthy	CD14 Mono	22	48209145	48209645	1.39569e-16	2.50918	0.0126148	0.411385
MRSA_vs_Healthy	CD14 Mono	17	78766848	78767348	1.5161e-16	2.21241	0.0011492	0.548431
MRSA_vs_Healthy	CD14 Mono	12	57608192	57608692	1.543e-16	1.1358	0.00118229	1.5118
MRSA_vs_Healthy	CD14 Mono	4	173508661	173509161	2.02161e-16	2.68629	0.000315708	1.11691
MRSA_vs_Healthy	CD14 Mono	3	52514878	52515378	2.37787e-16	2.32852	0.00225706	0.834015
MRSA_vs_Healthy	CD14 Mono	2	231905989	231906489	2.48653e-16	0.875144	0.000316967	1.3003
MRSA_vs_Healthy	CD14 Mono	6	35472286	35472786	2.55596e-16	1.35235	0.00061818	1.62761
MRSA_vs_Healthy	CD14 Mono	8	22116673	22117173	2.56836e-16	0.577721	0.00273411	0.777631
MRSA_vs_Healthy	CD14 Mono	16	89658243	89658743	3.69118e-16	2.15415	0.00640757	1.18384
MRSA_vs_Healthy	CD14 Mono	20	20413832	20414332	4.12698e-16	1.4901	0.0027257	1.00623
MRSA_vs_Healthy	CD14 Mono	5	124820136	124820636	4.54822e-16	1.82466	4.6357e-06	1.79095
MRSA_vs_Healthy	CD14 Mono	8	142455294	142455794	5.32367e-16	0.677305	0.00843505	0.937463
MRSA_vs_Healthy	CD14 Mono	2	30083218	30083718	5.42299e-16	1.74595	1.61482e-06	1.2869
MRSA_vs_Healthy	CD14 Mono	1	154423213	154423713	5.9105e-16	4.17246	0.00568376	1.39834
MRSA_vs_Healthy	CD14 Mono	4	96458518	96459018	6.16627e-16	1.9637	0.0011008	1.22522
MRSA_vs_Healthy	CD14 Mono	5	173144713	173145213	6.24696e-16	0.574574	0.0158507	0.552512
MRSA_vs_Healthy	CD14 Mono	6	144216579	144217079	6.37759e-16	2.14173	1.11906e-06	1.27879
MRSA_vs_Healthy	CD14 Mono	6	139448909	139449409	7.57703e-16	0.884604	5.22487e-05	0.905255
MRSA_vs_Healthy	CD14 Mono	15	51601956	51602456	9.79871e-16	0.763031	0.000917006	0.611943
MRSA_vs_Healthy	CD14 Mono	4	174616606	174617106	1.0073e-15	1.97023	0.025561	0.63897
MRSA_vs_Healthy	CD14 Mono	13	112711841	112712341	1.20216e-15	1.94304	0.0216616	0.437828
MRSA_vs_Healthy	CD14 Mono	6	52588391	52588891	1.66015e-15	0.880324	0.00733318	0.527012
MRSA_vs_Healthy	CD14 Mono	12	51315607	51316107	1.87703e-15	3.40508	1.7209e-05	1.29805
MRSA_vs_Healthy	CD14 Mono	3	53882568	53883068	1.89964e-15	2.17054	0.0117284	0.817384
MRSA_vs_Healthy	CD14 Mono	7	322040	322540	1.91288e-15	1.94999	0.000252685	1.64915
MRSA_vs_Healthy	CD14 Mono	10	117455279	117455779	2.35832e-15	2.35913	5.06267e-06	1.52566
MRSA_vs_Healthy	CD14 Mono	10	44959415	44959915	2.98527e-15	0.700246	0.000815056	0.657936
MRSA_vs_Healthy	CD14 Mono	10	28951471	28951971	4.02383e-15	1.98333	0.0180653	0.76033
MRSA_vs_Healthy	CD14 Mono	20	44205083	44205583	4.08429e-15	3.00553	6.96252e-06	0.995514
MRSA_vs_Healthy	CD14 Mono	22	22168421	22168921	4.69408e-15	-3.23854	0.0380663	-0.85169
MRSA_vs_Healthy	CD14 Mono	2	74455281	74455781	5.66701e-15	1.15684	1.84644e-06	0.805847
MRSA_vs_Healthy	CD14 Mono	16	22782348	22782848	6.07083e-15	3.18315	0.00678787	1.34783
MRSA_vs_Healthy	CD14 Mono	6	102523617	102524117	6.35443e-15	1.10583	1.58308e-05	1.62956
MRSA_vs_Healthy	CD14 Mono	3	16799071	16799571	6.51139e-15	0.740487	0.0255605	1.02009
MRSA_vs_Healthy	CD14 Mono	3	13897943	13898443	6.6592e-15	0.640434	0.0356289	0.736992
MRSA_vs_Healthy	CD14 Mono	1	154404454	154404954	7.39667e-15	1.05191	0.012578	0.899294
MRSA_vs_Healthy	CD14 Mono	11	65115287	65115787	8.03272e-15	1.58292	0.00117457	1.48697
MRSA_vs_Healthy	CD14 Mono	1	21293605	21294105	8.61681e-15	1.66107	0.00059542	1.22111
MRSA_vs_Healthy	CD14 Mono	3	22366627	22367127	8.61681e-15	1.41049	0.0251316	0.690904
MRSA_vs_Healthy	CD14 Mono	2	26632169	26632669	1.16654e-14	1.41113	5.82301e-05	0.978602
MRSA_vs_Healthy	CD14 Mono	11	29106775	29107275	1.45501e-14	1.4652	0.00124718	1.01462
MRSA_vs_Healthy	CD14 Mono	7	154583982	154584482	1.50659e-14	2.51714	0.000881885	0.795215
MRSA_vs_Healthy	CD14 Mono	6	45658991	45659491	1.5085e-14	1.15355	0.00146031	0.915027
MRSA_vs_Healthy	CD14 Mono	5	141945732	141946232	1.5298e-14	2.53759	0.00185677	0.669525
MRSA_vs_Healthy	CD14 Mono	14	68268729	68269229	1.57788e-14	3.03577	0.00101652	1.65749
MRSA_vs_Healthy	CD14 Mono	11	65434044	65434544	1.60847e-14	3.44802	5.68143e-06	1.66808
MRSA_vs_Healthy	CD14 Mono	10	83995873	83996373	1.63366e-14	0.815625	0.0248645	0.870386
MRSA_vs_Healthy	CD14 Mono	1	12170400	12170900	1.90985e-14	1.73718	0.0175531	0.898689
MRSA_vs_Healthy	CD14 Mono	8	83768559	83769059	2.07043e-14	2.25436	0.00102268	1.05742
MRSA_vs_Healthy	CD14 Mono	2	74516199	74516699	2.09443e-14	0.952332	0.00973064	0.786684
MRSA_vs_Healthy	CD14 Mono	20	32986471	32986971	2.41634e-14	2.84273	0.023888	0.548441
MRSA_vs_Healthy	CD14 Mono	2	74405835	74406335	2.52205e-14	1.97466	0.00860455	0.986552
MRSA_vs_Healthy	CD14 Mono	1	65001163	65001663	3.51697e-14	1.36199	0.0102566	0.805677
MRSA_vs_Healthy	CD14 Mono	16	81928865	81929365	3.80723e-14	2.66309	0.0248479	0.621578
MRSA_vs_Healthy	CD14 Mono	7	140403810	140404310	4.04847e-14	1.77528	0.0226135	0.935471
MRSA_vs_Healthy	CD14 Mono	13	73625895	73626395	4.5785e-14	2.43314	7.58237e-05	1.76692
MRSA_vs_Healthy	CD14 Mono	14	77839456	77839956	5.27723e-14	2.78895	0.00963628	0.351828
MRSA_vs_Healthy	CD14 Mono	2	26562327	26562827	8.07364e-14	2.63328	0.0112622	0.640845
MRSA_vs_Healthy	CD14 Mono	23	154037064	154037564	8.08741e-14	0.815321	0.0298768	0.512389
MRSA_vs_Healthy	CD14 Mono	3	146534776	146535276	8.28293e-14	2.21678	0.0203008	0.619081
MRSA_vs_Healthy	CD14 Mono	22	36210445	36210945	8.28755e-14	0.802999	0.0118206	1.1031
MRSA_vs_Healthy	CD14 Mono	15	85631483	85631983	8.53159e-14	2.8008	9.60223e-07	1.79442
MRSA_vs_Healthy	CD14 Mono	4	7569809	7570309	8.6824e-14	1.26312	8.62903e-07	1.05342
MRSA_vs_Healthy	CD14 Mono	3	168417465	168417965	1.11546e-13	1.24206	0.00111321	1.539
MRSA_vs_Healthy	CD14 Mono	6	81792761	81793261	1.14672e-13	0.906788	0.00440034	0.765599
MRSA_vs_Healthy	CD14 Mono	6	144342105	144342605	1.14681e-13	1.66425	0.00585949	0.928721
MRSA_vs_Healthy	CD14 Mono	15	41870046	41870546	1.21432e-13	1.53835	7.30056e-05	1.56485
MRSA_vs_Healthy	CD14 Mono	3	113746117	113746617	1.27254e-13	2.35776	0.000104528	1.29657
MRSA_vs_Healthy	CD14 Mono	3	108071265	108071765	1.43891e-13	0.961727	0.00844406	0.896036
MRSA_vs_Healthy	CD14 Mono	8	123174031	123174531	1.43891e-13	3.56127	1.74679e-05	0.856708
MRSA_vs_Healthy	CD14 Mono	9	122405726	122406226	1.67115e-13	1.31686	0.00237548	0.712719
MRSA_vs_Healthy	CD14 Mono	16	9134195	9134695	1.70911e-13	3.00698	0.000178696	1.07706
MRSA_vs_Healthy	CD14 Mono	11	64303232	64303732	2.08881e-13	1.67413	0.000600702	1.12044
MRSA_vs_Healthy	CD14 Mono	10	86685274	86685774	2.1969e-13	1.03473	0.0136342	0.962101
MRSA_vs_Healthy	CD14 Mono	10	12264375	12264875	2.47475e-13	1.28219	1.43978e-05	1.05689
MRSA_vs_Healthy	CD14 Mono	3	101722298	101722798	2.5313e-13	0.932283	0.00476204	0.771977
MRSA_vs_Healthy	CD14 Mono	2	105917178	105917678	2.63345e-13	1.26449	0.000138856	0.907648
MRSA_vs_Healthy	CD14 Mono	6	154267490	154267990	2.65262e-13	2.36974	4.52134e-09	2.07478
MRSA_vs_Healthy	CD14 Mono	10	17217980	17218480	2.70622e-13	2.54457	0.000653881	0.529922
MRSA_vs_Healthy	CD14 Mono	21	38875636	38876136	2.79743e-13	3.53611	5.29951e-08	1.2877
MRSA_vs_Healthy	CD14 Mono	3	188150260	188150760	2.79779e-13	1.08852	0.00262968	0.873928
MRSA_vs_Healthy	CD14 Mono	5	56550134	56550634	2.89595e-13	1.68361	0.00775825	0.447738
MRSA_vs_Healthy	CD14 Mono	7	32657886	32658386	3.08592e-13	0.94378	0.00270423	0.884253
MRSA_vs_Healthy	CD14 Mono	2	68417896	68418396	3.35947e-13	0.619623	0.0471115	0.694351
MRSA_vs_Healthy	CD14 Mono	5	96651033	96651533	4.18381e-13	1.78975	0.0006428	1.27594
MRSA_vs_Healthy	CD14 Mono	8	38382099	38382599	4.19789e-13	1.84198	0.000180325	0.75864
MRSA_vs_Healthy	CD14 Mono	1	12177285	12177785	4.23459e-13	1.70255	0.00150892	0.943386
MRSA_vs_Healthy	CD14 Mono	10	119663771	119664271	4.28077e-13	2.2027	0.00028468	1.65544
MRSA_vs_Healthy	CD14 Mono	1	206767800	206768300	4.58463e-13	1.92691	0.0160843	0.342286
MRSA_vs_Healthy	CD14 Mono	22	37233618	37234118	4.9905e-13	2.81062	1.56031e-06	0.896414
MRSA_vs_Healthy	CD14 Mono	1	25032155	25032655	5.15307e-13	1.58844	0.00622291	1.28491
MRSA_vs_Healthy	CD14 Mono	5	150606016	150606516	5.15307e-13	2.39787	0.00256553	1.27421
MRSA_vs_Healthy	CD14 Mono	11	64858133	64858633	6.76891e-13	2.25866	0.00233161	1.08179
MRSA_vs_Healthy	CD14 Mono	5	96094602	96095102	6.98199e-13	1.37698	0.000591905	1.26179
MRSA_vs_Healthy	CD14 Mono	5	65624103	65624603	7.14055e-13	2.46209	4.36152e-06	1.08997
MRSA_vs_Healthy	CD14 Mono	4	170903398	170903898	8.23038e-13	-1.58682	0.0185164	-1.00462
MRSA_vs_Healthy	CD14 Mono	10	12307402	12307902	8.50316e-13	3.64238	0.00914948	0.594279
MRSA_vs_Healthy	CD14 Mono	18	61896763	61897263	9.08396e-13	1.05006	0.0157626	0.528224
MRSA_vs_Healthy	CD14 Mono	5	114187983	114188483	9.32649e-13	1.0774	0.000904744	0.774733
MRSA_vs_Healthy	CD14 Mono	2	15669252	15669752	1.08145e-12	1.27087	0.0288961	0.656861
MRSA_vs_Healthy	CD14 Mono	1	228838381	228838881	1.11129e-12	1.09665	0.00468212	0.981251
MRSA_vs_Healthy	CD14 Mono	22	42931842	42932342	1.17141e-12	1.9994	1.58737e-05	1.50909
MRSA_vs_Healthy	CD14 Mono	11	3840826	3841326	1.51005e-12	1.35717	0.0119775	0.632716
MRSA_vs_Healthy	CD14 Mono	7	141072270	141072770	1.56398e-12	0.718376	0.00683837	0.787949
MRSA_vs_Healthy	CD14 Mono	7	141157089	141157589	1.59565e-12	0.71195	0.0128781	0.763077
MRSA_vs_Healthy	CD14 Mono	8	128104456	128104956	1.59633e-12	1.04619	0.00257131	0.742854
MRSA_vs_Healthy	CD14 Mono	15	63602539	63603039	1.59633e-12	2.25934	3.57736e-05	0.797055
MRSA_vs_Healthy	CD14 Mono	9	113417578	113418078	1.92798e-12	1.6642	0.000404269	1.64977
MRSA_vs_Healthy	CD14 Mono	10	47165634	47166134	1.94639e-12	2.59173	0.00285375	0.809529
MRSA_vs_Healthy	CD14 Mono	10	47243728	47244228	1.95514e-12	2.03429	0.00406181	0.556069
MRSA_vs_Healthy	CD14 Mono	11	19685573	19686073	2.01178e-12	1.00164	0.00681268	1.17889
MRSA_vs_Healthy	CD14 Mono	5	150572981	150573481	2.02674e-12	1.6632	7.5505e-05	1.0269
MRSA_vs_Healthy	CD14 Mono	14	43871001	43871501	2.07978e-12	1.9626	0.00288266	0.903717
MRSA_vs_Healthy	CD14 Mono	16	1979688	1980188	2.17487e-12	3.78782	0.000297764	1.06924
MRSA_vs_Healthy	CD14 Mono	16	6914450	6914950	2.23476e-12	1.99135	0.0155727	0.660367
MRSA_vs_Healthy	CD14 Mono	19	18479930	18480430	2.24978e-12	1.54728	0.0107983	0.914517
MRSA_vs_Healthy	CD14 Mono	1	41726178	41726678	2.4828e-12	2.38163	0.00642776	0.52437
MRSA_vs_Healthy	CD14 Mono	16	3431672	3432172	2.50192e-12	-2.35094	0.00512032	-1.09154
MRSA_vs_Healthy	CD14 Mono	4	80198962	80199462	2.54778e-12	1.31198	0.00014337	1.29852
MRSA_vs_Healthy	CD14 Mono	1	2255275	2255775	2.63357e-12	1.93468	1.0068e-05	1.61173
MRSA_vs_Healthy	CD14 Mono	11	73877205	73877705	2.74539e-12	1.44572	0.000359368	1.33543
MRSA_vs_Healthy	CD14 Mono	1	12151009	12151509	2.77007e-12	1.01935	0.00110341	1.17216
MRSA_vs_Healthy	CD14 Mono	15	81133980	81134480	2.90485e-12	1.35362	0.0165158	0.872503
MRSA_vs_Healthy	CD14 Mono	19	2503674	2504174	2.93941e-12	1.68774	0.000268405	1.15959
MRSA_vs_Healthy	CD14 Mono	3	177345441	177345941	3.48047e-12	1.73867	0.000297346	1.77625
MRSA_vs_Healthy	CD14 Mono	10	67855494	67855994	3.48273e-12	1.25383	0.00217525	1.08526
MRSA_vs_Healthy	CD14 Mono	10	1209424	1209924	3.59087e-12	1.51263	0.0160269	1.03729
MRSA_vs_Healthy	CD14 Mono	1	116507610	116508110	3.59536e-12	1.57774	0.0330676	0.613614
MRSA_vs_Healthy	CD14 Mono	1	107935413	107935913	3.60761e-12	2.04327	0.0037976	1.00798
MRSA_vs_Healthy	CD14 Mono	6	158591519	158592019	3.76962e-12	1.62692	0.00736606	0.535308
MRSA_vs_Healthy	CD14 Mono	3	111699620	111700120	3.8186e-12	3.61367	5.91017e-06	1.01726
MRSA_vs_Healthy	CD14 Mono	15	63530870	63531370	3.88809e-12	2.04796	9.244e-05	1.6335
MRSA_vs_Healthy	CD14 Mono	11	64301474	64301974	4.41264e-12	1.87994	8.01316e-05	1.15616
MRSA_vs_Healthy	CD14 Mono	1	235008187	235008687	4.54111e-12	2.39023	9.28656e-07	1.12409
MRSA_vs_Healthy	CD14 Mono	10	129266838	129267338	4.55954e-12	1.58965	0.00640266	0.960678
MRSA_vs_Healthy	CD14 Mono	5	95919616	95920116	4.97946e-12	3.32593	0.00383187	0.755415
MRSA_vs_Healthy	CD14 Mono	1	26282733	26283233	5.48327e-12	1.3187	0.000363582	0.990819
MRSA_vs_Healthy	CD14 Mono	9	7501082	7501582	6.03373e-12	1.79228	7.29374e-05	1.17476
MRSA_vs_Healthy	CD14 Mono	3	190862553	190863053	6.13139e-12	2.20126	0.00148293	0.940537
MRSA_vs_Healthy	CD14 Mono	2	219689619	219690119	6.3595e-12	1.50491	0.00583934	0.708009
MRSA_vs_Healthy	CD14 Mono	3	190566429	190566929	6.86465e-12	0.964623	0.000474944	1.17307
MRSA_vs_Healthy	CD14 Mono	19	36797112	36797612	7.78997e-12	-2.62287	6.93275e-05	-1.56471
MRSA_vs_Healthy	CD14 Mono	2	20423769	20424269	8.02054e-12	1.43312	0.00206523	0.995112
MRSA_vs_Healthy	CD14 Mono	2	87996490	87996990	8.05444e-12	1.44564	0.00358206	0.984427
MRSA_vs_Healthy	CD14 Mono	1	206178604	206179104	8.06681e-12	1.32699	0.00337483	0.968165
MRSA_vs_Healthy	CD14 Mono	2	30087158	30087658	8.17257e-12	1.55499	0.000284188	1.44241
MRSA_vs_Healthy	CD14 Mono	1	24190135	24190635	8.44343e-12	1.2899	8.89271e-05	1.14422
MRSA_vs_Healthy	CD14 Mono	1	3314803	3315303	8.47346e-12	3.32911	0.00260276	0.336004
MRSA_vs_Healthy	CD14 Mono	15	63455670	63456170	8.57094e-12	0.759854	0.02473	0.738963
MRSA_vs_Healthy	CD14 Mono	15	34337179	34337679	8.74393e-12	0.831371	6.28207e-07	0.957574
MRSA_vs_Healthy	CD14 Mono	13	42990599	42991099	8.91081e-12	2.10722	0.000143555	1.15034
MRSA_vs_Healthy	CD14 Mono	2	73690596	73691096	9.33531e-12	0.786208	0.00605456	1.1523
MRSA_vs_Healthy	CD14 Mono	1	2232749	2233249	1.04758e-11	4.46833	3.90025e-06	1.23489
MRSA_vs_Healthy	CD14 Mono	6	26171195	26171695	1.13796e-11	1.32053	0.0168629	0.637071
MRSA_vs_Healthy	CD14 Mono	13	113297545	113298045	1.14224e-11	3.48624	0.00276677	0.798886
MRSA_vs_Healthy	CD14 Mono	13	42971933	42972433	1.14582e-11	1.40781	0.000537649	0.944459
MRSA_vs_Healthy	CD14 Mono	3	113736963	113737463	1.15773e-11	1.70859	0.0025508	1.19977
MRSA_vs_Healthy	CD14 Mono	10	47230491	47230991	1.199e-11	3.45962	0.00375066	0.832512
MRSA_vs_Healthy	CD14 Mono	16	22691205	22691705	1.27007e-11	0.979481	0.0289071	0.719413
MRSA_vs_Healthy	CD14 Mono	5	102853541	102854041	1.29738e-11	2.19838	2.58011e-05	1.10552
MRSA_vs_Healthy	CD14 Mono	15	42577383	42577883	1.41911e-11	-2.57566	0.000146533	-1.39219
MRSA_vs_Healthy	CD14 Mono	16	25019847	25020347	1.56015e-11	0.813852	0.00905084	1.09157
MRSA_vs_Healthy	CD14 Mono	3	167881995	167882495	1.56591e-11	1.02945	1.83796e-05	0.808311
MRSA_vs_Healthy	CD14 Mono	7	93723334	93723834	1.63834e-11	0.627294	0.0338668	0.363414
MRSA_vs_Healthy	CD14 Mono	5	124848927	124849427	1.6547e-11	1.16952	0.0165109	0.857986
MRSA_vs_Healthy	CD14 Mono	17	7627652	7628152	1.7547e-11	0.928769	0.00317335	1.06445
MRSA_vs_Healthy	CD14 Mono	1	156117640	156118140	1.82487e-11	1.17913	0.0236589	0.493375
MRSA_vs_Healthy	CD14 Mono	1	154405933	154406433	1.92041e-11	1.55693	0.00185304	1.27034
MRSA_vs_Healthy	CD14 Mono	2	217624224	217624724	1.95247e-11	1.44826	0.00300281	0.824984
MRSA_vs_Healthy	CD14 Mono	8	128205801	128206301	2.07328e-11	1.60746	8.38565e-06	1.01519
MRSA_vs_Healthy	CD14 Mono	3	71728349	71728849	2.07546e-11	2.19606	0.0006444	1.33585
MRSA_vs_Healthy	CD14 Mono	1	89721257	89721757	2.10355e-11	1.49452	0.00487075	1.07559
MRSA_vs_Healthy	CD14 Mono	7	51901771	51902271	2.13353e-11	0.591332	0.0121997	0.660001
MRSA_vs_Healthy	CD14 Mono	19	38313215	38313715	2.20345e-11	4.13311	0.00292443	0.750668
MRSA_vs_Healthy	CD14 Mono	3	113494044	113494544	2.26298e-11	1.71427	7.10865e-05	0.891554
MRSA_vs_Healthy	CD14 Mono	2	191385719	191386219	2.41712e-11	3.39557	8.19339e-07	0.994579
MRSA_vs_Healthy	CD14 Mono	1	181041829	181042329	2.45983e-11	0.539114	0.017255	0.670664
MRSA_vs_Healthy	CD14 Mono	2	3109463	3109963	2.65891e-11	1.8894	0.000531082	1.43738
MRSA_vs_Healthy	CD14 Mono	2	156323869	156324369	2.85334e-11	1.40924	0.0122591	0.775664
MRSA_vs_Healthy	CD14 Mono	10	86698381	86698881	2.95836e-11	0.896442	0.00191467	0.74551
MRSA_vs_Healthy	CD14 Mono	2	68424354	68424854	3.11665e-11	1.57766	0.000107657	1.30139
MRSA_vs_Healthy	CD14 Mono	6	144343658	144344158	3.19469e-11	1.54123	0.000303831	0.7655
MRSA_vs_Healthy	CD14 Mono	17	59507095	59507595	3.29194e-11	1.05318	0.00267313	1.15466
MRSA_vs_Healthy	CD14 Mono	6	135506238	135506738	3.33788e-11	0.556797	0.00748536	1.12496
MRSA_vs_Healthy	CD14 Mono	7	148772492	148772992	3.35728e-11	1.07462	0.00785012	1.2424
MRSA_vs_Healthy	CD14 Mono	17	38706894	38707394	3.86556e-11	0.844203	4.37385e-05	0.457549
MRSA_vs_Healthy	CD14 Mono	3	168346964	168347464	4.01194e-11	1.89949	0.00137511	1.50892
MRSA_vs_Healthy	CD14 Mono	6	36849906	36850406	4.06078e-11	1.97868	0.00442739	1.161
MRSA_vs_Healthy	CD14 Mono	5	96615155	96615655	4.11541e-11	1.52713	0.00559775	0.956636
MRSA_vs_Healthy	CD14 Mono	15	42635739	42636239	4.11784e-11	-1.41288	0.0308931	-0.765722
MRSA_vs_Healthy	CD14 Mono	10	119642475	119642975	4.94487e-11	2.03317	0.000209107	0.910978
MRSA_vs_Healthy	CD14 Mono	2	17270845	17271345	5.11657e-11	0.626591	0.008315	0.527341
MRSA_vs_Healthy	CD14 Mono	6	144216013	144216513	5.4119e-11	1.64441	0.00366378	1.00318
MRSA_vs_Healthy	CD14 Mono	22	36239411	36239911	5.4345e-11	3.59429	4.00425e-09	1.61806
MRSA_vs_Healthy	CD14 Mono	1	230104573	230105073	5.44691e-11	1.5405	4.72043e-05	1.40753
MRSA_vs_Healthy	CD14 Mono	10	46308071	46308571	6.2951e-11	4.22144	6.58364e-06	0.820228
MRSA_vs_Healthy	CD14 Mono	18	27876703	27877203	6.39931e-11	1.96004	0.000541864	0.714552
MRSA_vs_Healthy	CD14 Mono	1	116508949	116509449	6.40207e-11	1.32394	0.000939652	0.890108
MRSA_vs_Healthy	CD14 Mono	19	1941153	1941653	6.41769e-11	2.31917	0.000946948	0.968279
MRSA_vs_Healthy	CD14 Mono	22	22868809	22869309	6.61453e-11	2.792	0.00522573	1.02595
MRSA_vs_Healthy	CD14 Mono	6	31068807	31069307	6.62265e-11	1.44608	0.000529089	0.881434
MRSA_vs_Healthy	CD14 Mono	20	56415104	56415604	6.9585e-11	0.814401	0.0352693	0.73072
MRSA_vs_Healthy	CD14 Mono	18	27973250	27973750	7.17759e-11	4.79587	3.99106e-08	2.10263
MRSA_vs_Healthy	CD14 Mono	5	173159638	173160138	7.32393e-11	1.00869	0.000769742	0.92098
MRSA_vs_Healthy	CD14 Mono	2	206249989	206250489	7.86822e-11	1.00678	0.00105078	0.837301
MRSA_vs_Healthy	CD14 Mono	17	3679007	3679507	7.95403e-11	0.874318	0.021394	0.953888
MRSA_vs_Healthy	CD14 Mono	1	64987519	64988019	8.31778e-11	1.1112	0.012056	1.08249
MRSA_vs_Healthy	CD14 Mono	15	41866061	41866561	8.62436e-11	3.46152	6.74174e-05	1.82014
MRSA_vs_Healthy	CD14 Mono	15	42504646	42505146	8.82874e-11	-3.61182	0.00889102	-1.30164
MRSA_vs_Healthy	CD14 Mono	17	75625830	75626330	8.99374e-11	1.0606	0.00152656	0.774026
MRSA_vs_Healthy	CD14 Mono	3	192188162	192188662	1.05154e-10	1.8882	0.000240808	1.27266
MRSA_vs_Healthy	CD14 Mono	19	18253714	18254214	1.05508e-10	0.942245	0.00204312	1.11603
MRSA_vs_Healthy	CD14 Mono	12	94459690	94460190	1.0737e-10	0.775271	0.00394636	1.06236
MRSA_vs_Healthy	CD14 Mono	6	144173960	144174460	1.11877e-10	2.08925	0.0037404	0.987155
MRSA_vs_Healthy	CD14 Mono	13	109790065	109790565	1.15868e-10	0.649365	0.00847694	0.812594
MRSA_vs_Healthy	CD14 Mono	1	154418881	154419381	1.23701e-10	1.63007	0.000331489	1.23226
MRSA_vs_Healthy	CD14 Mono	4	55330170	55330670	1.30165e-10	1.1597	2.7848e-05	0.884279
MRSA_vs_Healthy	CD14 Mono	3	50396297	50396797	1.31852e-10	0.809799	0.001616	1.09623
MRSA_vs_Healthy	CD14 Mono	15	70099957	70100457	1.33697e-10	1.81431	0.00260899	1.35998
MRSA_vs_Healthy	CD14 Mono	8	64630281	64630781	1.35411e-10	0.714371	0.00123979	1.75796
MRSA_vs_Healthy	CD14 Mono	9	111525542	111526042	1.38125e-10	2.91251	1.56052e-05	1.28043
MRSA_vs_Healthy	CD14 Mono	1	235910554	235911054	1.51369e-10	3.12043	0.00181682	1.28993
MRSA_vs_Healthy	CD14 Mono	22	19193255	19193755	1.52598e-10	2.12269	0.00146951	0.923142
MRSA_vs_Healthy	CD14 Mono	17	44091019	44091519	1.5735e-10	1.00465	0.0157858	1.02409
MRSA_vs_Healthy	CD14 Mono	14	102869084	102869584	1.59064e-10	1.47139	3.66709e-06	0.807418
MRSA_vs_Healthy	CD14 Mono	5	172772790	172773290	1.59577e-10	0.602831	0.00628648	0.546398
MRSA_vs_Healthy	CD14 Mono	1	27630966	27631466	1.63192e-10	1.60624	0.000209957	1.76481
MRSA_vs_Healthy	CD14 Mono	21	38853367	38853867	1.68742e-10	0.986182	0.00418299	0.894809
MRSA_vs_Healthy	CD14 Mono	5	4212254	4212754	1.7385e-10	1.16876	0.0157271	1.16852
MRSA_vs_Healthy	CD14 Mono	11	968735	969235	1.75765e-10	1.19738	0.0115337	1.15538
MRSA_vs_Healthy	CD14 Mono	3	192063504	192064004	1.77448e-10	1.5691	4.31147e-06	1.45157
MRSA_vs_Healthy	CD14 Mono	9	83308965	83309465	1.88048e-10	1.78238	0.00141086	0.626044
MRSA_vs_Healthy	CD14 Mono	3	172522110	172522610	1.94683e-10	1.17926	0.0080437	0.701664
MRSA_vs_Healthy	CD14 Mono	1	244349745	244350245	1.95742e-10	1.46326	0.000312946	1.17237
MRSA_vs_Healthy	CD14 Mono	15	42581358	42581858	1.96412e-10	-2.50592	9.75901e-05	-1.7263
MRSA_vs_Healthy	CD14 Mono	14	103056783	103057283	2.05971e-10	2.69611	7.09688e-05	0.705881
MRSA_vs_Healthy	CD14 Mono	14	105189766	105190266	2.06144e-10	1.44318	0.00290867	0.746578
MRSA_vs_Healthy	CD14 Mono	9	113511080	113511580	2.14941e-10	3.56965	0.0216845	0.620844
MRSA_vs_Healthy	CD14 Mono	20	63980814	63981314	2.15494e-10	0.729883	0.00213223	0.551517
MRSA_vs_Healthy	CD14 Mono	3	113695293	113695793	2.16531e-10	1.36305	1.30721e-05	0.784968
MRSA_vs_Healthy	CD14 Mono	1	110639937	110640437	2.25182e-10	1.18184	0.00999616	0.752325
MRSA_vs_Healthy	CD14 Mono	3	192846780	192847280	2.42162e-10	0.893859	0.000669409	0.726695
MRSA_vs_Healthy	CD14 Mono	18	27858229	27858729	2.48292e-10	1.81364	0.000133169	1.42018
MRSA_vs_Healthy	CD14 Mono	2	98749001	98749501	2.49887e-10	1.47028	0.000150696	0.961106
MRSA_vs_Healthy	CD14 Mono	11	1862910	1863410	2.53091e-10	1.21281	0.00588681	0.746583
MRSA_vs_Healthy	CD14 Mono	3	190515886	190516386	2.57734e-10	1.1571	1.36806e-05	0.82866
MRSA_vs_Healthy	CD14 Mono	23	154019705	154020205	2.73733e-10	0.599932	0.0414719	0.568038
MRSA_vs_Healthy	CD14 Mono	22	22167727	22168227	2.79695e-10	-2.52309	0.00183293	-1.13771
MRSA_vs_Healthy	CD14 Mono	15	81056232	81056732	2.86091e-10	1.4461	0.00105607	1.16463
MRSA_vs_Healthy	CD14 Mono	9	92381700	92382200	2.90502e-10	1.94831	0.0218296	0.724211
MRSA_vs_Healthy	CD14 Mono	6	136792898	136793398	3.10817e-10	0.519274	0.00199068	0.814491
MRSA_vs_Healthy	CD14 Mono	23	53262140	53262640	3.1178e-10	1.07225	0.00524846	0.720463
MRSA_vs_Healthy	CD14 Mono	1	15259461	15259961	3.12575e-10	0.981343	1.85562e-05	0.982359
MRSA_vs_Healthy	CD14 Mono	11	66001977	66002477	3.19295e-10	1.39415	0.0277074	0.979784
MRSA_vs_Healthy	CD14 Mono	6	159959849	159960349	3.30859e-10	0.510629	0.0215202	0.884821
MRSA_vs_Healthy	CD14 Mono	3	113686024	113686524	3.50575e-10	1.56927	0.000127887	1.1645
MRSA_vs_Healthy	CD14 Mono	7	39589686	39590186	3.66489e-10	-0.693219	0.00155615	-0.606828
MRSA_vs_Healthy	CD14 Mono	9	120944409	120944909	3.70058e-10	1.45524	0.0175489	1.2153
MRSA_vs_Healthy	CD14 Mono	1	66729041	66729541	3.77435e-10	0.733312	0.0281135	0.704322
MRSA_vs_Healthy	CD14 Mono	15	74695228	74695728	3.85075e-10	1.1605	0.000356282	0.898544
MRSA_vs_Healthy	CD14 Mono	4	112322789	112323289	4.51716e-10	1.22906	0.000104243	1.20062
MRSA_vs_Healthy	CD14 Mono	9	114290947	114291447	4.67904e-10	2.58799	3.02021e-05	1.07022
MRSA_vs_Healthy	CD14 Mono	16	2003763	2004263	4.70817e-10	1.07797	0.00989546	1.29045
MRSA_vs_Healthy	CD14 Mono	10	110274153	110274653	4.71663e-10	2.01971	0.027419	0.893801
MRSA_vs_Healthy	CD14 Mono	16	81895855	81896355	5.33173e-10	1.69776	9.72304e-05	1.70776
MRSA_vs_Healthy	CD14 Mono	19	41352341	41352841	5.45639e-10	0.550481	5.60968e-06	1.39308
MRSA_vs_Healthy	CD14 Mono	7	141675719	141676219	5.54171e-10	1.19722	0.00162308	1.42967
MRSA_vs_Healthy	CD14 Mono	6	88165234	88165734	5.80305e-10	1.42827	0.000870119	1.11318
MRSA_vs_Healthy	CD14 Mono	3	192261362	192261862	5.97625e-10	1.62594	0.00531499	1.35583
MRSA_vs_Healthy	CD14 Mono	6	3194868	3195368	6.45636e-10	2.21418	0.0135455	1.06574
MRSA_vs_Healthy	CD14 Mono	3	171746794	171747294	6.48822e-10	1.35137	0.00117837	1.2454
MRSA_vs_Healthy	CD14 Mono	1	12149187	12149687	6.61421e-10	4.63235	1.29976e-08	1.06574
MRSA_vs_Healthy	CD14 Mono	7	141071764	141072264	6.92145e-10	1.25502	8.26762e-08	1.36343
MRSA_vs_Healthy	CD14 Mono	15	51597848	51598348	7.10815e-10	1.81799	0.00793392	0.38037
MRSA_vs_Healthy	CD14 Mono	6	118315881	118316381	7.36327e-10	1.14477	0.00239683	1.26392
MRSA_vs_Healthy	CD14 Mono	17	38710673	38711173	7.45974e-10	1.63304	0.0138425	0.741734
MRSA_vs_Healthy	CD14 Mono	6	154277179	154277679	7.68716e-10	1.12489	0.00213349	1.01217
MRSA_vs_Healthy	CD14 Mono	10	47167232	47167732	7.76275e-10	1.95839	3.52343e-06	1.42953
MRSA_vs_Healthy	CD14 Mono	17	41324997	41325497	8.55289e-10	-3.02697	0.012033	-0.968719
MRSA_vs_Healthy	CD14 Mono	20	35664007	35664507	8.7325e-10	3.77538	0.00564519	1.03971
MRSA_vs_Healthy	CD14 Mono	5	90802664	90803164	9.88181e-10	0.89834	0.0267012	0.960645
MRSA_vs_Healthy	CD14 Mono	22	46552663	46553163	1.02047e-09	1.40425	0.00391098	1.14646
MRSA_vs_Healthy	CD14 Mono	7	75914817	75915317	1.03995e-09	1.78398	0.00042658	1.0691
MRSA_vs_Healthy	CD14 Mono	15	41691503	41692003	1.04523e-09	1.95309	0.00089989	1.2332
MRSA_vs_Healthy	CD14 Mono	9	132770054	132770554	1.06432e-09	0.887553	0.00920906	0.927704
MRSA_vs_Healthy	CD14 Mono	19	1956797	1957297	1.11808e-09	1.88289	0.000207616	1.26075
MRSA_vs_Healthy	CD14 Mono	7	22821109	22821609	1.15044e-09	1.01383	0.00362689	1.04786
MRSA_vs_Healthy	CD14 Mono	3	131737272	131737772	1.15535e-09	1.55103	0.00164564	0.989185
MRSA_vs_Healthy	CD14 Mono	8	128226270	128226770	1.19929e-09	3.07039	0.00029022	1.11275
MRSA_vs_Healthy	CD14 Mono	2	168543077	168543577	1.21259e-09	0.539981	0.00655219	0.484326
MRSA_vs_Healthy	CD14 Mono	1	27629584	27630084	1.25127e-09	2.50975	0.000833804	1.12978
MRSA_vs_Healthy	CD14 Mono	7	158710677	158711177	1.25771e-09	1.02152	0.0247393	0.845854
MRSA_vs_Healthy	CD14 Mono	3	49295938	49296438	1.25988e-09	3.53042	0.0108005	0.5683
MRSA_vs_Healthy	CD14 Mono	7	155291018	155291518	1.27867e-09	1.89123	0.00305276	0.773663
MRSA_vs_Healthy	CD14 Mono	3	113667874	113668374	1.316e-09	2.23876	0.000416896	1.01279
MRSA_vs_Healthy	CD14 Mono	22	37952213	37952713	1.34919e-09	1.31587	0.0185102	0.812584
MRSA_vs_Healthy	CD14 Mono	11	65112460	65112960	1.38722e-09	1.82181	0.000265584	0.997095
MRSA_vs_Healthy	CD14 Mono	15	65304785	65305285	1.39927e-09	0.68568	0.000304254	1.15594
MRSA_vs_Healthy	CD14 Mono	19	8336206	8336706	1.41527e-09	1.85721	0.000327678	1.34681
MRSA_vs_Healthy	CD14 Mono	5	116972308	116972808	1.44467e-09	1.85119	4.58553e-05	1.29574
MRSA_vs_Healthy	CD14 Mono	20	24681734	24682234	1.47513e-09	1.23034	6.99683e-06	1.06995
MRSA_vs_Healthy	CD14 Mono	19	573518	574018	1.4959e-09	1.57951	0.0211354	0.575834
MRSA_vs_Healthy	CD14 Mono	17	41308863	41309363	1.53849e-09	-2.38678	0.00312524	-1.30087
MRSA_vs_Healthy	CD14 Mono	17	82627750	82628250	1.56052e-09	1.86538	0.014497	0.60491
MRSA_vs_Healthy	CD14 Mono	20	40503042	40503542	1.65141e-09	2.09115	0.000152671	1.20044
MRSA_vs_Healthy	CD14 Mono	2	10914626	10915126	1.68691e-09	2.92699	0.000120255	1.50062
MRSA_vs_Healthy	CD14 Mono	8	17320943	17321443	1.69669e-09	1.78543	0.00131122	1.38787
MRSA_vs_Healthy	CD14 Mono	2	227839735	227840235	1.72514e-09	1.06799	0.000168801	0.838574
MRSA_vs_Healthy	CD14 Mono	2	237673025	237673525	1.77311e-09	0.935211	0.00445979	0.841487
MRSA_vs_Healthy	CD14 Mono	10	117444055	117444555	1.7746e-09	1.33857	0.000187496	1.03823
MRSA_vs_Healthy	CD14 Mono	10	88060120	88060620	1.80245e-09	2.20329	0.0014203	1.31125
MRSA_vs_Healthy	CD14 Mono	13	73618849	73619349	1.82768e-09	2.80315	0.000521296	1.37155
MRSA_vs_Healthy	CD14 Mono	3	190575396	190575896	1.84483e-09	1.03228	0.020715	0.754437
MRSA_vs_Healthy	CD14 Mono	2	3100402	3100902	1.85346e-09	1.03981	0.023064	0.406837
MRSA_vs_Healthy	CD14 Mono	2	33520946	33521446	2.16503e-09	1.17074	0.00490375	0.899628
MRSA_vs_Healthy	CD14 Mono	2	230172273	230172773	2.2127e-09	0.954985	0.00587154	1.27316
MRSA_vs_Healthy	CD14 Mono	4	173518347	173518847	2.25777e-09	1.06958	0.00823458	1.01292
MRSA_vs_Healthy	CD14 Mono	1	151939720	151940220	2.31727e-09	1.20439	0.00374847	1.06771
MRSA_vs_Healthy	CD14 Mono	1	26276155	26276655	2.32374e-09	1.36781	3.3849e-08	0.865008
MRSA_vs_Healthy	CD14 Mono	20	63570192	63570692	2.32868e-09	1.26099	0.00479815	1.27778
MRSA_vs_Healthy	CD14 Mono	15	42575225	42575725	2.45885e-09	-2.47687	0.00109303	-1.44147
MRSA_vs_Healthy	CD14 Mono	6	158780519	158781019	2.46655e-09	2.2713	0.00366543	0.881356
MRSA_vs_Healthy	CD14 Mono	10	86888861	86889361	2.60654e-09	1.50974	0.0181409	0.538624
MRSA_vs_Healthy	CD14 Mono	3	192569961	192570461	2.66171e-09	2.93635	0.00940482	0.784484
MRSA_vs_Healthy	CD14 Mono	7	155282642	155283142	2.68138e-09	1.45109	0.0354532	0.872635
MRSA_vs_Healthy	CD14 Mono	4	173519091	173519591	2.79871e-09	3.51772	4.78367e-07	1.13448
MRSA_vs_Healthy	CD14 Mono	7	73690875	73691375	2.99621e-09	1.16399	0.00170653	1.36686
MRSA_vs_Healthy	CD14 Mono	6	72955610	72956110	3.09182e-09	0.760683	0.0197825	0.752996
MRSA_vs_Healthy	CD14 Mono	10	119653157	119653657	3.21547e-09	1.75271	0.000164999	0.696956
MRSA_vs_Healthy	CD14 Mono	6	102893039	102893539	3.30375e-09	0.766066	0.00185557	0.919751
MRSA_vs_Healthy	CD14 Mono	2	74531345	74531845	3.33668e-09	1.90705	0.0133056	1.16023
MRSA_vs_Healthy	CD14 Mono	10	47165112	47165612	3.54988e-09	1.74135	0.00185699	0.822862
MRSA_vs_Healthy	CD14 Mono	7	128381168	128381668	3.63671e-09	1.45584	0.00101193	0.50317
MRSA_vs_Healthy	CD14 Mono	5	156401377	156401877	3.67887e-09	1.05613	3.81719e-06	0.437523
MRSA_vs_Healthy	CD14 Mono	3	141294293	141294793	3.6868e-09	1.91016	5.55318e-05	1.08906
MRSA_vs_Healthy	CD14 Mono	10	119511914	119512414	3.78462e-09	0.911148	0.00448672	1.12001
MRSA_vs_Healthy	CD14 Mono	17	38277140	38277640	3.8563e-09	1.57457	0.000238078	1.02767
MRSA_vs_Healthy	CD14 Mono	3	159977237	159977737	3.89351e-09	0.785375	1.85221e-07	1.66623
MRSA_vs_Healthy	CD14 Mono	4	99947844	99948344	4.06602e-09	1.29896	0.000308164	1.42678
MRSA_vs_Healthy	CD14 Mono	1	92663792	92664292	4.09183e-09	1.18883	0.00555828	0.859088
MRSA_vs_Healthy	CD14 Mono	13	42991103	42991603	4.13006e-09	1.45431	0.000616199	1.38462
MRSA_vs_Healthy	CD14 Mono	6	52968453	52968953	4.5481e-09	1.22486	0.00535876	1.11014
MRSA_vs_Healthy	CD14 Mono	2	20423011	20423511	4.58611e-09	1.67116	0.000972814	1.16653
MRSA_vs_Healthy	CD14 Mono	19	16078060	16078560	4.99293e-09	1.12439	0.00448022	1.09674
MRSA_vs_Healthy	CD14 Mono	1	2245419	2245919	5.30447e-09	1.76571	2.25369e-07	0.956785
MRSA_vs_Healthy	CD14 Mono	1	25020424	25020924	5.60254e-09	1.55101	0.0106854	0.782676
MRSA_vs_Healthy	CD14 Mono	7	28662176	28662676	5.61161e-09	1.54119	0.0279565	0.815998
MRSA_vs_Healthy	CD14 Mono	7	155721963	155722463	6.00759e-09	2.69755	4.83277e-06	1.74112
MRSA_vs_Healthy	CD14 Mono	2	7467980	7468480	6.03645e-09	2.64708	1.37036e-07	0.574012
MRSA_vs_Healthy	CD14 Mono	2	231666821	231667321	6.17751e-09	1.72574	0.00247321	1.05579
MRSA_vs_Healthy	CD14 Mono	1	206769317	206769817	6.29953e-09	2.5744	0.0112999	0.453702
MRSA_vs_Healthy	CD14 Mono	17	41308298	41308798	6.34706e-09	-1.86392	0.00265374	-1.17538
MRSA_vs_Healthy	CD14 Mono	6	71124195	71124695	6.37408e-09	0.938984	4.15365e-05	1.14796
MRSA_vs_Healthy	CD14 Mono	15	70508578	70509078	6.46247e-09	1.89885	0.00289376	1.19842
MRSA_vs_Healthy	CD14 Mono	19	1904226	1904726	6.80203e-09	1.53502	0.00327106	1.05496
MRSA_vs_Healthy	CD14 Mono	2	156329900	156330400	6.96342e-09	0.958068	0.000941284	1.6075
MRSA_vs_Healthy	CD14 Mono	2	74425315	74425815	7.29243e-09	0.646864	0.00184166	0.900502
MRSA_vs_Healthy	CD14 Mono	20	32507050	32507550	7.47552e-09	2.16176	0.000268681	1.7152
MRSA_vs_Healthy	CD14 Mono	5	6355835	6356335	7.8157e-09	2.16654	0.00178995	1.37206
MRSA_vs_Healthy	CD14 Mono	16	24539857	24540357	8.43124e-09	2.59055	3.59998e-09	0.736154
MRSA_vs_Healthy	CD14 Mono	3	185176686	185177186	8.54704e-09	0.69982	0.000688073	1.2226
MRSA_vs_Healthy	CD14 Mono	15	77436781	77437281	8.64706e-09	0.99825	0.0026224	0.90831
MRSA_vs_Healthy	CD14 Mono	22	39472547	39473047	8.81313e-09	1.34899	0.000564567	1.56043
MRSA_vs_Healthy	CD14 Mono	11	3807768	3808268	8.93846e-09	1.70326	0.00215015	1.279
MRSA_vs_Healthy	CD14 Mono	5	50672528	50673028	8.94085e-09	1.86806	0.0174248	0.525437
MRSA_vs_Healthy	CD14 Mono	10	12262506	12263006	9.01029e-09	1.42987	3.79727e-05	1.41425
MRSA_vs_Healthy	CD14 Mono	19	1951779	1952279	9.0656e-09	1.09405	0.000702765	1.39633
MRSA_vs_Healthy	CD14 Mono	7	140214012	140214512	9.1332e-09	-0.537985	0.00795355	-0.591
MRSA_vs_Healthy	CD14 Mono	4	170055167	170055667	9.17837e-09	1.86625	0.0267017	0.561416
MRSA_vs_Healthy	CD14 Mono	1	2299740	2300240	9.43943e-09	1.50615	6.20337e-05	1.22899
MRSA_vs_Healthy	CD14 Mono	3	32952562	32953062	9.55781e-09	1.82743	0.00016115	1.2179
MRSA_vs_Healthy	CD14 Mono	8	142469775	142470275	9.99433e-09	2.22977	7.09233e-05	1.32879
MRSA_vs_Healthy	CD14 Mono	2	55231206	55231706	1.02517e-08	0.75323	0.00389261	0.808725
MRSA_vs_Healthy	CD14 Mono	17	67392852	67393352	1.05532e-08	2.53342	3.61249e-05	2.02211
MRSA_vs_Healthy	CD14 Mono	2	231662209	231662709	1.10501e-08	0.998774	0.000161701	0.838967
MRSA_vs_Healthy	CD14 Mono	2	74428842	74429342	1.12362e-08	1.54095	0.00027916	1.30221
MRSA_vs_Healthy	CD14 Mono	3	69209377	69209877	1.20106e-08	1.38939	0.0235191	0.583596
MRSA_vs_Healthy	CD14 Mono	5	165227208	165227708	1.20524e-08	1.45665	0.00269814	0.602625
MRSA_vs_Healthy	CD14 Mono	10	86669462	86669962	1.21208e-08	3.31185	0.00305244	0.669001
MRSA_vs_Healthy	CD14 Mono	19	1960105	1960605	1.40863e-08	1.32	0.00782173	0.786695
MRSA_vs_Healthy	CD14 Mono	22	31630229	31630729	1.44156e-08	0.796481	0.00288079	1.47083
MRSA_vs_Healthy	CD14 Mono	22	22167149	22167649	1.49011e-08	-2.29877	0.000244095	-1.52071
MRSA_vs_Healthy	CD14 Mono	3	109072096	109072596	1.49667e-08	0.998111	0.000126479	0.640737
MRSA_vs_Healthy	CD14 Mono	12	47804630	47805130	1.51469e-08	2.90581	8.10198e-05	1.10425
MRSA_vs_Healthy	CD14 Mono	15	65287464	65287964	1.52754e-08	3.21918	0.0329746	0.278438
MRSA_vs_Healthy	CD14 Mono	13	112716259	112716759	1.53656e-08	3.25953	0.00264773	0.742602
MRSA_vs_Healthy	CD14 Mono	1	12159724	12160224	1.54455e-08	3.15476	0.00322741	0.718154
MRSA_vs_Healthy	CD14 Mono	7	91050606	91051106	1.55025e-08	1.25286	8.65747e-05	0.913523
MRSA_vs_Healthy	CD14 Mono	22	48331873	48332373	1.58645e-08	1.06595	0.00035808	1.12474
MRSA_vs_Healthy	CD14 Mono	9	114447061	114447561	1.62539e-08	0.962058	0.0142472	0.705298
MRSA_vs_Healthy	CD14 Mono	20	20368814	20369314	1.66022e-08	1.56955	0.00254688	0.987191
MRSA_vs_Healthy	CD14 Mono	5	76635201	76635701	1.67988e-08	1.1503	9.20523e-05	0.957233
MRSA_vs_Healthy	CD14 Mono	7	297904	298404	1.76231e-08	1.50174	0.000424258	1.29775
MRSA_vs_Healthy	CD14 Mono	19	2500037	2500537	1.76633e-08	0.546078	0.00254826	0.500155
MRSA_vs_Healthy	CD14 Mono	15	93088662	93089162	1.80236e-08	-1.46968	0.000736227	-0.861846
MRSA_vs_Healthy	CD14 Mono	3	191416899	191417399	1.8112e-08	3.23648	2.78404e-07	1.30748
MRSA_vs_Healthy	CD14 Mono	22	22164474	22164974	1.86694e-08	-2.23833	1.25623e-05	-1.27893
MRSA_vs_Healthy	CD14 Mono	3	190565794	190566294	1.93179e-08	0.73406	0.0483407	0.658042
MRSA_vs_Healthy	CD14 Mono	17	41326024	41326524	1.93886e-08	-1.26285	1.74542e-05	-1.36298
MRSA_vs_Healthy	CD14 Mono	13	44231934	44232434	1.9737e-08	1.39608	0.00335029	0.841068
MRSA_vs_Healthy	CD14 Mono	11	86740984	86741484	2.14385e-08	2.4978	0.000439623	1.48904
MRSA_vs_Healthy	CD14 Mono	6	36544131	36544631	2.18724e-08	2.09854	7.73017e-06	0.455027
MRSA_vs_Healthy	CD14 Mono	6	154767371	154767871	2.24153e-08	1.92893	0.00386194	0.747736
MRSA_vs_Healthy	CD14 Mono	20	32357419	32357919	2.25928e-08	1.41079	0.000394156	1.43946
MRSA_vs_Healthy	CD14 Mono	23	154040238	154040738	2.33277e-08	2.05296	2.45045e-05	1.53915
MRSA_vs_Healthy	CD14 Mono	2	200846473	200846973	2.35794e-08	1.24511	9.67636e-05	1.27655
MRSA_vs_Healthy	CD14 Mono	6	120590020	120590520	2.42492e-08	1.26792	0.00276646	1.36654
MRSA_vs_Healthy	CD14 Mono	3	150547251	150547751	2.4781e-08	2.39639	0.0398568	0.475816
MRSA_vs_Healthy	CD14 Mono	22	20865262	20865762	2.48256e-08	2.67985	8.13361e-05	1.45622
MRSA_vs_Healthy	CD14 Mono	7	151368045	151368545	2.49928e-08	1.89561	1.78671e-06	1.22916
MRSA_vs_Healthy	CD14 Mono	3	14110224	14110724	2.52667e-08	2.17062	0.000293313	1.02664
MRSA_vs_Healthy	CD14 Mono	17	50944513	50945013	2.58615e-08	1.90304	0.0010985	0.973633
MRSA_vs_Healthy	CD14 Mono	15	28738872	28739372	2.62237e-08	1.98116	0.00600802	0.704093
MRSA_vs_Healthy	CD14 Mono	10	86955916	86956416	2.7103e-08	1.44728	0.000463281	0.459799
MRSA_vs_Healthy	CD14 Mono	2	189382415	189382915	2.72547e-08	1.16549	0.0184343	0.667609
MRSA_vs_Healthy	CD14 Mono	11	19664932	19665432	2.72547e-08	1.73362	2.34842e-06	1.78045
MRSA_vs_Healthy	CD14 Mono	7	135960723	135961223	2.7813e-08	2.48624	1.62307e-05	2.22266
MRSA_vs_Healthy	CD14 Mono	5	124748192	124748692	3.02315e-08	1.95017	2.75366e-05	1.41954
MRSA_vs_Healthy	CD14 Mono	10	119658860	119659360	3.10689e-08	3.76848	0.000423147	1.70358
MRSA_vs_Healthy	CD14 Mono	11	3202699	3203199	3.11764e-08	0.692321	0.00257321	0.544421
MRSA_vs_Healthy	CD14 Mono	3	101467520	101468020	3.24639e-08	0.584452	0.0224543	0.308669
MRSA_vs_Healthy	CD14 Mono	14	24147140	24147640	3.25612e-08	2.54168	0.00216009	1.36086
MRSA_vs_Healthy	CD14 Mono	5	1504613	1505113	3.27704e-08	0.514365	0.0367818	0.478918
MRSA_vs_Healthy	CD14 Mono	7	91029406	91029906	3.29416e-08	1.99977	0.000932144	1.40631
MRSA_vs_Healthy	CD14 Mono	1	26287317	26287817	3.29496e-08	1.6344	0.000848558	1.04157
MRSA_vs_Healthy	CD14 Mono	5	90276757	90277257	3.33082e-08	0.799207	0.00217972	0.592336
MRSA_vs_Healthy	CD14 Mono	1	65001699	65002199	3.353e-08	1.25661	0.00434141	0.891141
MRSA_vs_Healthy	CD14 Mono	3	172461491	172461991	3.39915e-08	1.61143	0.0107455	1.22817
MRSA_vs_Healthy	CD14 Mono	15	35237931	35238431	3.58934e-08	0.75603	0.0254588	0.317576
MRSA_vs_Healthy	CD14 Mono	17	38704916	38705416	3.90707e-08	1.18257	0.0310545	0.716733
MRSA_vs_Healthy	CD14 Mono	2	190792815	190793315	3.91423e-08	2.38711	6.11295e-06	1.32951
MRSA_vs_Healthy	CD14 Mono	3	105862122	105862622	3.92596e-08	1.85667	0.000899061	1.37766
MRSA_vs_Healthy	CD14 Mono	8	17799760	17800260	4.11613e-08	1.38291	0.000143225	0.834415
MRSA_vs_Healthy	CD14 Mono	3	109422004	109422504	4.14281e-08	1.87613	0.000370517	1.34376
MRSA_vs_Healthy	CD14 Mono	8	95343672	95344172	4.20307e-08	0.690588	0.00274627	0.985525
MRSA_vs_Healthy	CD14 Mono	19	18386600	18387100	4.28944e-08	2.07892	0.000888811	1.30433
MRSA_vs_Healthy	CD14 Mono	15	63517715	63518215	4.45443e-08	0.886862	0.0120846	0.712223
MRSA_vs_Healthy	CD14 Mono	23	49166851	49167351	4.58473e-08	0.921368	0.0151696	0.503821
MRSA_vs_Healthy	CD14 Mono	19	5862650	5863150	4.75739e-08	2.99994	0.0146411	0.549027
MRSA_vs_Healthy	CD14 Mono	10	119597495	119597995	4.8909e-08	1.85313	0.0134042	0.412813
MRSA_vs_Healthy	CD14 Mono	1	12141004	12141504	4.93461e-08	0.614614	0.000103141	1.40402
MRSA_vs_Healthy	CD14 Mono	8	124129164	124129664	5.23283e-08	1.31173	0.000234548	0.985132
MRSA_vs_Healthy	CD14 Mono	13	19958362	19958862	5.26904e-08	0.550158	0.0396448	0.466985
MRSA_vs_Healthy	CD14 Mono	2	169370669	169371169	5.34264e-08	2.48807	2.22027e-06	1.95139
MRSA_vs_Healthy	CD14 Mono	6	45808530	45809030	5.64587e-08	1.03409	0.000347521	0.604607
MRSA_vs_Healthy	CD14 Mono	6	149365165	149365665	5.64587e-08	1.53014	0.000258509	1.8114
MRSA_vs_Healthy	CD14 Mono	22	28793032	28793532	5.66468e-08	1.94783	0.00054087	1.07847
MRSA_vs_Healthy	CD14 Mono	9	122931376	122931876	5.67523e-08	2.34196	0.00169296	0.702735
MRSA_vs_Healthy	CD14 Mono	22	42902074	42902574	5.79451e-08	0.842371	0.00132197	1.10569
MRSA_vs_Healthy	CD14 Mono	3	123076232	123076732	5.89899e-08	-0.69861	0.0162754	-0.696046
MRSA_vs_Healthy	CD14 Mono	1	12150456	12150956	5.98832e-08	1.32356	8.29897e-05	1.60439
MRSA_vs_Healthy	CD14 Mono	2	237669377	237669877	6.04634e-08	0.830552	0.0247511	0.846559
MRSA_vs_Healthy	CD14 Mono	1	41784890	41785390	6.17651e-08	0.64768	0.00911806	0.593471
MRSA_vs_Healthy	CD14 Mono	7	83830803	83831303	6.18024e-08	2.95755	0.00102289	1.03269
MRSA_vs_Healthy	CD14 Mono	10	119664338	119664838	6.20746e-08	0.594539	0.00415243	0.872783
MRSA_vs_Healthy	CD14 Mono	6	144175964	144176464	6.34263e-08	0.845299	0.00312406	0.931556
MRSA_vs_Healthy	CD14 Mono	3	30340689	30341189	6.39326e-08	0.908724	0.0113874	0.655654
MRSA_vs_Healthy	CD14 Mono	11	17275746	17276246	6.49787e-08	2.9795	1.1094e-05	2.21257
MRSA_vs_Healthy	CD14 Mono	6	90537008	90537508	6.58713e-08	1.24539	0.00085924	0.839245
MRSA_vs_Healthy	CD14 Mono	11	31370106	31370606	6.64507e-08	1.63011	0.00117699	0.616762
MRSA_vs_Healthy	CD14 Mono	8	93006412	93006912	6.65947e-08	0.729044	0.0332662	0.93509
MRSA_vs_Healthy	CD14 Mono	5	96081329	96081829	6.68478e-08	1.31474	0.0120818	0.970333
MRSA_vs_Healthy	CD14 Mono	2	160918878	160919378	6.75069e-08	2.19243	3.33044e-06	1.58681
MRSA_vs_Healthy	CD14 Mono	1	212482671	212483171	7.00195e-08	2.06132	0.0112208	1.10512
MRSA_vs_Healthy	CD14 Mono	1	220928267	220928767	7.07724e-08	-1.80442	0.0163832	-1.00325
MRSA_vs_Healthy	CD14 Mono	2	73112836	73113336	7.52096e-08	0.788423	0.0130028	0.41963
MRSA_vs_Healthy	CD14 Mono	15	42605093	42605593	7.53172e-08	-3.44549	0.0216739	-1.2365
MRSA_vs_Healthy	CD14 Mono	10	132592570	132593070	7.70223e-08	1.59761	0.000824029	1.60301
MRSA_vs_Healthy	CD14 Mono	7	23486609	23487109	7.7559e-08	1.06776	3.27801e-05	0.984143
MRSA_vs_Healthy	CD14 Mono	8	93109832	93110332	7.78756e-08	2.22048	0.0111228	0.651856
MRSA_vs_Healthy	CD14 Mono	15	42549079	42549579	8.20326e-08	-0.692006	0.000248447	-1.13807
MRSA_vs_Healthy	CD14 Mono	6	53310837	53311337	8.86224e-08	2.23529	0.0225971	0.79836
MRSA_vs_Healthy	CD14 Mono	2	66581683	66582183	8.90087e-08	2.52227	1.08438e-06	1.65956
MRSA_vs_Healthy	CD14 Mono	15	66116312	66116812	8.90398e-08	0.97222	0.0257477	0.369873
MRSA_vs_Healthy	CD14 Mono	1	30755722	30756222	8.92552e-08	1.98808	0.000331774	1.03151
MRSA_vs_Healthy	CD14 Mono	22	39471593	39472093	9.30183e-08	3.19864	0.00559411	0.774446
MRSA_vs_Healthy	CD14 Mono	8	56202157	56202657	9.72907e-08	1.75371	0.0179669	0.652612
MRSA_vs_Healthy	CD14 Mono	10	1217365	1217865	1.03914e-07	1.43077	0.0041507	0.914599
MRSA_vs_Healthy	CD14 Mono	2	43266627	43267127	1.08951e-07	1.32363	0.000820849	0.973897
MRSA_vs_Healthy	CD14 Mono	1	160863726	160864226	1.08998e-07	0.982112	8.29482e-05	1.2131
MRSA_vs_Healthy	CD14 Mono	9	114325419	114325919	1.12697e-07	1.66883	0.000107018	1.03204
MRSA_vs_Healthy	CD14 Mono	6	102619518	102620018	1.14473e-07	1.95006	0.0147553	0.969365
MRSA_vs_Healthy	CD14 Mono	23	45800934	45801434	1.17115e-07	2.40899	0.00139234	0.86382
MRSA_vs_Healthy	CD14 Mono	17	1113557	1114057	1.20937e-07	1.53583	0.000804923	0.862177
MRSA_vs_Healthy	CD14 Mono	12	26938702	26939202	1.24181e-07	0.511534	0.0358473	0.863805
MRSA_vs_Healthy	CD14 Mono	10	48571525	48572025	1.24583e-07	1.06522	0.0200163	0.92108
MRSA_vs_Healthy	CD14 Mono	9	114315929	114316429	1.25098e-07	1.19134	0.00404564	1.24438
MRSA_vs_Healthy	CD14 Mono	6	156265749	156266249	1.26037e-07	1.51352	0.00752174	1.33127
MRSA_vs_Healthy	CD14 Mono	20	32354844	32355344	1.26681e-07	0.907678	0.000135906	0.762972
MRSA_vs_Healthy	CD14 Mono	2	26619442	26619942	1.27186e-07	0.914846	0.00472348	0.802142
MRSA_vs_Healthy	CD14 Mono	20	22507142	22507642	1.31655e-07	0.923663	4.92655e-07	1.06236
MRSA_vs_Healthy	CD14 Mono	1	206744656	206745156	1.35061e-07	1.65174	0.0134692	1.10455
MRSA_vs_Healthy	CD14 Mono	12	76314573	76315073	1.36733e-07	0.772892	0.00885159	1.12183
MRSA_vs_Healthy	CD14 Mono	3	168248909	168249409	1.37507e-07	2.53438	0.0256047	0.34634
MRSA_vs_Healthy	CD14 Mono	1	26288485	26288985	1.39627e-07	1.71145	1.06359e-06	1.34561
MRSA_vs_Healthy	CD14 Mono	6	36853303	36853803	1.40763e-07	1.07825	0.0147726	1.10249
MRSA_vs_Healthy	CD14 Mono	1	15415877	15416377	1.42507e-07	0.689372	0.0032534	0.53734
MRSA_vs_Healthy	CD14 Mono	1	21051132	21051632	1.43008e-07	0.638696	0.00874566	0.934788
MRSA_vs_Healthy	CD14 Mono	8	128105118	128105618	1.48004e-07	2.70859	7.00462e-06	1.72399
MRSA_vs_Healthy	CD14 Mono	6	90562310	90562810	1.48016e-07	1.79817	0.0204488	1.3429
MRSA_vs_Healthy	CD14 Mono	15	42591525	42592025	1.48663e-07	-3.44146	0.02532	-1.2044
MRSA_vs_Healthy	CD14 Mono	17	41322255	41322755	1.49057e-07	-2.3751	0.00706915	-1.24797
MRSA_vs_Healthy	CD14 Mono	5	150567289	150567789	1.5009e-07	3.21847	0.00297779	1.16037
MRSA_vs_Healthy	CD14 Mono	1	32337806	32338306	1.50804e-07	0.773924	0.0114197	0.774297
MRSA_vs_Healthy	CD14 Mono	15	88393560	88394060	1.52374e-07	0.641309	0.0192798	0.853543
MRSA_vs_Healthy	CD14 Mono	2	203309651	203310151	1.52466e-07	-0.627091	0.00351737	-0.849118
MRSA_vs_Healthy	CD14 Mono	9	112753681	112754181	1.52548e-07	1.86402	0.00371588	0.950924
MRSA_vs_Healthy	CD14 Mono	1	119986992	119987492	1.56782e-07	2.8398	0.00487824	1.43258
MRSA_vs_Healthy	CD14 Mono	11	108412417	108412917	1.5785e-07	0.662674	0.0233735	0.5152
MRSA_vs_Healthy	CD14 Mono	8	83729842	83730342	1.6415e-07	0.676085	0.00281962	0.944635
MRSA_vs_Healthy	CD14 Mono	22	39490048	39490548	1.65955e-07	0.764366	0.0320428	0.315315
MRSA_vs_Healthy	CD14 Mono	2	74471957	74472457	1.66092e-07	1.17033	0.00197329	0.662054
MRSA_vs_Healthy	CD14 Mono	2	69507883	69508383	1.66521e-07	1.1562	0.00876859	1.05415
MRSA_vs_Healthy	CD14 Mono	5	134624110	134624610	1.66719e-07	2.03755	0.00027378	1.45629
MRSA_vs_Healthy	CD14 Mono	5	172768509	172769009	1.7103e-07	1.44487	6.41511e-07	0.802062
MRSA_vs_Healthy	CD14 Mono	10	117454461	117454961	1.72503e-07	2.20079	7.12106e-05	1.41174
MRSA_vs_Healthy	CD14 Mono	9	114288536	114289036	1.77776e-07	1.65265	0.0112277	0.822585
MRSA_vs_Healthy	CD14 Mono	1	231387933	231388433	1.77793e-07	3.72786	7.05899e-05	1.28076
MRSA_vs_Healthy	CD14 Mono	19	1478401	1478901	1.80395e-07	1.15597	7.33329e-05	1.21784
MRSA_vs_Healthy	CD14 Mono	10	17241549	17242049	1.81245e-07	0.601399	0.00989782	0.591708
MRSA_vs_Healthy	CD14 Mono	11	8910291	8910791	1.84524e-07	1.36066	0.00166438	0.754704
MRSA_vs_Healthy	CD14 Mono	4	170914995	170915495	1.89592e-07	-1.85995	0.00879007	-1.21137
MRSA_vs_Healthy	CD14 Mono	22	41910974	41911474	1.91239e-07	1.5356	0.00561123	1.13504
MRSA_vs_Healthy	CD14 Mono	11	64858742	64859242	1.97067e-07	1.83851	0.0284745	0.530899
MRSA_vs_Healthy	CD14 Mono	1	2297708	2298208	1.99382e-07	2.01268	2.29484e-07	0.862211
MRSA_vs_Healthy	CD14 Mono	9	132769398	132769898	2.01736e-07	1.10642	0.0103237	1.23113
MRSA_vs_Healthy	CD14 Mono	2	74457377	74457877	2.02731e-07	1.80383	0.00082924	1.35561
MRSA_vs_Healthy	CD14 Mono	4	169076982	169077482	2.04866e-07	1.06723	0.000865638	0.996542
MRSA_vs_Healthy	CD14 Mono	10	119644561	119645061	2.05516e-07	1.69813	0.000270726	1.17504
MRSA_vs_Healthy	CD14 Mono	20	22509348	22509848	2.06128e-07	1.27	0.00695843	0.505391
MRSA_vs_Healthy	CD14 Mono	17	2828362	2828862	2.06472e-07	1.79551	0.00834765	0.738004
MRSA_vs_Healthy	CD14 Mono	3	57205167	57205667	2.08679e-07	1.03031	0.0489107	0.588899
MRSA_vs_Healthy	CD14 Mono	19	58401099	58401599	2.10947e-07	2.40601	3.15467e-05	1.36008
MRSA_vs_Healthy	CD14 Mono	8	128103480	128103980	2.12183e-07	1.27764	0.00577163	0.922216
MRSA_vs_Healthy	CD14 Mono	3	192012471	192012971	2.13946e-07	0.549088	0.017173	0.585881
MRSA_vs_Healthy	CD14 Mono	5	95903218	95903718	2.22941e-07	2.20087	0.00016614	1.43107
MRSA_vs_Healthy	CD14 Mono	1	25028406	25028906	2.253e-07	1.68937	0.0023021	1.05115
MRSA_vs_Healthy	CD14 Mono	14	59356708	59357208	2.33142e-07	0.791463	0.010348	0.617821
MRSA_vs_Healthy	CD14 Mono	15	63406016	63406516	2.3336e-07	0.755051	0.0097453	0.731114
MRSA_vs_Healthy	CD14 Mono	1	186623517	186624017	2.34395e-07	1.14195	0.0147291	0.810188
MRSA_vs_Healthy	CD14 Mono	14	102918397	102918897	2.35326e-07	0.956932	0.000228025	0.792223
MRSA_vs_Healthy	CD14 Mono	16	11355821	11356321	2.41777e-07	0.802094	6.10684e-05	1.06119
MRSA_vs_Healthy	CD14 Mono	10	78564254	78564754	2.47019e-07	2.74547	0.0151975	0.335406
MRSA_vs_Healthy	CD14 Mono	4	147331949	147332449	2.50285e-07	1.24724	0.000580613	1.07133
MRSA_vs_Healthy	CD14 Mono	15	42544730	42545230	2.50847e-07	-2.41088	0.0136276	-1.15689
MRSA_vs_Healthy	CD14 Mono	22	39468912	39469412	2.51465e-07	1.83302	0.0135321	0.58601
MRSA_vs_Healthy	CD14 Mono	16	82152754	82153254	2.53195e-07	1.31958	0.0302486	0.472102
MRSA_vs_Healthy	CD14 Mono	16	11294208	11294708	2.55751e-07	1.54511	0.0129866	0.755682
MRSA_vs_Healthy	CD14 Mono	12	39401546	39402046	2.57052e-07	1.61606	3.18624e-06	1.19555
MRSA_vs_Healthy	CD14 Mono	2	218088384	218088884	2.57462e-07	2.29922	8.63143e-05	1.21975
MRSA_vs_Healthy	CD14 Mono	8	93354395	93354895	2.6068e-07	1.50174	0.000255763	1.05263
MRSA_vs_Healthy	CD14 Mono	3	38025623	38026123	2.61543e-07	3.82806	0.000296093	1.54953
MRSA_vs_Healthy	CD14 Mono	1	17629350	17629850	2.64775e-07	1.47012	0.00260296	0.73598
MRSA_vs_Healthy	CD14 Mono	2	96119705	96120205	2.76619e-07	-0.898857	0.0294991	-0.474712
MRSA_vs_Healthy	CD14 Mono	9	127368986	127369486	2.77556e-07	1.76976	4.90155e-05	1.16157
MRSA_vs_Healthy	CD14 Mono	6	36128069	36128569	2.78464e-07	0.565586	0.00159717	0.6739
MRSA_vs_Healthy	CD14 Mono	19	1929250	1929750	2.78496e-07	1.13685	7.88928e-05	0.781424
MRSA_vs_Healthy	CD14 Mono	17	81808164	81808664	2.82121e-07	0.885428	0.0137085	0.580815
MRSA_vs_Healthy	CD14 Mono	1	97905473	97905973	2.96507e-07	0.801127	0.000872792	1.03985
MRSA_vs_Healthy	CD14 Mono	4	7549908	7550408	2.97654e-07	2.00389	0.000251736	0.98065
MRSA_vs_Healthy	CD14 Mono	4	147617853	147618353	3.0211e-07	0.991212	1.54501e-05	1.42883
MRSA_vs_Healthy	CD14 Mono	5	177520046	177520546	3.07332e-07	2.05744	0.00289336	1.07795
MRSA_vs_Healthy	CD14 Mono	7	108178393	108178893	3.11259e-07	-2.44236	0.0323019	-1.04845
MRSA_vs_Healthy	CD14 Mono	2	30920168	30920668	3.19185e-07	1.12343	1.26326e-05	0.754612
MRSA_vs_Healthy	CD14 Mono	8	15819509	15820009	3.19733e-07	1.36194	0.00161788	1.13057
MRSA_vs_Healthy	CD14 Mono	3	191513710	191514210	3.29968e-07	2.35551	6.29216e-07	1.87141
MRSA_vs_Healthy	CD14 Mono	7	108136314	108136814	3.34079e-07	-1.41637	0.012358	-0.829275
MRSA_vs_Healthy	CD14 Mono	6	34792849	34793349	3.37703e-07	1.04567	0.0149348	0.713259
MRSA_vs_Healthy	CD14 Mono	10	42635084	42635584	3.37703e-07	1.91386	0.0159043	1.06745
MRSA_vs_Healthy	CD14 Mono	16	77195380	77195880	3.43143e-07	1.91433	0.00757792	0.711629
MRSA_vs_Healthy	CD14 Mono	22	39463196	39463696	3.45761e-07	0.934696	0.00859035	0.808097
MRSA_vs_Healthy	CD14 Mono	1	36372948	36373448	3.50838e-07	2.25333	2.16655e-07	0.972232
MRSA_vs_Healthy	CD14 Mono	15	70136962	70137462	3.52957e-07	0.719878	0.000684672	1.33219
MRSA_vs_Healthy	CD14 Mono	17	2405123	2405623	3.58196e-07	-0.917605	0.0100028	-0.768516
MRSA_vs_Healthy	CD14 Mono	7	24951416	24951916	3.66816e-07	1.20161	0.0289098	0.722145
MRSA_vs_Healthy	CD14 Mono	2	73680131	73680631	3.70761e-07	1.51707	0.00488698	1.44989
MRSA_vs_Healthy	CD14 Mono	21	38938267	38938767	3.75578e-07	2.60473	0.00466851	0.947488
MRSA_vs_Healthy	CD14 Mono	1	115827606	115828106	3.82465e-07	0.722417	0.000387028	0.947657
MRSA_vs_Healthy	CD14 Mono	3	129383222	129383722	3.83294e-07	-2.62797	0.00399723	-0.724591
MRSA_vs_Healthy	CD14 Mono	10	94631459	94631959	3.86036e-07	0.857548	0.00636708	1.04385
MRSA_vs_Healthy	CD14 Mono	3	109397904	109398404	3.96824e-07	1.43653	0.0119011	0.972865
MRSA_vs_Healthy	CD14 Mono	5	179544420	179544920	3.98616e-07	2.95947	6.45183e-05	1.09359
MRSA_vs_Healthy	CD14 Mono	2	191622584	191623084	4.01284e-07	1.03676	8.66558e-06	0.828005
MRSA_vs_Healthy	CD14 Mono	10	44960854	44961354	4.04162e-07	1.16331	9.40919e-05	1.0411
MRSA_vs_Healthy	CD14 Mono	18	23091267	23091767	4.0724e-07	0.965898	1.66145e-05	0.774272
MRSA_vs_Healthy	CD14 Mono	10	17237866	17238366	4.25955e-07	2.54735	6.90788e-06	1.86508
MRSA_vs_Healthy	CD14 Mono	7	1931470	1931970	4.29668e-07	1.65462	0.0112244	0.518609
MRSA_vs_Healthy	CD14 Mono	22	36153566	36154066	4.31483e-07	2.68723	6.85983e-05	1.77302
MRSA_vs_Healthy	CD14 Mono	16	27203688	27204188	4.37175e-07	1.10372	0.0139254	0.970515
MRSA_vs_Healthy	CD14 Mono	7	112502984	112503484	4.39315e-07	0.959825	0.000707203	1.40172
MRSA_vs_Healthy	CD14 Mono	13	53010573	53011073	4.44504e-07	1.06289	0.00421935	1.00534
MRSA_vs_Healthy	CD14 Mono	17	27332715	27333215	4.4623e-07	1.4444	0.000735632	1.30872
MRSA_vs_Healthy	CD14 Mono	6	102927872	102928372	4.50266e-07	0.778741	0.0197802	0.777916
MRSA_vs_Healthy	CD14 Mono	15	42549619	42550119	4.53604e-07	-1.29285	0.013759	-0.956242
MRSA_vs_Healthy	CD14 Mono	5	96075739	96076239	4.70354e-07	1.33272	0.00757903	0.698095
MRSA_vs_Healthy	CD14 Mono	19	58401998	58402498	4.71526e-07	2.00328	2.3177e-05	1.34184
MRSA_vs_Healthy	CD14 Mono	4	128454907	128455407	4.82796e-07	2.0463	4.04717e-05	1.54475
MRSA_vs_Healthy	CD14 Mono	20	25310282	25310782	4.87003e-07	1.77301	6.99327e-05	2.03683
MRSA_vs_Healthy	CD14 Mono	18	61800964	61801464	4.90755e-07	1.88975	2.61316e-05	0.643846
MRSA_vs_Healthy	CD14 Mono	5	149728032	149728532	5.08239e-07	1.96414	0.00251999	0.935452
MRSA_vs_Healthy	CD14 Mono	16	84808822	84809322	5.29696e-07	0.732532	0.0241747	0.651881
MRSA_vs_Healthy	CD14 Mono	2	201451895	201452395	5.31841e-07	1.58084	0.0317426	0.798991
MRSA_vs_Healthy	CD14 Mono	1	12614742	12615242	5.38995e-07	1.34846	0.00744554	0.588711
MRSA_vs_Healthy	CD14 Mono	6	144477361	144477861	5.39375e-07	1.87385	0.0109934	0.816553
MRSA_vs_Healthy	CD14 Mono	6	90485532	90486032	5.41643e-07	2.89157	0.004519	0.82462
MRSA_vs_Healthy	CD14 Mono	7	80842353	80842853	5.56258e-07	0.990547	0.00874778	1.15397
MRSA_vs_Healthy	CD14 Mono	3	17141588	17142088	5.76936e-07	1.64317	0.0228994	0.62193
MRSA_vs_Healthy	CD14 Mono	17	41309377	41309877	5.78347e-07	-2.77898	6.06907e-06	-1.65504
MRSA_vs_Healthy	CD14 Mono	3	172448636	172449136	5.87719e-07	3.18679	0.0297532	0.728634
MRSA_vs_Healthy	CD14 Mono	16	75111900	75112400	5.87719e-07	1.52129	0.00136922	1.22892
MRSA_vs_Healthy	CD14 Mono	4	139951070	139951570	5.9522e-07	2.14851	0.000441425	0.918724
MRSA_vs_Healthy	CD14 Mono	1	42938100	42938600	5.96061e-07	1.33436	0.000344722	1.19624
MRSA_vs_Healthy	CD14 Mono	3	152198558	152199058	5.99269e-07	2.181	0.000629118	0.932471
MRSA_vs_Healthy	CD14 Mono	5	178312759	178313259	6.09209e-07	0.57692	0.0105824	1.17513
MRSA_vs_Healthy	CD14 Mono	14	32078815	32079315	6.09616e-07	1.6837	0.000119578	0.961493
MRSA_vs_Healthy	CD14 Mono	5	155903674	155904174	6.13666e-07	1.64309	0.0245104	0.758249
MRSA_vs_Healthy	CD14 Mono	3	192801270	192801770	6.20836e-07	0.626928	0.000277578	0.655318
MRSA_vs_Healthy	CD14 Mono	10	119397071	119397571	6.34657e-07	1.67251	5.54402e-06	1.21938
MRSA_vs_Healthy	CD14 Mono	8	123181933	123182433	6.34991e-07	2.57816	5.01483e-06	1.53589
MRSA_vs_Healthy	CD14 Mono	16	75098437	75098937	6.50049e-07	1.02332	0.0204368	0.785555
MRSA_vs_Healthy	CD14 Mono	17	76751953	76752453	6.54876e-07	2.47437	1.29673e-09	1.25258
MRSA_vs_Healthy	CD14 Mono	21	14270971	14271471	6.57714e-07	0.61879	0.0269571	0.927445
MRSA_vs_Healthy	CD14 Mono	11	65040891	65041391	6.62369e-07	0.903418	0.00498823	0.73983
MRSA_vs_Healthy	CD14 Mono	1	206469334	206469834	6.69704e-07	1.50615	0.000699216	0.743112
MRSA_vs_Healthy	CD14 Mono	9	71686812	71687312	6.69704e-07	0.716036	0.0153177	0.761921
MRSA_vs_Healthy	CD14 Mono	18	77148285	77148785	6.82434e-07	2.07643	0.00973259	0.616946
MRSA_vs_Healthy	CD14 Mono	5	133696040	133696540	6.98586e-07	1.24253	0.00306532	1.19211
MRSA_vs_Healthy	CD14 Mono	2	218047453	218047953	7.08081e-07	0.964533	0.00836245	0.712412
MRSA_vs_Healthy	CD14 Mono	11	19663233	19663733	7.128e-07	1.55669	1.31965e-06	1.88384
MRSA_vs_Healthy	CD14 Mono	3	178084133	178084633	7.29069e-07	-3.63819	0.0107829	-0.737679
MRSA_vs_Healthy	CD14 Mono	6	52186250	52186750	7.33599e-07	0.537935	1.09281e-06	0.411148
MRSA_vs_Healthy	CD14 Mono	6	102418898	102419398	7.40259e-07	1.16166	0.00137864	1.31009
MRSA_vs_Healthy	CD14 Mono	12	52560514	52561014	7.56597e-07	1.53369	0.00914643	0.920942
MRSA_vs_Healthy	CD14 Mono	14	54173761	54174261	7.63392e-07	0.960844	0.0057535	0.496403
MRSA_vs_Healthy	CD14 Mono	17	59468374	59468874	7.72961e-07	1.51522	0.00719176	0.715418
MRSA_vs_Healthy	CD14 Mono	6	161351779	161352279	7.80113e-07	0.553351	0.0238996	0.602573
MRSA_vs_Healthy	CD14 Mono	20	21228476	21228976	7.90916e-07	2.17391	7.09215e-05	1.58295
MRSA_vs_Healthy	CD14 Mono	18	63177181	63177681	8.13201e-07	1.59266	0.000251886	1.35413
MRSA_vs_Healthy	CD14 Mono	17	35845268	35845768	8.46607e-07	1.39624	0.0323084	1.03743
MRSA_vs_Healthy	CD14 Mono	11	66012839	66013339	8.62266e-07	2.54668	0.000501491	0.780616
MRSA_vs_Healthy	CD14 Mono	5	114095805	114096305	8.63603e-07	0.998729	0.00366708	0.814865
MRSA_vs_Healthy	CD14 Mono	4	128836925	128837425	8.86558e-07	1.27994	3.91826e-05	0.780458
MRSA_vs_Healthy	CD14 Mono	4	172778593	172779093	8.86558e-07	0.699596	0.0453381	0.908506
MRSA_vs_Healthy	CD14 Mono	16	2777872	2778372	8.90646e-07	1.73064	0.000268679	1.1889
MRSA_vs_Healthy	CD14 Mono	6	26365490	26365990	9.15281e-07	0.766388	0.00348841	0.783367
MRSA_vs_Healthy	CD14 Mono	1	234977847	234978347	9.6253e-07	1.45317	0.000215512	1.00679
MRSA_vs_Healthy	CD14 Mono	7	27236763	27237263	9.72471e-07	1.42375	0.0288074	0.74718
MRSA_vs_Healthy	CD14 Mono	1	111505696	111506196	1.00107e-06	1.83937	2.17328e-05	1.71425
MRSA_vs_Healthy	CD14 Mono	1	12152132	12152632	1.00438e-06	1.60941	7.56553e-06	1.56567
MRSA_vs_Healthy	CD14 Mono	1	206578743	206579243	1.02064e-06	1.9166	0.00130475	1.23231
MRSA_vs_Healthy	CD14 Mono	22	25368211	25368711	1.04778e-06	0.703487	0.000475064	0.718073
MRSA_vs_Healthy	CD14 Mono	6	154225697	154226197	1.05033e-06	1.65725	0.000361775	1.69835
MRSA_vs_Healthy	CD14 Mono	18	27428812	27429312	1.10527e-06	0.655436	0.0366531	0.296249
MRSA_vs_Healthy	CD14 Mono	11	64285466	64285966	1.11577e-06	2.22173	0.00161203	1.00303
MRSA_vs_Healthy	CD14 Mono	15	63502404	63502904	1.14587e-06	1.21687	0.0282397	0.855242
MRSA_vs_Healthy	CD14 Mono	5	119316813	119317313	1.15962e-06	0.734074	0.00216337	0.991009
MRSA_vs_Healthy	CD14 Mono	12	50528750	50529250	1.20365e-06	1.04544	0.0395296	0.683281
MRSA_vs_Healthy	CD14 Mono	2	86741919	86742419	1.23806e-06	1.31787	0.00580343	1.23635
MRSA_vs_Healthy	CD14 Mono	4	169615637	169616137	1.23806e-06	2.26419	0.031401	0.43669
MRSA_vs_Healthy	CD14 Mono	8	93116934	93117434	1.25345e-06	1.3631	0.00164824	1.08462
MRSA_vs_Healthy	CD14 Mono	9	99018607	99019107	1.29659e-06	2.17613	0.0144486	0.732766
MRSA_vs_Healthy	CD14 Mono	11	122690653	122691153	1.30332e-06	0.946518	0.00729283	0.324652
MRSA_vs_Healthy	CD14 Mono	14	79733287	79733787	1.30561e-06	2.1908	0.0342464	0.915856
MRSA_vs_Healthy	CD14 Mono	8	93698348	93698848	1.31195e-06	2.65031	7.53387e-05	0.439567
MRSA_vs_Healthy	CD14 Mono	8	20245080	20245580	1.35505e-06	1.04535	0.00187056	0.928325
MRSA_vs_Healthy	CD14 Mono	1	27647075	27647575	1.36359e-06	1.53998	0.0418765	0.455858
MRSA_vs_Healthy	CD14 Mono	15	89091970	89092470	1.37039e-06	3.996	0.000449546	0.758643
MRSA_vs_Healthy	CD14 Mono	20	32343437	32343937	1.38276e-06	1.30907	7.72273e-05	1.58792
MRSA_vs_Healthy	CD14 Mono	6	31159414	31159914	1.39344e-06	3.2647	0.0106682	0.653458
MRSA_vs_Healthy	CD14 Mono	4	96509824	96510324	1.39786e-06	0.892639	0.000877297	1.29478
MRSA_vs_Healthy	CD14 Mono	22	41914188	41914688	1.4111e-06	2.23162	0.000485944	1.43067
MRSA_vs_Healthy	CD14 Mono	6	85866251	85866751	1.41235e-06	0.890698	0.00165385	0.94639
MRSA_vs_Healthy	CD14 Mono	7	128658436	128658936	1.43575e-06	2.3167	1.66897e-07	1.57024
MRSA_vs_Healthy	CD14 Mono	12	16198858	16199358	1.45681e-06	1.72341	0.042672	0.823578
MRSA_vs_Healthy	CD14 Mono	14	69059885	69060385	1.49969e-06	0.538086	0.0240812	0.516564
MRSA_vs_Healthy	CD14 Mono	2	74499911	74500411	1.51075e-06	2.62397	3.60737e-05	1.18027
MRSA_vs_Healthy	CD14 Mono	10	48502039	48502539	1.51078e-06	2.69384	0.000570953	1.44043
MRSA_vs_Healthy	CD14 Mono	3	108406025	108406525	1.53489e-06	0.94655	0.00125344	0.712103
MRSA_vs_Healthy	CD14 Mono	4	139873424	139873924	1.54671e-06	1.47979	0.0005848	1.21727
MRSA_vs_Healthy	CD14 Mono	10	35343679	35344179	1.5971e-06	2.10872	0.000256597	1.19711
MRSA_vs_Healthy	CD14 Mono	6	154257559	154258059	1.60308e-06	1.10423	0.00633392	0.82626
MRSA_vs_Healthy	CD14 Mono	12	59808314	59808814	1.61458e-06	1.15281	0.00126953	0.951633
MRSA_vs_Healthy	CD14 Mono	22	42893757	42894257	1.67588e-06	0.57584	0.0116178	0.516881
MRSA_vs_Healthy	CD14 Mono	8	55879500	55880000	1.67995e-06	1.3498	0.0127217	0.871256
MRSA_vs_Healthy	CD14 Mono	11	86203497	86203997	1.69198e-06	2.02783	0.00155394	1.07392
MRSA_vs_Healthy	CD14 Mono	3	147559787	147560287	1.69472e-06	1.00073	0.00167298	1.27389
MRSA_vs_Healthy	CD14 Mono	20	46355143	46355643	1.70533e-06	3.07706	0.00185117	0.576725
MRSA_vs_Healthy	CD14 Mono	5	164868687	164869187	1.70796e-06	3.02409	0.00646084	0.399659
MRSA_vs_Healthy	CD14 Mono	1	153549252	153549752	1.71785e-06	3.68007	0.000789108	0.872466
MRSA_vs_Healthy	CD14 Mono	1	109615829	109616329	1.73814e-06	0.518589	0.00699461	0.454702
MRSA_vs_Healthy	CD14 Mono	3	30694077	30694577	1.77484e-06	0.666943	0.0294989	0.907352
MRSA_vs_Healthy	CD14 Mono	15	81939551	81940051	1.77949e-06	1.75645	0.000136961	0.971345
MRSA_vs_Healthy	CD14 Mono	19	43546636	43547136	1.78742e-06	3.65781	0.00312663	1.30987
MRSA_vs_Healthy	CD14 Mono	19	16076088	16076588	1.79875e-06	2.30486	0.00575167	1.2802
MRSA_vs_Healthy	CD14 Mono	17	80253768	80254268	1.82116e-06	3.75538	2.22053e-05	1.73377
MRSA_vs_Healthy	CD14 Mono	1	152035003	152035503	1.82936e-06	0.982157	0.000271558	1.12767
MRSA_vs_Healthy	CD14 Mono	3	125931305	125931805	1.84173e-06	-0.605755	0.0197838	-0.752306
MRSA_vs_Healthy	CD14 Mono	2	74482786	74483286	1.8519e-06	1.49745	0.0190164	0.510388
MRSA_vs_Healthy	CD14 Mono	1	151988533	151989033	1.86872e-06	2.45258	1.14352e-05	2.08735
MRSA_vs_Healthy	CD14 Mono	2	30153344	30153844	1.8937e-06	1.67059	2.88607e-05	0.378346
MRSA_vs_Healthy	CD14 Mono	1	2550202	2550702	1.89949e-06	0.636829	0.00143891	0.44677
MRSA_vs_Healthy	CD14 Mono	1	58780844	58781344	1.90544e-06	-2.71105	0.0179808	-1.33584
MRSA_vs_Healthy	CD14 Mono	20	1828415	1828915	1.92469e-06	0.892459	7.12873e-05	1.34603
MRSA_vs_Healthy	CD14 Mono	6	139429697	139430197	1.93626e-06	1.65644	0.00399785	1.07964
MRSA_vs_Healthy	CD14 Mono	5	133731241	133731741	1.96524e-06	0.816357	0.0217657	0.686575
MRSA_vs_Healthy	CD14 Mono	15	70098891	70099391	1.97987e-06	1.21849	0.0043312	0.886606
MRSA_vs_Healthy	CD14 Mono	1	97904384	97904884	1.98063e-06	0.729584	0.0101144	0.735496
MRSA_vs_Healthy	CD14 Mono	12	65892829	65893329	1.99612e-06	2.06087	0.0099016	0.951094
MRSA_vs_Healthy	CD14 Mono	11	86418120	86418620	2.01421e-06	3.83737	0.00583115	0.63939
MRSA_vs_Healthy	CD14 Mono	8	131910155	131910655	2.01989e-06	0.564481	0.00338422	0.959881
MRSA_vs_Healthy	CD14 Mono	12	67570123	67570623	2.02597e-06	0.759485	0.0199014	0.718385
MRSA_vs_Healthy	CD14 Mono	7	80453645	80454145	2.0301e-06	1.48849	0.00120155	0.89698
MRSA_vs_Healthy	CD14 Mono	1	25030754	25031254	2.03142e-06	2.68128	6.79844e-07	1.63391
MRSA_vs_Healthy	CD14 Mono	3	192293657	192294157	2.03185e-06	2.32717	2.14079e-05	1.72629
MRSA_vs_Healthy	CD14 Mono	18	74386224	74386724	2.0327e-06	2.29201	0.0231114	0.930217
MRSA_vs_Healthy	CD14 Mono	3	69386085	69386585	2.23766e-06	2.10714	0.0228302	1.03235
MRSA_vs_Healthy	CD14 Mono	12	13563895	13564395	2.24592e-06	1.39019	0.0139733	0.617319
MRSA_vs_Healthy	CD14 Mono	5	156590270	156590770	2.2811e-06	1.05833	0.000171289	1.09696
MRSA_vs_Healthy	CD14 Mono	3	52513430	52513930	2.2834e-06	1.88067	6.17078e-09	1.35577
MRSA_vs_Healthy	CD14 Mono	2	86090950	86091450	2.29455e-06	1.20036	0.00930508	0.811337
MRSA_vs_Healthy	CD14 Mono	20	25856176	25856676	2.30017e-06	1.3052	0.00741839	1.02514
MRSA_vs_Healthy	CD14 Mono	8	130675497	130675997	2.36883e-06	4.27805	4.68169e-06	2.03219
MRSA_vs_Healthy	CD14 Mono	10	1204974	1205474	2.41884e-06	1.04434	0.000490673	1.09544
MRSA_vs_Healthy	CD14 Mono	1	156138875	156139375	2.4374e-06	2.55857	0.000169941	1.31304
MRSA_vs_Healthy	CD14 Mono	5	71456016	71456516	2.43832e-06	1.14018	0.000682353	1.17387
MRSA_vs_Healthy	CD14 Mono	10	47152871	47153371	2.50048e-06	0.708644	0.0275344	1.1889
MRSA_vs_Healthy	CD14 Mono	5	173835096	173835596	2.55573e-06	2.94808	0.00133645	1.33928
MRSA_vs_Healthy	CD14 Mono	16	78768232	78768732	2.59889e-06	1.69707	0.000111915	0.899812
MRSA_vs_Healthy	CD14 Mono	16	73951333	73951833	2.67076e-06	4.50516	0.00626658	1.12224
MRSA_vs_Healthy	CD14 Mono	16	82133776	82134276	2.74009e-06	1.99181	0.000669207	0.621414
MRSA_vs_Healthy	CD14 Mono	23	118974334	118974834	2.74054e-06	0.538384	0.00178399	0.740224
MRSA_vs_Healthy	CD14 Mono	6	122015662	122016162	2.79273e-06	1.8471	0.000745638	1.73911
MRSA_vs_Healthy	CD14 Mono	2	156327880	156328380	2.85286e-06	1.97821	0.0194094	0.784851
MRSA_vs_Healthy	CD14 Mono	11	74388592	74389092	2.86285e-06	1.90772	5.71362e-05	1.4611
MRSA_vs_Healthy	CD14 Mono	21	32323705	32324205	2.89218e-06	0.897293	0.0236903	0.810569
MRSA_vs_Healthy	CD14 Mono	17	82776373	82776873	2.96305e-06	0.865821	0.0013212	1.5652
MRSA_vs_Healthy	CD14 Mono	2	147843545	147844045	2.98711e-06	-1.15803	0.00567078	-0.752468
MRSA_vs_Healthy	CD14 Mono	6	136792353	136792853	2.99483e-06	2.1003	0.020255	0.784134
MRSA_vs_Healthy	CD14 Mono	1	999067	999567	3.01045e-06	1.7919	0.00139839	1.17925
MRSA_vs_Healthy	CD14 Mono	5	96649618	96650118	3.04212e-06	1.5079	6.2578e-06	1.24568
MRSA_vs_Healthy	CD14 Mono	7	86599415	86599915	3.05598e-06	3.59588	1.2074e-05	1.78289
MRSA_vs_Healthy	CD14 Mono	6	105981221	105981721	3.12809e-06	-0.920242	0.00411657	-0.719102
MRSA_vs_Healthy	CD14 Mono	3	17571821	17572321	3.15042e-06	0.976659	0.00753669	0.921759
MRSA_vs_Healthy	CD14 Mono	2	74460396	74460896	3.1675e-06	1.51375	0.00924261	0.744132
MRSA_vs_Healthy	CD14 Mono	17	41326699	41327199	3.26815e-06	-2.59027	0.0200264	-1.15159
MRSA_vs_Healthy	CD14 Mono	2	73700010	73700510	3.26827e-06	0.973311	0.0271165	0.887583
MRSA_vs_Healthy	CD14 Mono	2	8546057	8546557	3.31083e-06	0.540494	0.000338595	0.571061
MRSA_vs_Healthy	CD14 Mono	9	129625938	129626438	3.34342e-06	2.86116	0.0204192	0.338847
MRSA_vs_Healthy	CD14 Mono	5	134608496	134608996	3.34452e-06	0.797193	0.00096367	1.18575
MRSA_vs_Healthy	CD14 Mono	18	61892191	61892691	3.38443e-06	3.43851	0.000364335	1.07972
MRSA_vs_Healthy	CD14 Mono	22	36239914	36240414	3.60423e-06	1.47664	0.00228724	1.02488
MRSA_vs_Healthy	CD14 Mono	2	28957712	28958212	3.68593e-06	0.993471	0.0214766	0.698147
MRSA_vs_Healthy	CD14 Mono	4	6172557	6173057	3.76091e-06	0.810945	0.0206287	0.720881
MRSA_vs_Healthy	CD14 Mono	1	41735246	41735746	3.82478e-06	0.741915	0.00326184	0.653254
MRSA_vs_Healthy	CD14 Mono	16	7570875	7571375	3.92367e-06	2.58507	6.11517e-07	0.78902
MRSA_vs_Healthy	CD14 Mono	7	83112810	83113310	3.94431e-06	1.62951	0.000146693	1.02159
MRSA_vs_Healthy	CD14 Mono	12	50537389	50537889	3.96344e-06	3.13066	0.0322847	0.430503
MRSA_vs_Healthy	CD14 Mono	9	114285387	114285887	3.98444e-06	1.67622	0.00010216	0.9304
MRSA_vs_Healthy	CD14 Mono	1	2238523	2239023	4.00553e-06	1.8073	0.0010901	0.906149
MRSA_vs_Healthy	CD14 Mono	6	101987908	101988408	4.21157e-06	1.63423	0.0121371	0.467898
MRSA_vs_Healthy	CD14 Mono	22	42860703	42861203	4.21719e-06	1.88916	9.20975e-05	1.50572
MRSA_vs_Healthy	CD14 Mono	7	97871488	97871988	4.2537e-06	2.61343	0.0264785	0.331486
MRSA_vs_Healthy	CD14 Mono	12	96326753	96327253	4.27124e-06	2.02186	0.000398326	1.36143
MRSA_vs_Healthy	CD14 Mono	3	125128712	125129212	4.30052e-06	4.08087	3.81291e-06	1.83661
MRSA_vs_Healthy	CD14 Mono	17	752078	752578	4.40532e-06	-0.835521	0.00091221	-0.743529
MRSA_vs_Healthy	CD14 Mono	6	166195424	166195924	4.55839e-06	1.67721	0.00119223	1.30545
MRSA_vs_Healthy	CD14 Mono	10	88385275	88385775	4.56122e-06	1.28973	0.00513455	1.26865
MRSA_vs_Healthy	CD14 Mono	3	146544531	146545031	4.56123e-06	1.44244	4.53845e-05	1.40282
MRSA_vs_Healthy	CD14 Mono	1	36349172	36349672	4.62884e-06	0.683646	0.0241172	0.780259
MRSA_vs_Healthy	CD14 Mono	11	57293542	57294042	4.6379e-06	1.18405	0.00673984	0.71395
MRSA_vs_Healthy	CD14 Mono	7	29372665	29373165	4.67069e-06	1.66138	0.00254601	1.08921
MRSA_vs_Healthy	CD14 Mono	2	231661634	231662134	4.76315e-06	1.95879	0.000156676	1.19739
MRSA_vs_Healthy	CD14 Mono	3	119295931	119296431	4.85693e-06	1.52894	0.0145022	0.882654
MRSA_vs_Healthy	CD14 Mono	6	156269669	156270169	4.90203e-06	1.3113	0.000162175	1.2532
MRSA_vs_Healthy	CD14 Mono	15	92898817	92899317	4.93041e-06	1.12132	0.000153511	1.07212
MRSA_vs_Healthy	CD14 Mono	10	44947650	44948150	4.97318e-06	2.61668	6.72168e-07	1.8492
MRSA_vs_Healthy	CD14 Mono	5	14868620	14869120	5.08986e-06	1.39402	0.00768189	0.96393
MRSA_vs_Healthy	CD14 Mono	7	10939671	10940171	5.27367e-06	0.824141	0.00168837	1.16095
MRSA_vs_Healthy	CD14 Mono	15	67139989	67140489	5.34542e-06	0.726219	0.00196758	0.711704
MRSA_vs_Healthy	CD14 Mono	5	96331130	96331630	5.43919e-06	1.93249	0.000301258	1.50261
MRSA_vs_Healthy	CD14 Mono	9	131266169	131266669	5.55515e-06	0.679879	0.00437425	0.644591
MRSA_vs_Healthy	CD14 Mono	5	90224449	90224949	5.57483e-06	1.46813	0.00320719	0.669345
MRSA_vs_Healthy	CD14 Mono	1	23904642	23905142	5.60889e-06	2.40229	5.00577e-09	0.529653
MRSA_vs_Healthy	CD14 Mono	2	168550720	168551220	5.61008e-06	2.24052	0.0159179	1.1378
MRSA_vs_Healthy	CD14 Mono	3	192865346	192865846	5.66904e-06	1.77067	4.24887e-05	1.27654
MRSA_vs_Healthy	CD14 Mono	1	25023606	25024106	6.0516e-06	3.81169	5.02172e-05	1.80256
MRSA_vs_Healthy	CD14 Mono	10	48701431	48701931	6.40244e-06	1.00649	0.0118808	0.969429
MRSA_vs_Healthy	CD14 Mono	3	23455022	23455522	6.45259e-06	0.663951	0.00580107	1.1007
MRSA_vs_Healthy	CD14 Mono	19	41328740	41329240	6.70686e-06	1.1341	0.0267565	0.568588
MRSA_vs_Healthy	CD14 Mono	6	156257439	156257939	6.78449e-06	2.26926	0.00575893	0.966314
MRSA_vs_Healthy	CD14 Mono	2	191106818	191107318	6.84571e-06	2.58468	0.00425091	0.928511
MRSA_vs_Healthy	CD14 Mono	12	131143170	131143670	6.86943e-06	1.28953	0.0319269	0.512634
MRSA_vs_Healthy	CD14 Mono	15	42502854	42503354	7.14868e-06	-2.01133	0.0062405	-1.31772
MRSA_vs_Healthy	CD14 Mono	2	65432312	65432812	7.15117e-06	-2.24194	0.00256057	-0.895945
MRSA_vs_Healthy	CD14 Mono	20	32231041	32231541	7.16411e-06	0.65802	0.00778621	0.935773
MRSA_vs_Healthy	CD14 Mono	1	11731615	11732115	7.24883e-06	1.07774	0.000226156	1.19039
MRSA_vs_Healthy	CD14 Mono	10	42192359	42192859	7.3908e-06	0.920065	0.0206091	0.601561
MRSA_vs_Healthy	CD14 Mono	2	30158581	30159081	7.5755e-06	2.30831	0.00322084	1.51098
MRSA_vs_Healthy	CD14 Mono	12	62602698	62603198	7.60698e-06	0.92727	0.0126349	0.263471
MRSA_vs_Healthy	CD14 Mono	19	13148313	13148813	7.69848e-06	1.36473	0.00130995	1.15051
MRSA_vs_Healthy	CD14 Mono	5	116676450	116676950	7.73485e-06	1.30683	2.14861e-07	0.956422
MRSA_vs_Healthy	CD14 Mono	12	96254623	96255123	7.77749e-06	1.33017	0.0197372	0.744636
MRSA_vs_Healthy	CD14 Mono	7	139920396	139920896	8.08936e-06	0.794558	1.71727e-06	1.20294
MRSA_vs_Healthy	CD14 Mono	3	50619114	50619614	8.1032e-06	0.598821	0.026423	0.768877
MRSA_vs_Healthy	CD14 Mono	3	190775087	190775587	8.36971e-06	1.83054	0.00106094	1.09793
MRSA_vs_Healthy	CD14 Mono	13	77797221	77797721	8.44534e-06	-0.532035	0.000549612	-0.704643
MRSA_vs_Healthy	CD14 Mono	7	90931940	90932440	8.45456e-06	0.930459	0.00897267	0.767034
MRSA_vs_Healthy	CD14 Mono	11	69496860	69497360	8.45456e-06	2.29364	0.000979442	1.06156
MRSA_vs_Healthy	CD14 Mono	2	63604650	63605150	8.48699e-06	2.12716	2.91287e-06	1.58823
MRSA_vs_Healthy	CD14 Mono	19	17379150	17379650	8.56559e-06	0.940892	0.0242164	0.725258
MRSA_vs_Healthy	CD14 Mono	1	156121680	156122180	8.63613e-06	2.22208	0.000140715	0.778213
MRSA_vs_Healthy	CD14 Mono	2	10329353	10329853	8.68944e-06	3.02622	0.000453787	1.15457
MRSA_vs_Healthy	CD14 Mono	10	88581897	88582397	8.87575e-06	1.56992	0.000126832	1.15839
MRSA_vs_Healthy	CD14 Mono	6	113258996	113259496	8.90534e-06	1.28841	0.000192947	0.823413
MRSA_vs_Healthy	CD14 Mono	7	155724920	155725420	8.96831e-06	1.37245	0.000190578	1.28855
MRSA_vs_Healthy	CD14 Mono	6	119727512	119728012	9.45287e-06	1.64167	2.35246e-05	0.964392
MRSA_vs_Healthy	CD14 Mono	15	90249272	90249772	9.62232e-06	2.70273	5.75745e-05	0.822539
MRSA_vs_Healthy	CD14 Mono	8	95233102	95233602	9.7466e-06	1.03088	0.000352431	1.22052
MRSA_vs_Healthy	CD14 Mono	10	554425	554925	9.80318e-06	2.52127	0.0152873	0.371885
MRSA_vs_Healthy	CD14 Mono	1	2230892	2231392	9.88898e-06	1.52454	0.00106045	1.53775
MRSA_vs_Healthy	CD14 Mono	5	119348630	119349130	9.91981e-06	1.53228	3.51235e-05	1.46606
MRSA_vs_Healthy	CD14 Mono	1	229022867	229023367	9.9211e-06	1.87254	0.00814405	0.724448
MRSA_vs_Healthy	CD14 Mono	20	61292748	61293248	9.9211e-06	1.14917	0.000769712	0.488587
MRSA_vs_Healthy	CD14 Mono	3	49238367	49238867	9.96268e-06	0.698154	0.0105315	0.918428
MRSA_vs_Healthy	CD14 Mono	16	81892827	81893327	1.01026e-05	2.43879	0.00023692	1.2703
MRSA_vs_Healthy	CD14 Mono	1	2229853	2230353	1.02244e-05	1.85036	3.55501e-05	1.40336
MRSA_vs_Healthy	CD14 Mono	23	118975986	118976486	1.02459e-05	0.795191	0.00322449	0.55903
MRSA_vs_Healthy	CD14 Mono	8	21918232	21918732	1.02649e-05	2.21934	0.0150183	0.809531
MRSA_vs_Healthy	CD14 Mono	10	127210929	127211429	1.03135e-05	1.29742	1.2737e-05	1.5617
MRSA_vs_Healthy	CD14 Mono	1	52636519	52637019	1.03401e-05	3.25785	4.36542e-06	2.0634
MRSA_vs_Healthy	CD14 Mono	20	29296351	29296851	1.03919e-05	2.86079	4.66175e-05	0.979786
MRSA_vs_Healthy	CD14 Mono	16	11407424	11407924	1.043e-05	2.13444	0.00838723	0.980559
MRSA_vs_Healthy	CD14 Mono	4	7598520	7599020	1.04973e-05	1.58235	0.00069748	1.07048
MRSA_vs_Healthy	CD14 Mono	20	56418192	56418692	1.06005e-05	3.4649	0.000869527	0.556863
MRSA_vs_Healthy	CD14 Mono	2	206264175	206264675	1.06217e-05	3.48035	1.10315e-07	2.33495
MRSA_vs_Healthy	CD14 Mono	4	78642916	78643416	1.06217e-05	1.73184	0.00011189	0.756356
MRSA_vs_Healthy	CD14 Mono	9	111482577	111483077	1.07292e-05	2.1006	0.00607694	0.908247
MRSA_vs_Healthy	CD14 Mono	6	167706786	167707286	1.0768e-05	2.21851	0.000487211	1.16516
MRSA_vs_Healthy	CD14 Mono	2	74454693	74455193	1.07823e-05	2.00152	1.93643e-06	1.49556
MRSA_vs_Healthy	CD14 Mono	19	1479021	1479521	1.08181e-05	1.22182	0.000420275	1.24256
MRSA_vs_Healthy	CD14 Mono	5	149678503	149679003	1.13075e-05	0.694596	0.00962805	0.615715
MRSA_vs_Healthy	CD14 Mono	15	86328968	86329468	1.13107e-05	2.89728	0.000298541	0.968891
MRSA_vs_Healthy	CD14 Mono	8	142472377	142472877	1.17287e-05	0.51426	0.00315394	0.864501
MRSA_vs_Healthy	CD14 Mono	2	200849816	200850316	1.18593e-05	0.787518	0.0257436	0.601809
MRSA_vs_Healthy	CD14 Mono	2	171238421	171238921	1.20133e-05	1.25539	0.00406751	1.25456
MRSA_vs_Healthy	CD14 Mono	13	48486714	48487214	1.28391e-05	1.49288	0.00652672	1.0792
MRSA_vs_Healthy	CD14 Mono	11	65116630	65117130	1.33186e-05	1.14729	0.0115103	0.768191
MRSA_vs_Healthy	CD14 Mono	5	102757696	102758196	1.36421e-05	0.51725	0.000843647	0.680229
MRSA_vs_Healthy	CD14 Mono	12	26799410	26799910	1.38637e-05	1.94757	9.40585e-06	0.868957
MRSA_vs_Healthy	CD14 Mono	5	105978535	105979035	1.3884e-05	0.934911	0.0339384	0.430891
MRSA_vs_Healthy	CD14 Mono	3	172490069	172490569	1.41238e-05	2.19879	0.00137754	0.595764
MRSA_vs_Healthy	CD14 Mono	6	131356199	131356699	1.41476e-05	0.948362	0.0154298	0.989018
MRSA_vs_Healthy	CD14 Mono	11	1578012	1578512	1.42716e-05	1.07225	0.00418832	1.25341
MRSA_vs_Healthy	CD14 Mono	2	111917031	111917531	1.43724e-05	-1.50307	0.0209319	-0.919496
MRSA_vs_Healthy	CD14 Mono	17	82679534	82680034	1.45518e-05	1.58927	0.0077585	0.804241
MRSA_vs_Healthy	CD14 Mono	1	155219565	155220065	1.47869e-05	0.762006	0.0193915	0.894795
MRSA_vs_Healthy	CD14 Mono	11	129314297	129314797	1.49368e-05	1.81306	0.000138739	1.36939
MRSA_vs_Healthy	CD14 Mono	10	12068588	12069088	1.49382e-05	1.35211	0.00580901	0.490542
MRSA_vs_Healthy	CD14 Mono	17	67358563	67359063	1.51927e-05	3.08689	1.18784e-06	0.674523
MRSA_vs_Healthy	CD14 Mono	7	141015283	141015783	1.52481e-05	3.5448	0.000282204	1.16835
MRSA_vs_Healthy	CD14 Mono	10	70712991	70713491	1.55611e-05	0.604991	0.00876121	0.995308
MRSA_vs_Healthy	CD14 Mono	10	12069265	12069765	1.57159e-05	2.5417	8.49348e-06	1.96213
MRSA_vs_Healthy	CD14 Mono	6	165309134	165309634	1.58484e-05	0.82566	0.001522	1.33933
MRSA_vs_Healthy	CD14 Mono	12	72987535	72988035	1.58738e-05	2.40203	7.13021e-05	1.12138
MRSA_vs_Healthy	CD14 Mono	16	70258850	70259350	1.59878e-05	1.32579	0.00752083	0.598733
MRSA_vs_Healthy	CD14 Mono	10	17200341	17200841	1.61143e-05	2.32409	0.000345372	1.52721
MRSA_vs_Healthy	CD14 Mono	2	24622123	24622623	1.61747e-05	2.38401	0.0062319	0.828413
MRSA_vs_Healthy	CD14 Mono	22	17349103	17349603	1.63443e-05	1.43031	0.0139009	0.534869
MRSA_vs_Healthy	CD14 Mono	1	235903011	235903511	1.63468e-05	1.75028	0.00237169	1.17148
MRSA_vs_Healthy	CD14 Mono	6	28945295	28945795	1.64139e-05	1.13922	0.00393343	1.14376
MRSA_vs_Healthy	CD14 Mono	4	17549534	17550034	1.64499e-05	2.4208	0.00113215	1.36792
MRSA_vs_Healthy	CD14 Mono	23	154717795	154718295	1.66664e-05	0.857184	0.000279275	1.28485
MRSA_vs_Healthy	CD14 Mono	2	24077342	24077842	1.69051e-05	0.988679	0.0166357	0.651547
MRSA_vs_Healthy	CD14 Mono	6	90503025	90503525	1.70912e-05	2.01869	2.11751e-05	2.01135
MRSA_vs_Healthy	CD14 Mono	5	170145374	170145874	1.71019e-05	3.08194	7.83667e-07	1.71189
MRSA_vs_Healthy	CD14 Mono	1	234957328	234957828	1.76045e-05	3.0353	2.83247e-05	1.07885
MRSA_vs_Healthy	CD14 Mono	17	81923837	81924337	1.76046e-05	2.68779	0.000919963	1.19481
MRSA_vs_Healthy	CD14 Mono	11	12535558	12536058	1.7852e-05	0.639941	0.000454783	0.888212
MRSA_vs_Healthy	CD14 Mono	2	121372955	121373455	1.80109e-05	3.41301	0.0122115	0.527684
MRSA_vs_Healthy	CD14 Mono	6	138572272	138572772	1.87011e-05	2.53743	5.29507e-06	2.31746
MRSA_vs_Healthy	CD14 Mono	7	155281254	155281754	1.89288e-05	2.03609	0.0127719	0.491973
MRSA_vs_Healthy	CD14 Mono	4	169080200	169080700	1.95717e-05	1.45339	0.00182898	0.730906
MRSA_vs_Healthy	CD14 Mono	12	52822603	52823103	1.96416e-05	0.814046	0.000897591	1.20655
MRSA_vs_Healthy	CD14 Mono	22	46624130	46624630	2.01821e-05	1.04438	0.00693979	0.666374
MRSA_vs_Healthy	CD14 Mono	15	54954026	54954526	2.02393e-05	1.02561	0.000584115	0.844374
MRSA_vs_Healthy	CD14 Mono	8	20233963	20234463	2.03193e-05	0.859009	0.0157299	0.557828
MRSA_vs_Healthy	CD14 Mono	8	64592998	64593498	2.04715e-05	1.0794	0.00160477	1.39253
MRSA_vs_Healthy	CD14 Mono	12	50529314	50529814	2.05677e-05	0.704356	0.0123945	1.03045
MRSA_vs_Healthy	CD14 Mono	4	147840797	147841297	2.05974e-05	2.35786	1.38789e-05	1.2827
MRSA_vs_Healthy	CD14 Mono	5	1111120	1111620	2.12263e-05	0.850849	0.00141482	0.885633
MRSA_vs_Healthy	CD14 Mono	18	27998219	27998719	2.1943e-05	2.80833	0.000154066	0.648784
MRSA_vs_Healthy	CD14 Mono	16	11602302	11602802	2.19561e-05	1.19265	0.0258588	0.554725
MRSA_vs_Healthy	CD14 Mono	1	160859094	160859594	2.22015e-05	1.08188	0.000778881	1.16631
MRSA_vs_Healthy	CD14 Mono	10	119669672	119670172	2.24258e-05	2.9797	0.00482021	1.08422
MRSA_vs_Healthy	CD14 Mono	17	30719228	30719728	2.25023e-05	1.16007	4.33541e-06	1.18768
MRSA_vs_Healthy	CD14 Mono	19	16077391	16077891	2.25295e-05	1.09346	0.0454487	0.852945
MRSA_vs_Healthy	CD14 Mono	5	154272990	154273490	2.25808e-05	0.68095	0.0268593	0.703985
MRSA_vs_Healthy	CD14 Mono	3	172144023	172144523	2.3239e-05	1.02429	0.00408032	0.578637
MRSA_vs_Healthy	CD14 Mono	4	96450759	96451259	2.33119e-05	0.698057	0.0310906	0.720211
MRSA_vs_Healthy	CD14 Mono	4	8197204	8197704	2.33338e-05	0.989017	0.00127885	0.758559
MRSA_vs_Healthy	CD14 Mono	2	189356921	189357421	2.35171e-05	1.53378	0.00357812	0.792568
MRSA_vs_Healthy	CD14 Mono	7	155344182	155344682	2.35587e-05	0.81665	0.000991376	0.957289
MRSA_vs_Healthy	CD14 Mono	7	7815983	7816483	2.40855e-05	1.17129	0.0011031	1.02545
MRSA_vs_Healthy	CD14 Mono	2	42813076	42813576	2.46434e-05	-1.33835	0.00157526	-1.37242
MRSA_vs_Healthy	CD14 Mono	12	124397799	124398299	2.47345e-05	-1.25644	0.00728201	-0.787773
MRSA_vs_Healthy	CD14 Mono	1	243260942	243261442	2.47456e-05	2.0978	0.0016339	0.83593
MRSA_vs_Healthy	CD14 Mono	14	62077860	62078360	2.50258e-05	1.04494	0.00499641	1.01026
MRSA_vs_Healthy	CD14 Mono	6	136920399	136920899	2.51667e-05	2.51289	0.000243933	1.34496
MRSA_vs_Healthy	CD14 Mono	7	155720969	155721469	2.54339e-05	1.07047	0.03254	0.912343
MRSA_vs_Healthy	CD14 Mono	6	105985944	105986444	2.54339e-05	-2.84525	0.00234754	-0.884464
MRSA_vs_Healthy	CD14 Mono	11	31720669	31721169	2.58945e-05	1.40898	0.00439341	1.27254
MRSA_vs_Healthy	CD14 Mono	3	57569452	57569952	2.61494e-05	1.78906	0.00821045	1.0103
MRSA_vs_Healthy	CD14 Mono	1	232600875	232601375	2.61701e-05	1.26456	0.000274353	0.482891
MRSA_vs_Healthy	CD14 Mono	16	1764001	1764501	2.62134e-05	-1.37201	0.0304578	-0.903228
MRSA_vs_Healthy	CD14 Mono	3	71728948	71729448	2.66052e-05	1.53663	5.49734e-05	1.03979
MRSA_vs_Healthy	CD14 Mono	5	126115565	126116065	2.66099e-05	0.808845	0.0302375	1.0351
MRSA_vs_Healthy	CD14 Mono	7	155694833	155695333	2.66434e-05	0.761787	0.00288684	1.13367
MRSA_vs_Healthy	CD14 Mono	12	26830861	26831361	2.69996e-05	2.57106	2.6953e-06	1.90643
MRSA_vs_Healthy	CD14 Mono	10	94545488	94545988	2.70025e-05	0.628858	0.00236492	1.00879
MRSA_vs_Healthy	CD14 Mono	2	147483936	147484436	2.7019e-05	1.42173	2.60817e-07	1.13838
MRSA_vs_Healthy	CD14 Mono	10	47166194	47166694	2.70252e-05	0.89275	0.00386588	0.739618
MRSA_vs_Healthy	CD14 Mono	7	407753	408253	2.71694e-05	1.49642	0.000862337	1.09062
MRSA_vs_Healthy	CD14 Mono	8	132669379	132669879	2.73495e-05	0.807468	0.00403149	0.650995
MRSA_vs_Healthy	CD14 Mono	19	5864679	5865179	2.73597e-05	0.827987	0.00318786	0.495152
MRSA_vs_Healthy	CD14 Mono	2	166375765	166376265	2.79287e-05	1.82206	0.00017123	1.22023
MRSA_vs_Healthy	CD14 Mono	10	43846372	43846872	2.80824e-05	1.71604	0.0192526	0.863593
MRSA_vs_Healthy	CD14 Mono	15	85641987	85642487	2.83546e-05	1.8157	0.00481067	0.775794
MRSA_vs_Healthy	CD14 Mono	6	17962330	17962830	2.88785e-05	1.34861	0.0227542	0.503178
MRSA_vs_Healthy	CD14 Mono	1	45493027	45493527	2.9471e-05	-1.6139	0.0160022	-0.92753
MRSA_vs_Healthy	CD14 Mono	3	69433782	69434282	2.98243e-05	0.874806	0.00115762	0.952233
MRSA_vs_Healthy	CD14 Mono	2	171245199	171245699	3.00168e-05	0.748491	0.000149688	0.669061
MRSA_vs_Healthy	CD14 Mono	12	50531409	50531909	3.07231e-05	1.05385	0.0350371	0.493121
MRSA_vs_Healthy	CD14 Mono	3	118949320	118949820	3.10981e-05	3.75317	0.000109652	1.35767
MRSA_vs_Healthy	CD14 Mono	2	101961334	101961834	3.13408e-05	1.13642	0.0124936	0.693345
MRSA_vs_Healthy	CD14 Mono	15	54884806	54885306	3.13966e-05	0.914111	0.000396602	0.762409
MRSA_vs_Healthy	CD14 Mono	2	55242315	55242815	3.14973e-05	0.988776	0.00791686	0.672202
MRSA_vs_Healthy	CD14 Mono	4	152806109	152806609	3.23598e-05	1.24723	0.0255479	0.639768
MRSA_vs_Healthy	CD14 Mono	2	68464571	68465071	3.26809e-05	3.57261	0.00597801	0.480605
MRSA_vs_Healthy	CD14 Mono	2	198593923	198594423	3.339e-05	0.517981	0.00646537	0.77026
MRSA_vs_Healthy	CD14 Mono	10	131149339	131149839	3.42037e-05	1.74577	0.00338718	0.671121
MRSA_vs_Healthy	CD14 Mono	5	90709273	90709773	3.45758e-05	1.84557	4.01194e-07	0.902952
MRSA_vs_Healthy	CD14 Mono	15	63503645	63504145	3.49959e-05	1.56778	0.000281087	1.3
MRSA_vs_Healthy	CD14 Mono	7	106866532	106867032	3.52307e-05	1.63581	0.000144731	0.528918
MRSA_vs_Healthy	CD14 Mono	3	145773386	145773886	3.53337e-05	0.656304	0.0112486	0.988931
MRSA_vs_Healthy	CD14 Mono	11	120623737	120624237	3.60093e-05	0.793365	0.0120918	0.786783
MRSA_vs_Healthy	CD14 Mono	15	42574429	42574929	3.62942e-05	-2.38442	0.000226521	-1.51744
MRSA_vs_Healthy	CD14 Mono	6	45448691	45449191	3.63692e-05	1.91051	0.0119998	0.593372
MRSA_vs_Healthy	CD14 Mono	8	59180478	59180978	3.70452e-05	2.54136	0.00208474	0.832452
MRSA_vs_Healthy	CD14 Mono	15	93029316	93029816	3.7399e-05	3.1972	5.14258e-05	1.68467
MRSA_vs_Healthy	CD14 Mono	14	34227947	34228447	3.74024e-05	2.74944	0.00207987	1.25104
MRSA_vs_Healthy	CD14 Mono	1	156113483	156113983	3.80127e-05	0.779802	7.07602e-05	1.26527
MRSA_vs_Healthy	CD14 Mono	10	44958095	44958595	3.92338e-05	3.71067	6.19074e-11	2.00637
MRSA_vs_Healthy	CD14 Mono	13	98542440	98542940	3.98541e-05	0.522491	0.0288442	0.629247
MRSA_vs_Healthy	CD14 Mono	13	113584485	113584985	4.00609e-05	3.03527	0.000138563	1.67967
MRSA_vs_Healthy	CD14 Mono	2	130416636	130417136	4.03863e-05	0.845054	0.000368648	0.677018
MRSA_vs_Healthy	CD14 Mono	10	12077768	12078268	4.03863e-05	0.808185	7.16838e-05	0.989273
MRSA_vs_Healthy	CD14 Mono	3	188151007	188151507	4.06444e-05	1.32544	3.42715e-06	0.600622
MRSA_vs_Healthy	CD14 Mono	6	14727849	14728349	4.06876e-05	1.57157	0.00232072	0.88013
MRSA_vs_Healthy	CD14 Mono	12	96255883	96256383	4.09687e-05	0.97654	0.00334924	1.31797
MRSA_vs_Healthy	CD14 Mono	17	41329252	41329752	4.12011e-05	-1.58571	0.0142305	-1.0992
MRSA_vs_Healthy	CD14 Mono	1	160860673	160861173	4.13315e-05	2.28999	0.00169176	0.693517
MRSA_vs_Healthy	CD14 Mono	1	161505179	161505679	4.15055e-05	0.508202	0.00380644	0.905694
MRSA_vs_Healthy	CD14 Mono	1	16168633	16169133	4.16302e-05	0.575395	0.00558554	0.896716
MRSA_vs_Healthy	CD14 Mono	15	65307335	65307835	4.19772e-05	1.16357	2.90895e-05	1.09739
MRSA_vs_Healthy	CD14 Mono	8	57762709	57763209	4.20839e-05	-2.48971	0.00689965	-1.15831
MRSA_vs_Healthy	CD14 Mono	8	49046192	49046692	4.20907e-05	2.53704	8.61618e-06	1.06006
MRSA_vs_Healthy	CD14 Mono	20	64065345	64065845	4.3173e-05	3.60242	5.59946e-08	1.46709
MRSA_vs_Healthy	CD14 Mono	7	92904959	92905459	4.33817e-05	1.24679	0.00197101	1.19867
MRSA_vs_Healthy	CD14 Mono	12	62264644	62265144	4.37779e-05	0.973124	0.00129936	1.43679
MRSA_vs_Healthy	CD14 Mono	7	157849090	157849590	4.52893e-05	2.77945	0.000576388	0.93012
MRSA_vs_Healthy	CD14 Mono	1	15260584	15261084	4.537e-05	2.09157	1.94776e-05	1.86297
MRSA_vs_Healthy	CD14 Mono	21	41135599	41136099	4.60014e-05	1.71767	0.0111479	0.811099
MRSA_vs_Healthy	CD14 Mono	3	192123226	192123726	4.65508e-05	0.597139	0.00685374	1.26046
MRSA_vs_Healthy	CD14 Mono	10	1232359	1232859	4.68773e-05	1.38881	7.692e-05	0.861568
MRSA_vs_Healthy	CD14 Mono	10	44679081	44679581	4.69319e-05	0.890087	2.98658e-05	0.718678
MRSA_vs_Healthy	CD14 Mono	1	156140036	156140536	4.74359e-05	2.89429	0.00568305	1.11671
MRSA_vs_Healthy	CD14 Mono	7	69674804	69675304	4.77412e-05	0.607133	0.000166135	0.623401
MRSA_vs_Healthy	CD14 Mono	15	41872206	41872706	4.7889e-05	1.56085	4.37923e-05	1.46161
MRSA_vs_Healthy	CD14 Mono	6	144333436	144333936	4.81098e-05	1.88597	0.000357825	1.08964
MRSA_vs_Healthy	CD14 Mono	12	118082080	118082580	4.91351e-05	4.56385	2.48798e-06	1.74226
MRSA_vs_Healthy	CD14 Mono	7	72058426	72058926	4.91679e-05	2.09153	0.000124835	2.11059
MRSA_vs_Healthy	CD14 Mono	17	82301274	82301774	4.9556e-05	1.2093	0.0082431	1.23337
MRSA_vs_Healthy	CD14 Mono	2	3102550	3103050	4.97572e-05	0.71623	0.02072	0.841538
MRSA_vs_Healthy	CD14 Mono	14	92651911	92652411	4.98272e-05	1.61149	0.0374741	0.871739
MRSA_vs_Healthy	CD14 Mono	2	156400907	156401407	5.05342e-05	0.521962	0.00888946	0.658731
MRSA_vs_Healthy	CD14 Mono	3	113731522	113732022	5.06337e-05	1.31632	0.00162256	0.958188
MRSA_vs_Healthy	CD14 Mono	10	119658192	119658692	5.12797e-05	2.68791	0.000122346	1.44588
MRSA_vs_Healthy	CD14 Mono	11	69431155	69431655	5.1584e-05	1.57726	0.00249611	0.651732
MRSA_vs_Healthy	CD14 Mono	7	139079465	139079965	5.23289e-05	1.56018	0.00879195	0.843267
MRSA_vs_Healthy	CD14 Mono	6	151050933	151051433	5.24344e-05	2.43808	0.000105709	1.65871
MRSA_vs_Healthy	CD14 Mono	20	21106031	21106531	5.28777e-05	2.28964	0.000707885	1.34751
MRSA_vs_Healthy	CD14 Mono	7	83828651	83829151	5.36972e-05	1.39818	2.1448e-05	1.01763
MRSA_vs_Healthy	CD14 Mono	6	45651126	45651626	5.39541e-05	2.06598	0.00113491	1.10441
MRSA_vs_Healthy	CD14 Mono	6	158595205	158595705	5.41331e-05	1.7856	0.00044589	1.16159
MRSA_vs_Healthy	CD14 Mono	9	113368141	113368641	5.60328e-05	0.963095	0.000349678	1.15625
MRSA_vs_Healthy	CD14 Mono	8	128071041	128071541	5.67151e-05	1.83352	0.0125338	0.743785
MRSA_vs_Healthy	CD14 Mono	5	96538667	96539167	5.74116e-05	1.92037	0.000718287	0.834303
MRSA_vs_Healthy	CD14 Mono	7	148773272	148773772	5.74999e-05	2.18884	0.0072504	0.910017
MRSA_vs_Healthy	CD14 Mono	4	94140499	94140999	5.81638e-05	1.91247	0.0197367	0.530968
MRSA_vs_Healthy	CD14 Mono	11	12048899	12049399	5.83222e-05	0.821487	0.00051087	1.56524
MRSA_vs_Healthy	CD14 Mono	13	19959255	19959755	5.85537e-05	1.65315	0.0015962	1.26693
MRSA_vs_Healthy	CD14 Mono	11	13297898	13298398	5.89774e-05	1.2636	0.000227066	1.86343
MRSA_vs_Healthy	CD14 Mono	1	206577518	206578018	5.91199e-05	1.34882	0.0189625	0.628953
MRSA_vs_Healthy	CD14 Mono	2	190520866	190521366	5.91652e-05	2.41349	0.0116435	0.466432
MRSA_vs_Healthy	CD14 Mono	4	96508807	96509307	5.94836e-05	0.809655	0.0134544	0.7694
MRSA_vs_Healthy	CD14 Mono	16	1984381	1984881	5.95803e-05	1.62413	0.0179503	0.660683
MRSA_vs_Healthy	CD14 Mono	17	18314347	18314847	5.98876e-05	1.38992	0.0026416	1.0255
MRSA_vs_Healthy	CD14 Mono	14	102872094	102872594	6.11283e-05	0.996856	1.18461e-05	0.606546
MRSA_vs_Healthy	CD14 Mono	10	88560444	88560944	6.20918e-05	1.51108	0.0220748	0.587125
MRSA_vs_Healthy	CD14 Mono	1	32991745	32992245	6.24518e-05	1.51852	0.0246461	0.922586
MRSA_vs_Healthy	CD14 Mono	10	132172963	132173463	6.25109e-05	1.09176	0.000761408	1.07551
MRSA_vs_Healthy	CD14 Mono	12	26932253	26932753	6.25109e-05	0.802008	0.00708706	1.25026
MRSA_vs_Healthy	CD14 Mono	15	80989068	80989568	6.3611e-05	0.744207	0.00680799	1.09078
MRSA_vs_Healthy	CD14 Mono	15	33224246	33224746	6.42972e-05	1.82208	1.22657e-07	0.864524
MRSA_vs_Healthy	CD14 Mono	2	218471017	218471517	6.45749e-05	0.596909	0.0126499	0.786772
MRSA_vs_Healthy	CD14 Mono	5	179268078	179268578	6.46901e-05	-1.89327	0.000208739	-1.7236
MRSA_vs_Healthy	CD14 Mono	22	42960849	42961349	6.51529e-05	1.09682	0.0054051	0.896858
MRSA_vs_Healthy	CD14 Mono	3	16498104	16498604	6.58364e-05	2.00399	0.0189734	0.614692
MRSA_vs_Healthy	CD14 Mono	1	44809975	44810475	6.65967e-05	0.553061	0.00237718	1.34892
MRSA_vs_Healthy	CD14 Mono	3	187679560	187680060	6.79528e-05	0.779948	0.0248287	0.785314
MRSA_vs_Healthy	CD14 Mono	5	50695097	50695597	6.81507e-05	1.88813	5.24847e-05	1.09859
MRSA_vs_Healthy	CD14 Mono	20	44272311	44272811	6.97617e-05	0.893663	0.00298575	0.965674
MRSA_vs_Healthy	CD14 Mono	5	156755139	156755639	7.04722e-05	1.50743	0.000442104	0.973756
MRSA_vs_Healthy	CD14 Mono	2	8139116	8139616	7.23744e-05	3.25319	0.00147949	1.5576
MRSA_vs_Healthy	CD14 Mono	20	44210756	44211256	7.27225e-05	1.8008	5.25379e-05	1.22987
MRSA_vs_Healthy	CD14 Mono	11	86196852	86197352	7.30793e-05	3.15991	1.47022e-05	1.45801
MRSA_vs_Healthy	CD14 Mono	1	15617780	15618280	7.49449e-05	1.02443	0.014306	0.969162
MRSA_vs_Healthy	CD14 Mono	23	20514392	20514892	7.50938e-05	2.76243	0.00090482	1.27035
MRSA_vs_Healthy	CD14 Mono	13	42720380	42720880	7.53549e-05	0.652705	0.000156264	0.765017
MRSA_vs_Healthy	CD14 Mono	2	30072176	30072676	7.56534e-05	1.06573	0.000335094	0.763299
MRSA_vs_Healthy	CD14 Mono	10	43070278	43070778	7.58483e-05	0.755557	0.00671743	0.904214
MRSA_vs_Healthy	CD14 Mono	19	38688719	38689219	7.64053e-05	2.17764	7.54571e-06	0.978023
MRSA_vs_Healthy	CD14 Mono	11	1021084	1021584	7.71192e-05	0.769495	0.00233103	0.59339
MRSA_vs_Healthy	CD14 Mono	4	172801381	172801881	7.73978e-05	1.10512	0.000255549	1.23574
MRSA_vs_Healthy	CD14 Mono	1	228839642	228840142	7.82696e-05	1.67015	0.001356	0.710852
MRSA_vs_Healthy	CD14 Mono	16	3456326	3456826	8.00227e-05	-1.5589	0.0195821	-0.337343
MRSA_vs_Healthy	CD14 Mono	15	92915986	92916486	8.00341e-05	1.3234	0.000433807	1.19422
MRSA_vs_Healthy	CD14 Mono	5	112501225	112501725	8.02972e-05	1.1716	0.00122874	1.38891
MRSA_vs_Healthy	CD14 Mono	8	142457034	142457534	8.27593e-05	0.627554	0.000203286	0.599284
MRSA_vs_Healthy	CD14 Mono	1	161730193	161730693	8.31056e-05	2.98926	2.5313e-05	1.73868
MRSA_vs_Healthy	CD14 Mono	1	156129089	156129589	8.40604e-05	1.52706	9.00966e-05	1.37552
MRSA_vs_Healthy	CD14 Mono	12	47802894	47803394	8.47368e-05	2.22009	0.000621578	0.774574
MRSA_vs_Healthy	CD14 Mono	15	63498023	63498523	8.55331e-05	0.611836	0.00290868	0.909271
MRSA_vs_Healthy	CD14 Mono	5	173163796	173164296	8.60366e-05	2.82561	4.04964e-05	0.801587
MRSA_vs_Healthy	CD14 Mono	3	161937261	161937761	8.75801e-05	-0.991824	0.00885693	-0.62385
MRSA_vs_Healthy	CD14 Mono	10	119672244	119672744	8.80035e-05	3.77917	0.000786427	1.12713
MRSA_vs_Healthy	CD14 Mono	2	105915081	105915581	8.86284e-05	1.17608	0.00697478	0.633064
MRSA_vs_Healthy	CD14 Mono	3	113736445	113736945	8.9031e-05	1.72271	0.000377978	0.894557
MRSA_vs_Healthy	CD14 Mono	16	22862238	22862738	8.91074e-05	0.629487	0.00807727	1.04688
MRSA_vs_Healthy	CD14 Mono	23	65677621	65678121	8.91177e-05	1.66812	1.03522e-06	0.714582
MRSA_vs_Healthy	CD14 Mono	5	119320835	119321335	8.93704e-05	1.11522	0.000110873	0.99644
MRSA_vs_Healthy	CD14 Mono	5	172834564	172835064	9.0306e-05	1.16758	4.19204e-05	0.837086
MRSA_vs_Healthy	CD14 Mono	4	7581441	7581941	9.17425e-05	2.64372	7.55138e-07	0.79572
MRSA_vs_Healthy	CD14 Mono	12	51239769	51240269	9.27449e-05	1.49516	0.00324037	1.13756
MRSA_vs_Healthy	CD14 Mono	19	13132437	13132937	9.27449e-05	1.9506	0.0123975	1.16388
MRSA_vs_Healthy	CD14 Mono	11	13288319	13288819	9.30385e-05	0.567214	0.00276534	0.913624
MRSA_vs_Healthy	CD14 Mono	1	11804427	11804927	9.37082e-05	1.70843	0.00381861	0.744733
MRSA_vs_Healthy	CD14 Mono	1	116537344	116537844	9.37297e-05	2.57748	0.000376382	1.56588
MRSA_vs_Healthy	CD14 Mono	1	115051915	115052415	9.41554e-05	-0.892877	0.0105317	-1.09314
MRSA_vs_Healthy	CD14 Mono	18	27856805	27857305	9.44569e-05	1.43172	0.0265647	1.1629
MRSA_vs_Healthy	CD14 Mono	1	181014978	181015478	9.52036e-05	1.14411	0.00313498	0.908347
MRSA_vs_Healthy	CD14 Mono	20	32485127	32485627	9.52152e-05	1.69116	0.000296738	1.43448
MRSA_vs_Healthy	CD14 Mono	3	39809600	39810100	9.61571e-05	1.28821	0.00638714	1.01962
MRSA_vs_Healthy	CD14 Mono	17	77089026	77089526	9.63332e-05	-1.96011	5.83584e-05	-1.67539
MRSA_vs_Healthy	CD14 Mono	12	94460237	94460737	9.70451e-05	0.598595	0.00893446	1.07905
MRSA_vs_Healthy	CD14 Mono	13	43006797	43007297	9.70572e-05	1.5136	0.0026747	1.09587
MRSA_vs_Healthy	CD14 Mono	10	44962608	44963108	9.88515e-05	1.34164	0.00268851	1.09318
MRSA_vs_Healthy	CD14 Mono	17	27331996	27332496	9.90183e-05	1.04183	0.000120422	0.875085
MRSA_vs_Healthy	CD14 Mono	21	38324401	38324901	9.90865e-05	1.49265	0.000425525	1.42098
MRSA_vs_Healthy	CD14 Mono	22	48580387	48580887	0.000102986	1.5092	0.0392817	0.776417
MRSA_vs_Healthy	CD14 Mono	12	57604635	57605135	0.000104741	0.630416	0.00497795	1.12579
MRSA_vs_Healthy	CD14 Mono	2	231667509	231668009	0.000105665	2.35537	0.000804838	0.800229
MRSA_vs_Healthy	CD14 Mono	3	29139828	29140328	0.000106009	1.93836	0.00195592	1.17241
MRSA_vs_Healthy	CD14 Mono	3	113737707	113738207	0.000106715	1.95464	0.000143942	1.61776
MRSA_vs_Healthy	CD14 Mono	17	62065040	62065540	0.000108192	2.4688	3.07091e-05	1.68084
MRSA_vs_Healthy	CD14 Mono	6	108873730	108874230	0.000108983	0.761422	0.00604716	0.798915
MRSA_vs_Healthy	CD14 Mono	1	156143855	156144355	0.000109436	2.14492	0.00446941	1.00485
MRSA_vs_Healthy	CD14 Mono	19	18255110	18255610	0.000109436	1.49325	0.000345375	1.26448
MRSA_vs_Healthy	CD14 Mono	7	75711775	75712275	0.000110251	-0.931152	0.0333779	-0.483801
MRSA_vs_Healthy	CD14 Mono	12	50223336	50223836	0.000110866	1.70329	0.00907182	0.996187
MRSA_vs_Healthy	CD14 Mono	22	42895404	42895904	0.000113093	3.78046	4.5514e-07	1.62957
MRSA_vs_Healthy	CD14 Mono	6	73471799	73472299	0.000113531	1.48397	0.0213031	0.544114
MRSA_vs_Healthy	CD14 Mono	4	8117094	8117594	0.000114204	1.29689	0.0168795	0.747585
MRSA_vs_Healthy	CD14 Mono	20	64112069	64112569	0.00011507	0.768575	0.00347974	1.04847
MRSA_vs_Healthy	CD14 Mono	1	39805535	39806035	0.000115182	1.56586	1.58627e-07	0.902065
MRSA_vs_Healthy	CD14 Mono	7	131015084	131015584	0.000117248	0.581955	0.0457491	0.485467
MRSA_vs_Healthy	CD14 Mono	7	158361409	158361909	0.000117698	0.574714	0.022158	0.634394
MRSA_vs_Healthy	CD14 Mono	5	69413417	69413917	0.000117845	0.616258	0.00291349	0.410594
MRSA_vs_Healthy	CD14 Mono	3	57170077	57170577	0.000118814	0.574491	0.0237642	0.965687
MRSA_vs_Healthy	CD14 Mono	14	22493159	22493659	0.000118814	1.42449	0.0074685	0.440382
MRSA_vs_Healthy	CD14 Mono	21	42089592	42090092	0.000119189	2.15359	0.00150444	1.14045
MRSA_vs_Healthy	CD14 Mono	8	70690799	70691299	0.000119669	2.37869	5.20013e-05	1.20228
MRSA_vs_Healthy	CD14 Mono	1	153961306	153961806	0.000120429	2.54018	1.2077e-06	0.749675
MRSA_vs_Healthy	CD14 Mono	21	14216371	14216871	0.000121617	1.47508	0.0111181	0.914221
MRSA_vs_Healthy	CD14 Mono	10	84784082	84784582	0.000122456	1.14109	2.27111e-05	0.647386
MRSA_vs_Healthy	CD14 Mono	2	45652105	45652605	0.000123533	0.565681	0.0369787	0.456462
MRSA_vs_Healthy	CD14 Mono	2	203650108	203650608	0.000124884	1.26043	0.000872985	1.08384
MRSA_vs_Healthy	CD14 Mono	3	108840600	108841100	0.000125649	1.24074	0.0215094	0.421705
MRSA_vs_Healthy	CD14 Mono	9	35954870	35955370	0.000126621	-1.25977	0.016533	-0.938299
MRSA_vs_Healthy	CD14 Mono	8	62204401	62204901	0.000127973	1.40325	0.0141535	1.22045
MRSA_vs_Healthy	CD14 Mono	12	57589084	57589584	0.000128596	1.58671	0.00735651	1.20492
MRSA_vs_Healthy	CD14 Mono	13	42989932	42990432	0.00012974	1.33866	0.00272796	0.946494
MRSA_vs_Healthy	CD14 Mono	5	76490922	76491422	0.000130411	1.20643	0.000157061	0.930609
MRSA_vs_Healthy	CD14 Mono	19	18388404	18388904	0.000130989	2.5123	0.000231199	1.50878
MRSA_vs_Healthy	CD14 Mono	1	116497588	116498088	0.000131389	1.78439	0.00435274	0.926291
MRSA_vs_Healthy	CD14 Mono	13	91331486	91331986	0.000132047	1.28571	0.00366457	0.699089
MRSA_vs_Healthy	CD14 Mono	14	96391119	96391619	0.000132182	0.851612	0.00520154	0.983769
MRSA_vs_Healthy	CD14 Mono	8	122828379	122828879	0.000132214	2.31754	0.00050606	1.66057
MRSA_vs_Healthy	CD14 Mono	5	85539353	85539853	0.000134991	1.23803	0.000154209	0.991521
MRSA_vs_Healthy	CD14 Mono	1	226029758	226030258	0.000135892	0.989111	0.0174222	0.609856
MRSA_vs_Healthy	CD14 Mono	1	2298444	2298944	0.000136231	2.83231	0.000688039	1.02013
MRSA_vs_Healthy	CD14 Mono	21	17689672	17690172	0.000136237	0.573785	0.0229768	0.951408
MRSA_vs_Healthy	CD14 Mono	10	128272725	128273225	0.000136744	0.502026	0.0116743	0.936665
MRSA_vs_Healthy	CD14 Mono	10	86664179	86664679	0.000137854	2.09342	6.68577e-07	1.50491
MRSA_vs_Healthy	CD14 Mono	16	60859401	60859901	0.000138416	2.18882	0.00997686	0.459465
MRSA_vs_Healthy	CD14 Mono	21	34129022	34129522	0.000138416	1.12231	0.00131286	1.16115
MRSA_vs_Healthy	CD14 Mono	8	115787652	115788152	0.00014202	0.842077	0.00311018	0.830124
MRSA_vs_Healthy	CD14 Mono	5	4141941	4142441	0.000142253	-0.9006	0.0211231	-0.664081
MRSA_vs_Healthy	CD14 Mono	15	70507261	70507761	0.000142885	3.23715	0.00107193	0.715479
MRSA_vs_Healthy	CD14 Mono	19	55223130	55223630	0.000143564	1.66364	3.54063e-05	1.85305
MRSA_vs_Healthy	CD14 Mono	22	25062239	25062739	0.000143671	1.1802	0.00841756	0.62832
MRSA_vs_Healthy	CD14 Mono	6	136859397	136859897	0.000145803	1.86325	0.0324983	0.665505
MRSA_vs_Healthy	CD14 Mono	6	89508743	89509243	0.000146259	0.982252	0.00315607	0.711052
MRSA_vs_Healthy	CD14 Mono	15	92924137	92924637	0.000146597	1.22914	0.0112928	0.940418
MRSA_vs_Healthy	CD14 Mono	5	56647056	56647556	0.000146875	1.7695	0.00754554	1.04221
MRSA_vs_Healthy	CD14 Mono	3	56832994	56833494	0.000146875	-0.631908	0.000943881	-0.598107
MRSA_vs_Healthy	CD14 Mono	23	66008027	66008527	0.000146978	1.5652	0.00112445	1.13091
MRSA_vs_Healthy	CD14 Mono	5	2863322	2863822	0.000147027	1.15432	5.93313e-05	0.84405
MRSA_vs_Healthy	CD14 Mono	5	141951185	141951685	0.000148158	2.61975	1.1446e-06	2.65835
MRSA_vs_Healthy	CD14 Mono	17	63961316	63961816	0.000148562	0.99497	0.00419343	0.484589
MRSA_vs_Healthy	CD14 Mono	22	20803837	20804337	0.000149195	0.525949	0.000235717	0.786599
MRSA_vs_Healthy	CD14 Mono	1	243264564	243265064	0.000151064	0.96488	0.000355426	0.926827
MRSA_vs_Healthy	CD14 Mono	2	230008087	230008587	0.000151353	2.24564	8.30026e-06	1.47612
MRSA_vs_Healthy	CD14 Mono	18	63139140	63139640	0.000156206	1.01227	0.030711	0.523505
MRSA_vs_Healthy	CD14 Mono	1	156122573	156123073	0.000159263	2.68135	0.00749483	1.29949
MRSA_vs_Healthy	CD14 Mono	2	129759840	129760340	0.000159963	1.1282	0.0454395	1.03971
MRSA_vs_Healthy	CD14 Mono	14	105470987	105471487	0.000160312	1.93521	0.000263319	1.37464
MRSA_vs_Healthy	CD14 Mono	2	74465816	74466316	0.000160586	1.64199	8.73474e-05	1.02835
MRSA_vs_Healthy	CD14 Mono	11	64872803	64873303	0.000161212	0.982795	0.0173538	0.437131
MRSA_vs_Healthy	CD14 Mono	12	96255181	96255681	0.000163545	1.31646	5.3184e-06	1.29389
MRSA_vs_Healthy	CD14 Mono	9	133369371	133369871	0.000163744	1.04973	0.0152047	0.837458
MRSA_vs_Healthy	CD14 Mono	1	41727386	41727886	0.000163957	0.986755	0.0049906	0.758581
MRSA_vs_Healthy	CD14 Mono	9	11123010	11123510	0.00016424	3.67424	0.00536264	0.489233
MRSA_vs_Healthy	CD14 Mono	4	169791564	169792064	0.000166796	4.40564	0.00171573	0.874433
MRSA_vs_Healthy	CD14 Mono	6	140036214	140036714	0.000167203	0.929343	0.00910855	1.02002
MRSA_vs_Healthy	CD14 Mono	7	22439046	22439546	0.000167984	2.56446	1.8072e-05	0.329679
MRSA_vs_Healthy	CD14 Mono	16	2270968	2271468	0.000168296	-2.75167	0.0322818	-0.760265
MRSA_vs_Healthy	CD14 Mono	4	97814933	97815433	0.000168951	0.638716	0.0279114	1.00449
MRSA_vs_Healthy	CD14 Mono	4	167301844	167302344	0.000171166	2.92123	2.36411e-05	0.483372
MRSA_vs_Healthy	CD14 Mono	17	57984428	57984928	0.000172505	1.19511	0.0163372	1.02405
MRSA_vs_Healthy	CD14 Mono	6	35403891	35404391	0.000173167	1.15454	0.00310134	1.22853
MRSA_vs_Healthy	CD14 Mono	19	18155462	18155962	0.000173835	0.725621	0.0160408	0.638652
MRSA_vs_Healthy	CD14 Mono	15	90547475	90547975	0.000175242	0.910668	0.00595393	1.39406
MRSA_vs_Healthy	CD14 Mono	21	42532831	42533331	0.000175909	1.34517	0.000386377	1.0094
MRSA_vs_Healthy	CD14 Mono	3	54179187	54179687	0.000176349	2.20591	0.00129494	1.0341
MRSA_vs_Healthy	CD14 Mono	3	190811706	190812206	0.00017802	1.41077	2.45063e-05	0.695028
MRSA_vs_Healthy	CD14 Mono	1	18925966	18926466	0.00018018	1.55799	0.0103462	0.916219
MRSA_vs_Healthy	CD14 Mono	11	18708211	18708711	0.000180839	1.62718	0.00953212	0.811236
MRSA_vs_Healthy	CD14 Mono	5	150541861	150542361	0.000184764	1.49301	0.00700521	0.992851
MRSA_vs_Healthy	CD14 Mono	2	69518838	69519338	0.000185322	1.57007	0.000769838	0.994337
MRSA_vs_Healthy	CD14 Mono	2	4361158	4361658	0.000186898	-2.04486	0.00545556	-0.764965
MRSA_vs_Healthy	CD14 Mono	1	226661180	226661680	0.000188233	3.67482	0.000477886	1.34603
MRSA_vs_Healthy	CD14 Mono	4	2875592	2876092	0.00018912	1.53309	0.000892448	0.322954
MRSA_vs_Healthy	CD14 Mono	1	160863216	160863716	0.000189872	0.514529	0.00365808	1.10044
MRSA_vs_Healthy	CD14 Mono	5	40385401	40385901	0.000190879	1.39524	0.0319874	0.554765
MRSA_vs_Healthy	CD14 Mono	7	92446372	92446872	0.000191316	0.866871	0.0279043	0.917888
MRSA_vs_Healthy	CD14 Mono	16	78540326	78540826	0.000193627	2.11552	0.000660414	1.50999
MRSA_vs_Healthy	CD14 Mono	11	3821791	3822291	0.000194485	1.13298	7.92777e-05	0.939931
MRSA_vs_Healthy	CD14 Mono	19	55174930	55175430	0.000194683	0.816388	0.00446506	0.543436
MRSA_vs_Healthy	CD14 Mono	10	119616857	119617357	0.00019469	2.96396	0.00237614	0.869293
MRSA_vs_Healthy	CD14 Mono	7	129503764	129504264	0.000199609	0.838557	0.037477	0.466635
MRSA_vs_Healthy	CD14 Mono	6	154277711	154278211	0.000199986	2.02542	0.0257465	0.823391
MRSA_vs_Healthy	CD14 Mono	6	36839235	36839735	0.00020106	1.42559	0.00299505	1.07344
MRSA_vs_Healthy	CD14 Mono	3	172520446	172520946	0.000201201	2.32795	5.32458e-07	2.08126
MRSA_vs_Healthy	CD14 Mono	19	15378357	15378857	0.00020157	1.22013	0.00365838	1.32528
MRSA_vs_Healthy	CD14 Mono	1	41855673	41856173	0.000202304	1.6512	0.0154031	0.670551
MRSA_vs_Healthy	CD14 Mono	11	86551187	86551687	0.000203745	1.08424	0.0215254	0.769634
MRSA_vs_Healthy	CD14 Mono	8	17250600	17251100	0.000204214	1.67624	0.000175062	0.955951
MRSA_vs_Healthy	CD14 Mono	3	149947204	149947704	0.000207505	1.00139	0.00435276	0.990056
MRSA_vs_Healthy	CD14 Mono	1	155976584	155977084	0.000208408	1.76479	0.0127239	0.748924
MRSA_vs_Healthy	CD14 Mono	7	80775811	80776311	0.000208408	1.56101	0.0195737	0.341251
MRSA_vs_Healthy	CD14 Mono	6	110345131	110345631	0.000209844	1.59051	0.0243101	0.727553
MRSA_vs_Healthy	CD14 Mono	16	89697843	89698343	0.000210429	1.08237	0.0217937	0.928149
MRSA_vs_Healthy	CD14 Mono	20	1944988	1945488	0.000211691	1.44943	0.000570555	1.06491
MRSA_vs_Healthy	CD14 Mono	2	10325341	10325841	0.000211908	0.89432	0.00598127	0.648809
MRSA_vs_Healthy	CD14 Mono	9	104850803	104851303	0.000213511	2.53807	0.0268775	0.310275
MRSA_vs_Healthy	CD14 Mono	2	40457815	40458315	0.000214506	-1.97184	0.00548949	-1.14354
MRSA_vs_Healthy	CD14 Mono	2	68425127	68425627	0.000215108	1.55312	0.0027051	0.799581
MRSA_vs_Healthy	CD14 Mono	1	156120679	156121179	0.000216212	1.60355	0.00773565	0.824599
MRSA_vs_Healthy	CD14 Mono	2	74495854	74496354	0.000216285	1.88862	0.00430443	1.28655
MRSA_vs_Healthy	CD14 Mono	7	73566433	73566933	0.000217713	2.38917	0.00109323	1.66593
MRSA_vs_Healthy	CD14 Mono	6	158565285	158565785	0.000217865	2.21126	7.98044e-05	1.38908
MRSA_vs_Healthy	CD14 Mono	10	110156862	110157362	0.000219941	1.33735	0.000672677	1.05098
MRSA_vs_Healthy	CD14 Mono	5	76414127	76414627	0.000220268	1.04279	0.00509159	0.88325
MRSA_vs_Healthy	CD14 Mono	1	12173731	12174231	0.000224147	1.53083	0.00748993	0.929979
MRSA_vs_Healthy	CD14 Mono	12	57603327	57603827	0.000225213	0.922272	0.0377225	0.579151
MRSA_vs_Healthy	CD14 Mono	3	146542982	146543482	0.000226163	1.84219	0.000407486	1.269
MRSA_vs_Healthy	CD14 Mono	4	120305435	120305935	0.000226922	2.7452	0.0126678	0.851786
MRSA_vs_Healthy	CD14 Mono	4	139898212	139898712	0.000227169	2.15149	7.79237e-05	1.37418
MRSA_vs_Healthy	CD14 Mono	23	30657768	30658268	0.000227485	1.8512	2.62349e-05	1.03686
MRSA_vs_Healthy	CD14 Mono	2	73113360	73113860	0.000228421	1.48873	0.00302321	0.879066
MRSA_vs_Healthy	CD14 Mono	6	35474055	35474555	0.000228814	2.14808	3.43821e-05	2.5072
MRSA_vs_Healthy	CD14 Mono	6	90583434	90583934	0.000229391	1.2018	0.00479174	1.58489
MRSA_vs_Healthy	CD14 Mono	3	159964302	159964802	0.000229534	1.49468	0.000333771	0.753094
MRSA_vs_Healthy	CD14 Mono	8	81870837	81871337	0.000230605	1.26868	0.00627353	0.99761
MRSA_vs_Healthy	CD14 Mono	7	143125958	143126458	0.000230859	3.12139	9.85163e-06	2.35037
MRSA_vs_Healthy	CD14 Mono	11	64864855	64865355	0.000237564	2.23787	0.000302254	1.56513
MRSA_vs_Healthy	CD14 Mono	16	89548973	89549473	0.000237581	1.10914	0.00113879	0.911389
MRSA_vs_Healthy	CD14 Mono	11	131665298	131665798	0.000238908	3.56795	0.0330089	0.768811
MRSA_vs_Healthy	CD14 Mono	7	83956975	83957475	0.000242943	1.2906	0.0116406	1.22603
MRSA_vs_Healthy	CD14 Mono	7	90942426	90942926	0.000246764	1.5904	0.00117407	1.76221
MRSA_vs_Healthy	CD14 Mono	19	28504098	28504598	0.000248892	1.03443	0.00465863	0.677971
MRSA_vs_Healthy	CD14 Mono	7	114047845	114048345	0.000249676	2.51411	0.000252474	2.0836
MRSA_vs_Healthy	CD14 Mono	5	134532117	134532617	0.000249722	0.908811	0.00367556	0.867664
MRSA_vs_Healthy	CD14 Mono	2	230160257	230160757	0.000250498	2.28231	2.58213e-06	1.56517
MRSA_vs_Healthy	CD14 Mono	1	2241940	2242440	0.000250765	2.08028	0.00396107	1.00943
MRSA_vs_Healthy	CD14 Mono	10	118959067	118959567	0.000250982	2.05736	0.00183158	1.20274
MRSA_vs_Healthy	CD14 Mono	2	212005027	212005527	0.000254612	1.69656	0.00710582	1.04099
MRSA_vs_Healthy	CD14 Mono	22	40372854	40373354	0.000259247	0.511734	0.014216	0.346554
MRSA_vs_Healthy	CD14 Mono	16	9107641	9108141	0.000259701	2.47224	0.0236969	0.565763
MRSA_vs_Healthy	CD14 Mono	1	169217515	169218015	0.000264097	-0.50058	0.00730368	-0.687986
MRSA_vs_Healthy	CD14 Mono	17	67360909	67361409	0.000264579	1.16516	0.000147644	1.03601
MRSA_vs_Healthy	CD14 Mono	5	173140615	173141115	0.000266833	1.99558	2.82279e-06	1.51669
MRSA_vs_Healthy	CD14 Mono	6	90610845	90611345	0.000272028	1.62227	0.002091	0.506006
MRSA_vs_Healthy	CD14 Mono	18	57081685	57082185	0.000276064	1.31181	0.006416	1.5545
MRSA_vs_Healthy	CD14 Mono	15	101062728	101063228	0.00027746	1.72782	2.40272e-05	1.13779
MRSA_vs_Healthy	CD14 Mono	18	69208502	69209002	0.000279836	-0.854758	0.000336794	-1.04742
MRSA_vs_Healthy	CD14 Mono	22	22884402	22884902	0.000282377	1.46727	0.013265	0.758642
MRSA_vs_Healthy	CD14 Mono	6	34162004	34162504	0.000283075	1.45575	0.000616857	1.68203
MRSA_vs_Healthy	CD14 Mono	3	30776186	30776686	0.000283882	0.988513	0.000222856	0.863809
MRSA_vs_Healthy	CD14 Mono	10	44960063	44960563	0.000286649	2.25434	0.0025291	0.896009
MRSA_vs_Healthy	CD14 Mono	22	45560268	45560768	0.000286896	1.37802	1.79174e-07	0.374616
MRSA_vs_Healthy	CD14 Mono	10	43064938	43065438	0.000287587	0.542556	0.00454394	0.485437
MRSA_vs_Healthy	CD14 Mono	11	73026560	73027060	0.000289383	1.09835	8.81834e-06	0.745783
MRSA_vs_Healthy	CD14 Mono	1	156137593	156138093	0.000290836	1.38871	0.00366538	1.07331
MRSA_vs_Healthy	CD14 Mono	9	136525760	136526260	0.000291192	1.88621	3.30193e-07	2.2491
MRSA_vs_Healthy	CD14 Mono	10	103452212	103452712	0.000292713	0.61441	0.00440571	1.03804
MRSA_vs_Healthy	CD14 Mono	15	42510819	42511319	0.000293863	-2.3959	9.01338e-06	-1.80675
MRSA_vs_Healthy	CD14 Mono	1	149781597	149782097	0.000296399	4.27267	9.92824e-12	1.06769
MRSA_vs_Healthy	CD14 Mono	4	87118729	87119229	0.000296572	3.65699	0.00305625	0.517722
MRSA_vs_Healthy	CD14 Mono	1	158283938	158284438	0.000303639	1.96658	0.000256812	1.40036
MRSA_vs_Healthy	CD14 Mono	20	365964	366464	0.000305957	0.941881	2.22339e-05	1.04515
MRSA_vs_Healthy	CD14 Mono	7	158396497	158396997	0.000306043	3.92265	1.68647e-05	1.11992
MRSA_vs_Healthy	CD14 Mono	22	36154839	36155339	0.000307147	0.510349	0.00510013	0.910129
MRSA_vs_Healthy	CD14 Mono	10	44958856	44959356	0.00031278	0.978367	0.0151979	0.723953
MRSA_vs_Healthy	CD14 Mono	2	105926380	105926880	0.000313	2.5396	0.000204865	1.76483
MRSA_vs_Healthy	CD14 Mono	17	41795657	41796157	0.000316125	1.13454	0.0342187	0.490986
MRSA_vs_Healthy	CD14 Mono	12	50538164	50538664	0.000316603	1.16746	0.000209791	0.444756
MRSA_vs_Healthy	CD14 Mono	9	131687895	131688395	0.000317528	1.15361	0.00367737	1.02356
MRSA_vs_Healthy	CD14 Mono	9	133799836	133800336	0.000317675	3.37633	2.85802e-07	1.11997
MRSA_vs_Healthy	CD14 Mono	22	42892632	42893132	0.000318695	0.686245	0.00471066	1.03706
MRSA_vs_Healthy	CD14 Mono	11	19660061	19660561	0.000319208	1.48509	0.0334224	0.600731
MRSA_vs_Healthy	CD14 Mono	20	32798976	32799476	0.000319376	0.882258	0.00308987	0.494005
MRSA_vs_Healthy	CD14 Mono	16	50268305	50268805	0.000320743	1.45303	0.0139117	0.797764
MRSA_vs_Healthy	CD14 Mono	8	64681943	64682443	0.000320816	1.75762	4.64593e-07	1.03895
MRSA_vs_Healthy	CD14 Mono	2	129762948	129763448	0.000321094	0.900854	0.0160047	0.854645
MRSA_vs_Healthy	CD14 Mono	3	113513939	113514439	0.000326186	2.23887	0.000226427	1.15077
MRSA_vs_Healthy	CD14 Mono	8	85398317	85398817	0.000327659	1.8393	7.28397e-05	1.00829
MRSA_vs_Healthy	CD14 Mono	18	61889987	61890487	0.000327724	0.880167	0.0260844	0.647277
MRSA_vs_Healthy	CD14 Mono	15	65355295	65355795	0.000329024	1.46581	0.00160525	1.1022
MRSA_vs_Healthy	CD14 Mono	3	152199206	152199706	0.000330639	1.68803	0.00916652	0.409106
MRSA_vs_Healthy	CD14 Mono	1	156139414	156139914	0.000332163	1.78799	0.00759095	1.13583
MRSA_vs_Healthy	CD14 Mono	4	139887897	139888397	0.000332504	1.8575	0.000288897	1.43322
MRSA_vs_Healthy	CD14 Mono	20	20754603	20755103	0.000333786	1.60751	0.00061039	1.13197
MRSA_vs_Healthy	CD14 Mono	3	29164778	29165278	0.000336148	0.724225	0.00264482	0.716639
MRSA_vs_Healthy	CD14 Mono	3	6881721	6882221	0.000338449	0.615414	0.022672	0.801809
MRSA_vs_Healthy	CD14 Mono	5	33427958	33428458	0.000339237	0.515462	1.40851e-06	1.07658
MRSA_vs_Healthy	CD14 Mono	4	24516638	24517138	0.000339665	2.24935	0.0021882	1.16576
MRSA_vs_Healthy	CD14 Mono	1	27656011	27656511	0.000340027	2.09758	0.00475747	1.10508
MRSA_vs_Healthy	CD14 Mono	10	124380469	124380969	0.00034039	2.93758	7.2524e-07	1.45314
MRSA_vs_Healthy	CD14 Mono	6	102613188	102613688	0.000341404	1.31671	0.00507413	0.571257
MRSA_vs_Healthy	CD14 Mono	4	96521220	96521720	0.000344551	1.00726	0.00421097	1.0449
MRSA_vs_Healthy	CD14 Mono	3	124136329	124136829	0.000345705	1.55665	8.62323e-06	1.23572
MRSA_vs_Healthy	CD14 Mono	4	139964156	139964656	0.000353771	2.07637	0.000384255	1.50081
MRSA_vs_Healthy	CD14 Mono	2	188058791	188059291	0.000358114	2.7145	0.00530967	0.636842
MRSA_vs_Healthy	CD14 Mono	23	119684221	119684721	0.000360106	0.948622	0.0401385	0.447751
MRSA_vs_Healthy	CD14 Mono	10	12481740	12482240	0.000362011	1.38203	0.000713691	1.34974
MRSA_vs_Healthy	CD14 Mono	1	28175334	28175834	0.000364861	1.08846	0.00510753	1.09875
MRSA_vs_Healthy	CD14 Mono	13	59918347	59918847	0.000366431	0.833859	0.00373198	1.02657
MRSA_vs_Healthy	CD14 Mono	6	88135579	88136079	0.000373843	1.23049	0.000138899	0.794579
MRSA_vs_Healthy	CD14 Mono	18	57094362	57094862	0.0003762	1.2137	0.0068446	1.0499
MRSA_vs_Healthy	CD14 Mono	20	20747017	20747517	0.000378253	2.16617	0.0155337	0.419989
MRSA_vs_Healthy	CD14 Mono	7	32761971	32762471	0.000380523	3.12623	0.0172659	1.01916
MRSA_vs_Healthy	CD14 Mono	8	124110455	124110955	0.000384445	1.89112	0.00544952	0.87437
MRSA_vs_Healthy	CD14 Mono	7	94261004	94261504	0.000386942	3.06732	2.39026e-08	1.36099
MRSA_vs_Healthy	CD14 Mono	6	7998297	7998797	0.000389283	1.7974	0.00202125	1.25005
MRSA_vs_Healthy	CD14 Mono	1	84836031	84836531	0.00038979	1.0819	5.70636e-06	0.997601
MRSA_vs_Healthy	CD14 Mono	18	34032213	34032713	0.00039124	1.2687	0.00809546	0.427906
MRSA_vs_Healthy	CD14 Mono	1	158813099	158813599	0.000395166	1.31354	0.0142949	0.83085
MRSA_vs_Healthy	CD14 Mono	6	26160740	26161240	0.000395673	1.24396	0.0180886	0.812349
MRSA_vs_Healthy	CD14 Mono	6	158517575	158518075	0.000396805	3.75565	1.62336e-05	1.75012
MRSA_vs_Healthy	CD14 Mono	5	65624758	65625258	0.000397991	1.19395	0.0254404	0.560333
MRSA_vs_Healthy	CD14 Mono	3	142046296	142046796	0.0003985	2.75571	0.000149448	1.21886
MRSA_vs_Healthy	CD14 Mono	22	39171733	39172233	0.000398877	1.24294	3.29911e-05	0.76323
MRSA_vs_Healthy	CD14 Mono	12	118102188	118102688	0.000402564	1.20256	4.46043e-05	1.10359
MRSA_vs_Healthy	CD14 Mono	9	7784406	7784906	0.000403102	0.995483	0.0219241	0.613097
MRSA_vs_Healthy	CD14 Mono	1	56507335	56507835	0.000403879	1.40113	0.0154237	0.869998
MRSA_vs_Healthy	CD14 Mono	12	96210823	96211323	0.000407505	1.03438	0.0072374	0.651695
MRSA_vs_Healthy	CD14 Mono	12	52878908	52879408	0.000409559	1.5988	0.0240553	0.690474
MRSA_vs_Healthy	CD14 Mono	2	231663416	231663916	0.000413578	2.05362	3.00295e-05	1.42275
MRSA_vs_Healthy	CD14 Mono	1	42935698	42936198	0.000417366	0.87723	0.00712605	0.492841
MRSA_vs_Healthy	CD14 Mono	22	36797845	36798345	0.00042129	1.78584	5.65972e-07	1.38781
MRSA_vs_Healthy	CD14 Mono	18	36321829	36322329	0.000427208	0.797771	0.000316255	0.494039
MRSA_vs_Healthy	CD14 Mono	11	19676528	19677028	0.000431742	0.753404	0.0412205	0.74664
MRSA_vs_Healthy	CD14 Mono	11	970219	970719	0.000436951	3.26026	5.82199e-06	1.71898
MRSA_vs_Healthy	CD14 Mono	5	4240314	4240814	0.000441249	2.43828	0.000171637	1.74111
MRSA_vs_Healthy	CD14 Mono	20	21503300	21503800	0.000442011	2.30277	1.37118e-07	0.99933
MRSA_vs_Healthy	CD14 Mono	9	104105000	104105500	0.000453261	2.09053	0.00214562	1.05125
MRSA_vs_Healthy	CD14 Mono	10	67934301	67934801	0.000453976	1.18671	0.00177381	1.12418
MRSA_vs_Healthy	CD14 Mono	4	26992544	26993044	0.000454573	1.49312	0.0119072	0.627849
MRSA_vs_Healthy	CD14 Mono	10	1208781	1209281	0.000454675	1.52344	7.14442e-08	0.896311
MRSA_vs_Healthy	CD14 Mono	2	147441026	147441526	0.000462658	1.62462	0.0264828	0.70946
MRSA_vs_Healthy	CD14 Mono	6	66998696	66999196	0.000463813	5.14862	0.0011717	1.00454
MRSA_vs_Healthy	CD14 Mono	7	77831500	77832000	0.000467474	1.18861	0.0136288	0.580377
MRSA_vs_Healthy	CD14 Mono	11	64984686	64985186	0.000474225	0.756254	0.0322082	0.943951
MRSA_vs_Healthy	CD14 Mono	2	65397076	65397576	0.000474932	-2.6426	0.0382612	-0.774667
MRSA_vs_Healthy	CD14 Mono	10	12316444	12316944	0.000476099	1.24639	0.000232361	0.927105
MRSA_vs_Healthy	CD14 Mono	10	114290106	114290606	0.000477655	1.13915	0.0179038	0.941348
MRSA_vs_Healthy	CD14 Mono	9	133346562	133347062	0.00047808	0.581156	0.000716351	0.804558
MRSA_vs_Healthy	CD14 Mono	22	24864889	24865389	0.000481301	2.03393	7.62518e-06	0.9236
MRSA_vs_Healthy	CD14 Mono	15	65304192	65304692	0.000482139	0.57161	0.00350667	0.530004
MRSA_vs_Healthy	CD14 Mono	9	32550075	32550575	0.000482317	2.31542	1.46329e-05	1.63492
MRSA_vs_Healthy	CD14 Mono	22	22431451	22431951	0.000483882	2.68842	7.64749e-05	0.957941
MRSA_vs_Healthy	CD14 Mono	9	122930448	122930948	0.000484346	1.02548	4.25419e-05	0.860898
MRSA_vs_Healthy	CD14 Mono	1	25030036	25030536	0.00048573	2.11325	0.000553932	1.358
MRSA_vs_Healthy	CD14 Mono	5	23527979	23528479	0.000487965	0.931198	0.00630788	1.0264
MRSA_vs_Healthy	CD14 Mono	16	11669534	11670034	0.000488087	3.93341	5.56471e-06	2.26913
MRSA_vs_Healthy	CD14 Mono	17	59514096	59514596	0.000488093	2.11885	0.000117589	0.858891
MRSA_vs_Healthy	CD14 Mono	4	24514730	24515230	0.000489309	2.12236	0.000560818	0.67482
MRSA_vs_Healthy	CD14 Mono	1	14739422	14739922	0.000491107	0.836474	0.00025981	1.24745
MRSA_vs_Healthy	CD14 Mono	2	8145311	8145811	0.000496578	0.589101	0.0105688	0.705891
MRSA_vs_Healthy	CD14 Mono	18	43050304	43050804	0.000496859	0.505624	0.00195126	0.467297
MRSA_vs_Healthy	CD14 Mono	15	42500499	42500999	0.000497347	-2.03336	0.00789559	-1.14458
MRSA_vs_Healthy	CD14 Mono	1	12165379	12165879	0.000500088	2.40495	0.00229903	1.5166
MRSA_vs_Healthy	CD14 Mono	10	25175693	25176193	0.000500924	2.0454	0.00283254	1.0337
MRSA_vs_Healthy	CD14 Mono	16	1977877	1978377	0.000501723	0.963427	0.000714446	0.938311
MRSA_vs_Healthy	CD14 Mono	6	136549538	136550038	0.000503333	1.9151	8.52321e-05	1.50708
MRSA_vs_Healthy	CD14 Mono	2	231705735	231706235	0.000506505	2.1364	0.000142234	1.78045
MRSA_vs_Healthy	CD14 Mono	2	65647392	65647892	0.000507686	1.47854	0.00104868	1.47171
MRSA_vs_Healthy	CD14 Mono	12	51218741	51219241	0.000510832	1.6316	0.000145397	1.11972
MRSA_vs_Healthy	CD14 Mono	4	7508804	7509304	0.000511746	1.78961	0.000311225	1.28049
MRSA_vs_Healthy	CD14 Mono	2	206620792	206621292	0.000511993	2.95239	6.16001e-05	1.04227
MRSA_vs_Healthy	CD14 Mono	6	8024246	8024746	0.000513865	1.06472	0.000916851	0.943753
MRSA_vs_Healthy	CD14 Mono	1	156127859	156128359	0.000520578	1.29732	0.00729903	0.739487
MRSA_vs_Healthy	CD14 Mono	1	156143204	156143704	0.000520898	2.84016	0.00204912	0.866946
MRSA_vs_Healthy	CD14 Mono	1	209661281	209661781	0.00052099	1.2502	0.0226378	0.88186
MRSA_vs_Healthy	CD14 Mono	9	112862101	112862601	0.000525292	1.39926	0.000312184	1.3449
MRSA_vs_Healthy	CD14 Mono	2	218993989	218994489	0.000525802	0.951821	0.00204451	1.12285
MRSA_vs_Healthy	CD14 Mono	9	127732434	127732934	0.00053031	1.83968	2.76779e-05	1.47957
MRSA_vs_Healthy	CD14 Mono	3	46399513	46400013	0.000530439	1.83878	0.000184583	1.33284
MRSA_vs_Healthy	CD14 Mono	14	60153950	60154450	0.000531091	1.22419	0.0186025	0.926778
MRSA_vs_Healthy	CD14 Mono	5	102223165	102223665	0.000536269	1.73678	0.000177357	1.40749
MRSA_vs_Healthy	CD14 Mono	21	42145432	42145932	0.0005374	0.69527	0.00431227	0.97896
MRSA_vs_Healthy	CD14 Mono	10	17237031	17237531	0.000543318	1.15332	0.0126506	0.747406
MRSA_vs_Healthy	CD14 Mono	17	41918843	41919343	0.000554811	1.2864	0.000153771	1.08312
MRSA_vs_Healthy	CD14 Mono	4	159446428	159446928	0.000555489	1.50924	0.00760025	1.16038
MRSA_vs_Healthy	CD14 Mono	10	70617241	70617741	0.000563857	0.86062	0.000477873	0.716542
MRSA_vs_Healthy	CD14 Mono	10	94395093	94395593	0.000573219	1.33177	0.00379369	1.42799
MRSA_vs_Healthy	CD14 Mono	23	30239802	30240302	0.000575873	2.13121	4.3003e-05	0.396871
MRSA_vs_Healthy	CD14 Mono	6	53341153	53341653	0.000576933	1.2282	0.00984351	0.793244
MRSA_vs_Healthy	CD14 Mono	6	111668403	111668903	0.000580311	1.31472	0.00515195	0.910214
MRSA_vs_Healthy	CD14 Mono	2	101333251	101333751	0.000581569	0.585799	0.0183444	0.919451
MRSA_vs_Healthy	CD14 Mono	3	23455979	23456479	0.000584934	1.10143	0.001477	0.933846
MRSA_vs_Healthy	CD14 Mono	2	102304779	102305279	0.000586074	2.85321	3.3535e-07	1.60948
MRSA_vs_Healthy	CD14 Mono	1	23560167	23560667	0.00058722	2.7502	0.00113486	0.683457
MRSA_vs_Healthy	CD14 Mono	10	112357408	112357908	0.000590576	4.61004	9.88265e-11	1.10792
MRSA_vs_Healthy	CD14 Mono	7	158374060	158374560	0.00059386	0.530632	0.0142125	0.899939
MRSA_vs_Healthy	CD14 Mono	3	39644178	39644678	0.000596142	1.97895	0.000142206	1.52255
MRSA_vs_Healthy	CD14 Mono	17	41324044	41324544	0.000597148	-2.19368	0.00310269	-1.30663
MRSA_vs_Healthy	CD14 Mono	16	1963169	1963669	0.000597697	2.69658	1.10695e-05	1.57203
MRSA_vs_Healthy	CD14 Mono	20	461804	462304	0.000603739	4.45947	3.8052e-06	1.50373
MRSA_vs_Healthy	CD14 Mono	6	149368057	149368557	0.000604742	2.1422	0.00165618	1.56185
MRSA_vs_Healthy	CD14 Mono	12	67516240	67516740	0.000606441	0.890332	0.0334866	0.820734
MRSA_vs_Healthy	CD14 Mono	2	17719506	17720006	0.000608798	2.282	0.000695471	1.37634
MRSA_vs_Healthy	CD14 Mono	17	59508244	59508744	0.000611304	1.86223	4.23202e-05	1.21557
MRSA_vs_Healthy	CD14 Mono	20	56418933	56419433	0.000614966	1.41517	0.0034346	0.964723
MRSA_vs_Healthy	CD14 Mono	1	109886746	109887246	0.000622355	1.24821	0.0429736	1.01571
MRSA_vs_Healthy	CD14 Mono	7	94266161	94266661	0.00062685	2.73782	3.86623e-08	1.51172
MRSA_vs_Healthy	CD14 Mono	9	114155188	114155688	0.000627449	0.640144	0.012839	1.02546
MRSA_vs_Healthy	CD14 Mono	1	156659983	156660483	0.000627616	1.18288	2.31175e-05	0.760841
MRSA_vs_Healthy	CD14 Mono	10	47260537	47261037	0.000630913	1.62194	0.000308358	1.88024
MRSA_vs_Healthy	CD14 Mono	1	234529571	234530071	0.000648365	0.527203	0.0127132	0.915877
MRSA_vs_Healthy	CD14 Mono	12	52304818	52305318	0.000648643	1.26576	0.010129	0.782866
MRSA_vs_Healthy	CD14 Mono	1	119616712	119617212	0.000648643	-0.964365	0.0268102	-0.977842
MRSA_vs_Healthy	CD14 Mono	22	48754594	48755094	0.000659524	0.783545	0.00907425	1.08045
MRSA_vs_Healthy	CD14 Mono	15	65318767	65319267	0.000662262	1.92925	0.000694336	1.53916
MRSA_vs_Healthy	CD14 Mono	15	40787404	40787904	0.000664638	1.32912	0.000189427	1.7609
MRSA_vs_Healthy	CD14 Mono	15	86663117	86663617	0.000667821	1.23896	0.00911663	1.04168
MRSA_vs_Healthy	CD14 Mono	19	10453743	10454243	0.000679406	1.60752	0.00281413	0.894161
MRSA_vs_Healthy	CD14 Mono	3	109428003	109428503	0.000682657	1.10536	0.000285735	0.754017
MRSA_vs_Healthy	CD14 Mono	17	36674712	36675212	0.00068523	2.42031	0.000103779	1.68688
MRSA_vs_Healthy	CD14 Mono	6	135861118	135861618	0.00068584	1.76417	0.0150266	0.38173
MRSA_vs_Healthy	CD14 Mono	11	117560908	117561408	0.000689566	3.55346	0.0133275	0.553047
MRSA_vs_Healthy	CD14 Mono	3	77541479	77541979	0.000689979	2.93638	7.03979e-06	1.66518
MRSA_vs_Healthy	CD14 Mono	12	122012177	122012677	0.000691719	0.657515	0.00626356	0.618081
MRSA_vs_Healthy	CD14 Mono	19	1933187	1933687	0.000693354	1.70193	0.00205878	1.23954
MRSA_vs_Healthy	CD14 Mono	5	178290580	178291080	0.000704068	1.30282	0.00456938	0.965944
MRSA_vs_Healthy	CD14 Mono	17	67394887	67395387	0.000707775	0.655474	0.000130822	0.308399
MRSA_vs_Healthy	CD14 Mono	6	156256604	156257104	0.000707994	1.14403	0.00347994	0.98434
MRSA_vs_Healthy	CD14 Mono	15	92902573	92903073	0.000709994	1.68558	8.92758e-05	1.54881
MRSA_vs_Healthy	CD14 Mono	19	17103134	17103634	0.000709994	2.49151	0.00238751	1.04346
MRSA_vs_Healthy	CD14 Mono	6	144159699	144160199	0.000711331	1.3794	0.00245418	1.11314
MRSA_vs_Healthy	CD14 Mono	10	12242164	12242664	0.000711404	2.29664	9.93487e-06	1.32781
MRSA_vs_Healthy	CD14 Mono	12	42624065	42624565	0.000712165	0.734804	0.0127477	0.980869
MRSA_vs_Healthy	CD14 Mono	5	78593969	78594469	0.000712687	1.35084	0.00296949	0.706355
MRSA_vs_Healthy	CD14 Mono	19	15209000	15209500	0.00071613	1.78942	0.000906192	1.4722
MRSA_vs_Healthy	CD14 Mono	2	86444002	86444502	0.000718035	1.22643	0.000199371	0.891356
MRSA_vs_Healthy	CD14 Mono	3	30694749	30695249	0.000719055	2.06469	0.00933289	0.740883
MRSA_vs_Healthy	CD14 Mono	22	41895227	41895727	0.000727476	1.49587	0.00306783	1.3319
MRSA_vs_Healthy	CD14 Mono	5	112457283	112457783	0.000730642	3.20588	0.00125504	0.738659
MRSA_vs_Healthy	CD14 Mono	17	67393768	67394268	0.000734492	2.68941	0.000773082	0.934554
MRSA_vs_Healthy	CD14 Mono	9	126525295	126525795	0.000737649	0.878805	2.67927e-07	0.772821
MRSA_vs_Healthy	CD14 Mono	3	81301914	81302414	0.000739837	-0.921502	0.000454649	-0.772818
MRSA_vs_Healthy	CD14 Mono	2	218065112	218065612	0.000744144	2.32619	0.000698042	1.28559
MRSA_vs_Healthy	CD14 Mono	5	97078855	97079355	0.000756724	2.08675	0.00316369	1.00078
MRSA_vs_Healthy	CD14 Mono	5	140725911	140726411	0.000756728	1.47216	0.00167281	0.850975
MRSA_vs_Healthy	CD14 Mono	1	116506001	116506501	0.000760856	3.46226	1.40039e-06	1.11095
MRSA_vs_Healthy	CD14 Mono	4	16972020	16972520	0.000771177	1.48036	0.0160322	0.964284
MRSA_vs_Healthy	CD14 Mono	5	81895758	81896258	0.000783562	0.5556	0.00498288	1.17419
MRSA_vs_Healthy	CD14 Mono	18	31549095	31549595	0.000786161	1.96121	0.0129106	1.17423
MRSA_vs_Healthy	CD14 Mono	11	12327029	12327529	0.000787904	1.33051	0.0120766	0.70501
MRSA_vs_Healthy	CD14 Mono	8	51869910	51870410	0.000788775	1.30719	1.37987e-05	0.808356
MRSA_vs_Healthy	CD14 Mono	12	47963969	47964469	0.000800947	1.0436	0.00852025	1.1108
MRSA_vs_Healthy	CD14 Mono	12	54417178	54417678	0.000804603	-3.64667	0.000639093	-0.935957
MRSA_vs_Healthy	CD14 Mono	7	45126240	45126740	0.000817302	0.999816	0.000920132	1.01442
MRSA_vs_Healthy	CD14 Mono	2	66558361	66558861	0.000825827	1.19904	0.00376088	0.707575
MRSA_vs_Healthy	CD14 Mono	12	10982786	10983286	0.000827916	0.862939	0.000441046	1.14233
MRSA_vs_Healthy	CD14 Mono	11	65041401	65041901	0.000828946	1.16529	0.0128187	0.616688
MRSA_vs_Healthy	CD14 Mono	11	60280389	60280889	0.000837781	0.991544	0.015052	0.800271
MRSA_vs_Healthy	CD14 Mono	21	15596531	15597031	0.000840719	0.677295	0.000898238	0.899979
MRSA_vs_Healthy	CD14 Mono	1	206470908	206471408	0.000843045	2.14113	0.00193338	1.26598
MRSA_vs_Healthy	CD14 Mono	2	15654157	15654657	0.000848337	1.21797	0.00035349	1.21868
MRSA_vs_Healthy	CD14 Mono	6	52516672	52517172	0.000887836	1.29416	0.000529069	1.49331
MRSA_vs_Healthy	CD14 Mono	8	105731607	105732107	0.000894594	0.663889	0.017986	1.1619
MRSA_vs_Healthy	CD14 Mono	19	17406671	17407171	0.000894839	1.4538	0.00321282	0.902306
MRSA_vs_Healthy	CD14 Mono	2	28399632	28400132	0.000897709	3.43724	0.00157008	1.0067
MRSA_vs_Healthy	CD14 Mono	2	20916072	20916572	0.000897884	3.52446	0.0261165	0.347517
MRSA_vs_Healthy	CD14 Mono	8	58552937	58553437	0.000908673	0.896641	0.00127233	1.00851
MRSA_vs_Healthy	CD14 Mono	10	48623559	48624059	0.000923124	1.28238	3.27684e-05	0.889258
MRSA_vs_Healthy	CD14 Mono	6	9630056	9630556	0.000928379	0.995083	0.0146232	0.743731
MRSA_vs_Healthy	CD14 Mono	14	24147775	24148275	0.00092976	2.9656	0.00113588	0.973751
MRSA_vs_Healthy	CD14 Mono	10	79052231	79052731	0.00093176	-0.766682	0.0126846	-0.868916
MRSA_vs_Healthy	CD14 Mono	3	19229815	19230315	0.000935524	1.59744	8.99215e-05	1.28639
MRSA_vs_Healthy	CD14 Mono	8	120063645	120064145	0.000935957	0.76161	0.000597652	0.631468
MRSA_vs_Healthy	CD14 Mono	1	192918840	192919340	0.00093676	-1.97028	0.00947845	-0.440419
MRSA_vs_Healthy	CD14 Mono	6	155351228	155351728	0.000942919	0.798148	0.0206864	0.676422
MRSA_vs_Healthy	CD14 Mono	14	62078973	62079473	0.000947051	1.68109	0.000242174	1.32164
MRSA_vs_Healthy	CD14 Mono	6	154242864	154243364	0.000954762	2.10147	8.63897e-10	0.868123
MRSA_vs_Healthy	CD14 Mono	6	144046567	144047067	0.000956247	1.60415	0.0151849	0.474898
MRSA_vs_Healthy	CD14 Mono	16	11582124	11582624	0.000968497	2.11347	0.0177634	0.453598
MRSA_vs_Healthy	CD14 Mono	11	64897524	64898024	0.000968654	1.60949	0.0155777	0.859856
MRSA_vs_Healthy	CD14 Mono	10	124559100	124559600	0.000980456	2.48116	9.80628e-08	1.04295
MRSA_vs_Healthy	CD14 Mono	1	2273187	2273687	0.00098256	3.66862	0.00247062	0.943735
MRSA_vs_Healthy	CD14 Mono	16	8959026	8959526	0.000989241	0.945418	0.0108593	0.895547
MRSA_vs_Healthy	CD14 Mono	19	54158864	54159364	0.000994323	1.25378	0.0118102	0.548438
MRSA_vs_Healthy	CD14 Mono	1	206556084	206556584	0.00101234	0.517273	0.0100299	0.54656
MRSA_vs_Healthy	CD14 Mono	19	17385929	17386429	0.00101242	1.51729	0.0187392	0.38081
MRSA_vs_Healthy	CD14 Mono	13	90336672	90337172	0.0010143	1.16871	5.84408e-05	0.492298
MRSA_vs_Healthy	CD14 Mono	16	11568257	11568757	0.00102725	0.879283	0.00106812	1.22707
MRSA_vs_Healthy	CD14 Mono	4	159487170	159487670	0.00103033	1.52826	0.00105787	1.39544
MRSA_vs_Healthy	CD14 Mono	6	36734238	36734738	0.00103047	3.67633	0.000120667	2.28067
MRSA_vs_Healthy	CD14 Mono	6	78919046	78919546	0.00104025	1.94221	0.0100646	0.984517
MRSA_vs_Healthy	CD14 Mono	10	114278441	114278941	0.00104145	1.15142	2.41774e-05	0.596882
MRSA_vs_Healthy	CD14 Mono	12	115352010	115352510	0.00105072	1.38769	0.00458489	1.19552
MRSA_vs_Healthy	CD14 Mono	11	19695243	19695743	0.00105084	1.2739	0.0015527	0.77472
MRSA_vs_Healthy	CD14 Mono	10	12365828	12366328	0.00105215	2.04523	0.00371255	0.894033
MRSA_vs_Healthy	CD14 Mono	8	132980967	132981467	0.00105226	3.65969	5.71112e-09	0.49866
MRSA_vs_Healthy	CD14 Mono	15	90205777	90206277	0.00105507	1.1798	0.0160326	1.0707
MRSA_vs_Healthy	CD14 Mono	2	227847545	227848045	0.00106064	0.93025	0.0018412	0.71478
MRSA_vs_Healthy	CD14 Mono	11	31361665	31362165	0.00106064	0.896292	0.000172568	0.830294
MRSA_vs_Healthy	CD14 Mono	22	22525528	22526028	0.0010648	1.77208	0.0111465	0.876501
MRSA_vs_Healthy	CD14 Mono	17	37605983	37606483	0.00107082	0.552063	7.76651e-05	0.702287
MRSA_vs_Healthy	CD14 Mono	6	130134566	130135066	0.00107515	1.52746	0.00140395	1.26168
MRSA_vs_Healthy	CD14 Mono	22	20783757	20784257	0.0010761	1.19058	0.00180213	0.805851
MRSA_vs_Healthy	CD14 Mono	6	20707341	20707841	0.0010761	-0.741794	0.0253342	-0.777667
MRSA_vs_Healthy	CD14 Mono	7	77966113	77966613	0.00107618	1.5389	0.00628601	0.949187
MRSA_vs_Healthy	CD14 Mono	17	2824588	2825088	0.00107947	1.41095	0.00223076	1.28313
MRSA_vs_Healthy	CD14 Mono	4	133592025	133592525	0.00108308	1.84259	0.0373991	0.873942
MRSA_vs_Healthy	CD14 Mono	11	31740557	31741057	0.00108374	1.00876	0.0221882	0.884739
MRSA_vs_Healthy	CD14 Mono	9	68763073	68763573	0.00108911	0.925906	0.0169903	0.73078
MRSA_vs_Healthy	CD14 Mono	2	108534040	108534540	0.001092	1.27441	0.0122077	0.446725
MRSA_vs_Healthy	CD14 Mono	5	72172197	72172697	0.00109777	2.38856	0.00111286	1.71803
MRSA_vs_Healthy	CD14 Mono	7	1920759	1921259	0.00110537	3.31632	0.000466554	1.48392
MRSA_vs_Healthy	CD14 Mono	1	153462674	153463174	0.00111498	1.1171	6.94518e-05	0.902352
MRSA_vs_Healthy	CD14 Mono	15	31357119	31357619	0.00111876	1.30224	0.00463541	1.075
MRSA_vs_Healthy	CD14 Mono	17	17127153	17127653	0.00112444	2.46893	0.000198192	1.71865
MRSA_vs_Healthy	CD14 Mono	6	43802988	43803488	0.00112621	1.0618	2.19999e-05	1.35753
MRSA_vs_Healthy	CD14 Mono	1	150622533	150623033	0.00112791	1.32194	0.00829788	0.553158
MRSA_vs_Healthy	CD14 Mono	2	130380055	130380555	0.00112791	2.2148	0.00956015	1.00147
MRSA_vs_Healthy	CD14 Mono	23	130085088	130085588	0.00112791	0.677774	0.0309498	0.604398
MRSA_vs_Healthy	CD14 Mono	1	110674522	110675022	0.00113154	0.576557	0.0238675	0.791802
MRSA_vs_Healthy	CD14 Mono	2	73708755	73709255	0.00113519	1.08129	0.000435995	0.794246
MRSA_vs_Healthy	CD14 Mono	6	122137449	122137949	0.00114433	1.08952	0.00369035	1.23915
MRSA_vs_Healthy	CD14 Mono	1	44806857	44807357	0.00114749	1.11012	0.00286696	0.81125
MRSA_vs_Healthy	CD14 Mono	16	81880092	81880592	0.00114788	1.01325	0.00143361	1.24663
MRSA_vs_Healthy	CD14 Mono	20	21235590	21236090	0.00115955	1.51195	0.0205339	1.14359
MRSA_vs_Healthy	CD14 Mono	7	131037637	131038137	0.00116252	1.32757	0.000100681	1.51242
MRSA_vs_Healthy	CD14 Mono	17	41327680	41328180	0.00116311	-2.38509	0.016423	-1.32122
MRSA_vs_Healthy	CD14 Mono	8	93111025	93111525	0.00116629	1.66782	0.0280313	0.642436
MRSA_vs_Healthy	CD14 Mono	11	66625099	66625599	0.00117199	2.39307	0.00634346	1.18714
MRSA_vs_Healthy	CD14 Mono	16	53804173	53804673	0.00117289	-1.2535	0.00186712	-1.0343
MRSA_vs_Healthy	CD14 Mono	9	136524788	136525288	0.00120221	2.26407	0.000764035	1.21118
MRSA_vs_Healthy	CD14 Mono	5	170246839	170247339	0.00120517	0.634955	0.0113751	0.753179
MRSA_vs_Healthy	CD14 Mono	7	32728353	32728853	0.00120529	1.24266	0.000928871	0.84328
MRSA_vs_Healthy	CD14 Mono	10	119652355	119652855	0.00121428	1.44962	0.00612997	0.834767
MRSA_vs_Healthy	CD14 Mono	12	53094245	53094745	0.00122123	2.06955	4.95284e-05	1.86771
MRSA_vs_Healthy	CD14 Mono	5	119314925	119315425	0.00122314	1.35426	0.0242131	0.833728
MRSA_vs_Healthy	CD14 Mono	3	180786783	180787283	0.00122315	2.84694	0.00132405	0.983098
MRSA_vs_Healthy	CD14 Mono	3	59300606	59301106	0.00123021	1.24548	0.00087649	0.861974
MRSA_vs_Healthy	CD14 Mono	7	135974616	135975116	0.00123115	1.74421	0.0138632	0.99773
MRSA_vs_Healthy	CD14 Mono	10	127297672	127298172	0.00123398	1.25634	0.00075824	0.914266
MRSA_vs_Healthy	CD14 Mono	7	102277750	102278250	0.00123702	3.12673	4.89324e-05	1.38604
MRSA_vs_Healthy	CD14 Mono	3	168030535	168031035	0.00123758	2.65382	2.92147e-08	1.2751
MRSA_vs_Healthy	CD14 Mono	15	38086098	38086598	0.00123758	-2.78057	0.00971194	-0.833047
MRSA_vs_Healthy	CD14 Mono	7	94239574	94240074	0.00124172	2.75648	0.0126432	0.500118
MRSA_vs_Healthy	CD14 Mono	1	205493195	205493695	0.00124266	0.847775	0.0217887	0.877656
MRSA_vs_Healthy	CD14 Mono	6	158811512	158812012	0.00125952	0.989955	0.00831317	0.713841
MRSA_vs_Healthy	CD14 Mono	6	90304281	90304781	0.00126826	1.22984	6.54082e-05	1.36115
MRSA_vs_Healthy	CD14 Mono	17	19237208	19237708	0.00127758	0.585843	0.00108584	0.798955
MRSA_vs_Healthy	CD14 Mono	10	114300488	114300988	0.00127842	1.22782	0.00169673	1.41881
MRSA_vs_Healthy	CD14 Mono	2	15767687	15768187	0.00128541	2.28412	3.10279e-05	1.77433
MRSA_vs_Healthy	CD14 Mono	12	4434666	4435166	0.00128541	1.26849	0.00351922	1.06998
MRSA_vs_Healthy	CD14 Mono	1	12149787	12150287	0.00129067	0.537586	0.000165433	0.781277
MRSA_vs_Healthy	CD14 Mono	3	146536431	146536931	0.00130411	0.910876	0.0351975	0.541285
MRSA_vs_Healthy	CD14 Mono	2	129761666	129762166	0.00130655	1.31337	0.0223932	0.546763
MRSA_vs_Healthy	CD14 Mono	5	95973912	95974412	0.00131588	3.09343	4.73065e-07	0.968335
MRSA_vs_Healthy	CD14 Mono	2	74555495	74555995	0.00131705	1.00335	0.000270292	1.18989
MRSA_vs_Healthy	CD14 Mono	15	52784402	52784902	0.0013201	1.62288	0.000108771	1.01406
MRSA_vs_Healthy	CD14 Mono	20	44208628	44209128	0.00132146	3.98912	2.80086e-07	2.73597
MRSA_vs_Healthy	CD14 Mono	5	102836918	102837418	0.00132779	0.972863	0.0170801	0.770226
MRSA_vs_Healthy	CD14 Mono	11	19442367	19442867	0.00133036	1.37689	0.00238015	1.21836
MRSA_vs_Healthy	CD14 Mono	7	36203651	36204151	0.0013329	1.46324	0.00172724	0.957815
MRSA_vs_Healthy	CD14 Mono	22	25028439	25028939	0.00137177	1.41262	0.000186403	1.3584
MRSA_vs_Healthy	CD14 Mono	15	90325598	90326098	0.00137373	3.72646	0.0144496	0.481598
MRSA_vs_Healthy	CD14 Mono	11	73029390	73029890	0.00137733	1.47671	2.55068e-05	1.56579
MRSA_vs_Healthy	CD14 Mono	23	97564967	97565467	0.00138622	3.70138	0.00217671	0.770794
MRSA_vs_Healthy	CD14 Mono	2	205226869	205227369	0.00139218	1.24563	0.00173193	0.916265
MRSA_vs_Healthy	CD14 Mono	6	36739098	36739598	0.00139364	0.89011	0.000786082	1.39289
MRSA_vs_Healthy	CD14 Mono	5	127028769	127029269	0.00139554	2.37608	0.00301769	0.283353
MRSA_vs_Healthy	CD14 Mono	3	9701448	9701948	0.00139693	-0.94576	0.0264167	-0.940422
MRSA_vs_Healthy	CD14 Mono	22	41946047	41946547	0.00141902	2.67628	0.00977952	0.394545
MRSA_vs_Healthy	CD14 Mono	7	112529692	112530192	0.0014332	0.955397	0.0119292	1.10861
MRSA_vs_Healthy	CD14 Mono	8	81733406	81733906	0.00143354	1.46524	0.00392176	1.05401
MRSA_vs_Healthy	CD14 Mono	8	20525155	20525655	0.00143454	0.745852	0.000814751	0.612357
MRSA_vs_Healthy	CD14 Mono	15	38127188	38127688	0.00144405	-3.53283	1.07453e-08	-1.67089
MRSA_vs_Healthy	CD14 Mono	2	17749696	17750196	0.00146077	1.43792	0.00371837	1.21217
MRSA_vs_Healthy	CD14 Mono	17	74738125	74738625	0.00146231	1.0007	0.00937556	1.01175
MRSA_vs_Healthy	CD14 Mono	4	180810525	180811025	0.00146467	0.898588	0.00161713	0.823738
MRSA_vs_Healthy	CD14 Mono	23	41335880	41336380	0.00146556	-2.20558	0.0147211	-0.859985
MRSA_vs_Healthy	CD14 Mono	10	79294807	79295307	0.00147165	1.24272	7.41413e-05	1.10385
MRSA_vs_Healthy	CD14 Mono	19	58396863	58397363	0.0014738	3.00719	1.27835e-05	2.28041
MRSA_vs_Healthy	CD14 Mono	10	48551773	48552273	0.00148539	1.66991	0.000603585	0.659312
MRSA_vs_Healthy	CD14 Mono	12	50224311	50224811	0.00148888	1.15329	0.020704	0.816575
MRSA_vs_Healthy	CD14 Mono	19	18477901	18478401	0.00150107	2.42035	0.0119996	0.793749
MRSA_vs_Healthy	CD14 Mono	15	92904081	92904581	0.00151609	2.75601	5.19803e-05	1.15997
MRSA_vs_Healthy	CD14 Mono	4	76741261	76741761	0.00152242	2.09205	4.07518e-05	1.66327
MRSA_vs_Healthy	CD14 Mono	16	22898738	22899238	0.00152392	1.77246	0.00352136	0.867397
MRSA_vs_Healthy	CD14 Mono	1	19506597	19507097	0.00152933	0.78911	0.0238842	0.500119
MRSA_vs_Healthy	CD14 Mono	14	80988129	80988629	0.00154103	1.05564	0.000798835	0.925692
MRSA_vs_Healthy	CD14 Mono	5	149672661	149673161	0.00154315	1.07499	0.00900182	0.844377
MRSA_vs_Healthy	CD14 Mono	6	36765325	36765825	0.00154353	1.7425	0.000267051	0.884706
MRSA_vs_Healthy	CD14 Mono	10	88582646	88583146	0.00154877	2.43056	3.52603e-06	1.79976
MRSA_vs_Healthy	CD14 Mono	1	22735126	22735626	0.00155068	1.31514	5.42146e-05	1.65813
MRSA_vs_Healthy	CD14 Mono	11	121877117	121877617	0.00155082	1.57461	0.00167859	1.35758
MRSA_vs_Healthy	CD14 Mono	10	86959065	86959565	0.00159253	1.75715	0.000395208	0.657866
MRSA_vs_Healthy	CD14 Mono	5	81292075	81292575	0.00159538	1.23507	0.000974131	0.618605
MRSA_vs_Healthy	CD14 Mono	1	41738398	41738898	0.00159751	0.527229	0.00284728	0.981666
MRSA_vs_Healthy	CD14 Mono	1	1064082	1064582	0.00159845	2.70956	6.41674e-05	1.82003
MRSA_vs_Healthy	CD14 Mono	2	200826546	200827046	0.00159899	1.09594	0.0155058	0.946423
MRSA_vs_Healthy	CD14 Mono	19	12674049	12674549	0.00160261	0.972456	0.0297428	0.676514
MRSA_vs_Healthy	CD14 Mono	18	31741056	31741556	0.00160338	0.860521	0.028468	0.67986
MRSA_vs_Healthy	CD14 Mono	15	44462400	44462900	0.0016044	0.65679	0.000754821	0.688289
MRSA_vs_Healthy	CD14 Mono	15	33251413	33251913	0.00161148	1.56699	5.40318e-06	0.989767
MRSA_vs_Healthy	CD14 Mono	8	124141320	124141820	0.00161274	2.60421	2.58728e-05	1.23744
MRSA_vs_Healthy	CD14 Mono	7	148750665	148751165	0.00162517	2.43248	9.87306e-05	1.19995
MRSA_vs_Healthy	CD14 Mono	10	26520522	26521022	0.00162545	1.2421	0.0205885	0.620743
MRSA_vs_Healthy	CD14 Mono	7	102256479	102256979	0.00162907	1.02011	0.0222204	0.991956
MRSA_vs_Healthy	CD14 Mono	18	74595378	74595878	0.00163547	0.957982	0.0387518	0.63345
MRSA_vs_Healthy	CD14 Mono	1	156128568	156129068	0.00164052	0.895207	0.0172578	0.873784
MRSA_vs_Healthy	CD14 Mono	1	209652874	209653374	0.00164371	0.769337	0.000215514	1.13291
MRSA_vs_Healthy	CD14 Mono	1	17630760	17631260	0.00164811	1.88392	0.000756915	1.45969
MRSA_vs_Healthy	CD14 Mono	2	17752996	17753496	0.00165708	0.863942	0.018734	0.915958
MRSA_vs_Healthy	CD14 Mono	7	154743814	154744314	0.00165787	0.734043	5.34455e-05	1.04556
MRSA_vs_Healthy	CD14 Mono	6	106083001	106083501	0.00166791	1.93449	0.0159753	0.286616
MRSA_vs_Healthy	CD14 Mono	5	1446867	1447367	0.00167067	0.693986	0.000426163	0.949151
MRSA_vs_Healthy	CD14 Mono	5	176895816	176896316	0.00167199	0.854979	0.0140498	1.33388
MRSA_vs_Healthy	CD14 Mono	19	6551852	6552352	0.0016774	-0.703167	0.00561148	-1.24975
MRSA_vs_Healthy	CD14 Mono	2	191081345	191081845	0.00167748	1.71255	0.000911459	1.00386
MRSA_vs_Healthy	CD14 Mono	13	98486335	98486835	0.00168048	1.7707	0.0262142	0.589134
MRSA_vs_Healthy	CD14 Mono	10	12221850	12222350	0.00168168	1.15268	0.00233617	1.15221
MRSA_vs_Healthy	CD14 Mono	11	933039	933539	0.00168168	1.63145	0.000935953	1.1162
MRSA_vs_Healthy	CD14 Mono	3	191801307	191801807	0.00170111	1.42779	9.21029e-05	1.24342
MRSA_vs_Healthy	CD14 Mono	17	80389457	80389957	0.0017077	0.857109	0.0350639	0.541863
MRSA_vs_Healthy	CD14 Mono	2	168528989	168529489	0.0017128	3.97339	6.46319e-07	0.3989
MRSA_vs_Healthy	CD14 Mono	19	54454590	54455090	0.00171793	0.914076	0.00163537	0.911326
MRSA_vs_Healthy	CD14 Mono	14	103113509	103114009	0.00172332	0.924166	0.0436959	0.578624
MRSA_vs_Healthy	CD14 Mono	1	12169010	12169510	0.00172957	1.6818	0.0347927	0.787661
MRSA_vs_Healthy	CD14 Mono	20	32193281	32193781	0.00174825	1.39208	0.00272202	0.848132
MRSA_vs_Healthy	CD14 Mono	11	18634274	18634774	0.00175579	0.788602	0.0161908	0.710027
MRSA_vs_Healthy	CD14 Mono	3	177337610	177338110	0.00176433	1.61597	4.9814e-08	1.25938
MRSA_vs_Healthy	CD14 Mono	10	46526319	46526819	0.00176903	-0.87797	0.02221	-0.950736
MRSA_vs_Healthy	CD14 Mono	1	37478466	37478966	0.00177356	2.68708	0.000516509	1.53139
MRSA_vs_Healthy	CD14 Mono	16	81925166	81925666	0.00178323	1.61334	0.00815385	0.943517
MRSA_vs_Healthy	CD14 Mono	8	58534754	58535254	0.00182376	0.528605	0.0306036	0.734254
MRSA_vs_Healthy	CD14 Mono	5	6358158	6358658	0.0018314	1.92308	0.000838968	1.16908
MRSA_vs_Healthy	CD14 Mono	22	29412676	29413176	0.00184696	1.86789	0.00966679	0.546293
MRSA_vs_Healthy	CD14 Mono	12	121840111	121840611	0.00185453	2.56581	0.00439441	0.732008
MRSA_vs_Healthy	CD14 Mono	1	149929990	149930490	0.00185786	1.50395	0.00374837	1.18162
MRSA_vs_Healthy	CD14 Mono	14	34797957	34798457	0.00186347	3.36725	2.27383e-06	1.34195
MRSA_vs_Healthy	CD14 Mono	7	96314274	96314774	0.00186788	0.908954	0.00980727	1.16417
MRSA_vs_Healthy	CD14 Mono	1	66752742	66753242	0.00187054	0.927997	0.00459054	1.1848
MRSA_vs_Healthy	CD14 Mono	6	154742745	154743245	0.00188195	2.13509	0.00514707	0.852496
MRSA_vs_Healthy	CD14 Mono	3	50272829	50273329	0.0019025	1.78279	0.00486088	0.592575
MRSA_vs_Healthy	CD14 Mono	1	12606705	12607205	0.00190422	1.64741	0.0159506	0.260743
MRSA_vs_Healthy	CD14 Mono	19	1947727	1948227	0.00190617	1.77075	0.000231484	1.70626
MRSA_vs_Healthy	CD14 Mono	4	139934222	139934722	0.00191222	1.11584	0.0206193	0.593321
MRSA_vs_Healthy	CD14 Mono	12	94244129	94244629	0.00192417	3.25073	0.0261369	0.41916
MRSA_vs_Healthy	CD14 Mono	7	22822635	22823135	0.00192714	1.64665	0.000306765	1.52531
MRSA_vs_Healthy	CD14 Mono	1	165695862	165696362	0.00193141	2.24339	0.000634392	0.981418
MRSA_vs_Healthy	CD14 Mono	10	93418863	93419363	0.00193333	1.35229	0.00213137	0.754597
MRSA_vs_Healthy	CD14 Mono	9	2213747	2214247	0.00193631	1.09941	0.000851515	0.911915
MRSA_vs_Healthy	CD14 Mono	3	113838567	113839067	0.00193735	1.50564	0.0145509	0.708329
MRSA_vs_Healthy	CD14 Mono	8	83731038	83731538	0.00194934	0.637351	0.00161869	0.534014
MRSA_vs_Healthy	CD14 Mono	19	29694510	29695010	0.00196187	1.84232	1.43019e-05	1.25701
MRSA_vs_Healthy	CD14 Mono	3	184005921	184006421	0.0019623	1.77609	0.0371498	0.61421
MRSA_vs_Healthy	CD14 Mono	20	32213792	32214292	0.0019623	0.761061	0.0335703	0.582991
MRSA_vs_Healthy	CD14 Mono	7	142807787	142808287	0.00198704	2.6407	0.01773	0.567408
MRSA_vs_Healthy	CD14 Mono	3	71726142	71726642	0.00201398	1.95046	0.000435242	1.07267
MRSA_vs_Healthy	CD14 Mono	11	12046226	12046726	0.00202208	1.13516	0.0391654	0.42144
MRSA_vs_Healthy	CD14 Mono	12	10394542	10395042	0.00203139	1.5103	0.0180714	0.598568
MRSA_vs_Healthy	CD14 Mono	6	144217183	144217683	0.00203887	2.93435	0.000131555	1.72363
MRSA_vs_Healthy	CD14 Mono	8	119580407	119580907	0.00204492	3.64276	0.025845	0.510105
MRSA_vs_Healthy	CD14 Mono	2	66577635	66578135	0.00204812	1.09118	0.000490083	0.666202
MRSA_vs_Healthy	CD14 Mono	11	121651862	121652362	0.00207304	0.836351	0.0100037	0.575297
MRSA_vs_Healthy	CD14 Mono	8	89991383	89991883	0.00208461	1.164	0.0148637	0.844932
MRSA_vs_Healthy	CD14 Mono	7	44995051	44995551	0.0021123	2.24989	0.000217442	1.31739
MRSA_vs_Healthy	CD14 Mono	17	21678818	21679318	0.00211908	1.02039	0.0133517	0.903032
MRSA_vs_Healthy	CD14 Mono	3	27407192	27407692	0.00212946	2.17314	0.021853	1.05528
MRSA_vs_Healthy	CD14 Mono	9	92954016	92954516	0.00213041	0.502036	0.00284949	0.985942
MRSA_vs_Healthy	CD14 Mono	23	1334821	1335321	0.00213786	1.23829	0.0113674	0.861974
MRSA_vs_Healthy	CD14 Mono	2	111569751	111570251	0.00215078	-1.50564	0.00104311	-1.68019
MRSA_vs_Healthy	CD14 Mono	6	139626612	139627112	0.00215479	2.99467	1.43345e-05	0.823879
MRSA_vs_Healthy	CD14 Mono	16	1980275	1980775	0.00215479	1.01289	0.000234253	0.812258
MRSA_vs_Healthy	CD14 Mono	12	48286014	48286514	0.00216466	3.05968	1.35004e-07	1.79794
MRSA_vs_Healthy	CD14 Mono	6	110350211	110350711	0.00216492	2.7639	2.54445e-08	0.687276
MRSA_vs_Healthy	CD14 Mono	11	19662539	19663039	0.00217444	2.56624	1.55614e-05	1.03567
MRSA_vs_Healthy	CD14 Mono	7	142376579	142377079	0.00218009	1.97202	0.00213135	1.21967
MRSA_vs_Healthy	CD14 Mono	3	113656890	113657390	0.00219188	2.50679	0.0107343	0.514381
MRSA_vs_Healthy	CD14 Mono	11	31633441	31633941	0.00219188	1.9385	0.0192486	0.726755
MRSA_vs_Healthy	CD14 Mono	5	172849314	172849814	0.00219317	1.76303	0.000192416	0.999966
MRSA_vs_Healthy	CD14 Mono	22	41946614	41947114	0.00220794	1.14636	6.32318e-06	1.11837
MRSA_vs_Healthy	CD14 Mono	6	3125789	3126289	0.00220944	2.71558	1.28001e-06	1.16357
MRSA_vs_Healthy	CD14 Mono	15	81117139	81117639	0.00221853	1.82935	2.47038e-05	1.37141
MRSA_vs_Healthy	CD14 Mono	5	97192980	97193480	0.0022463	1.77317	0.0163296	0.987855
MRSA_vs_Healthy	CD14 Mono	4	170940543	170941043	0.00225083	-1.00608	0.0105769	-0.718177
MRSA_vs_Healthy	CD14 Mono	1	2240167	2240667	0.00225326	1.38538	0.00410863	1.62215
MRSA_vs_Healthy	CD14 Mono	12	71871067	71871567	0.00228261	-0.864641	0.0198034	-0.663328
MRSA_vs_Healthy	CD14 Mono	19	1432936	1433436	0.00229336	2.74998	0.00570616	1.02633
MRSA_vs_Healthy	CD14 Mono	13	29368964	29369464	0.00229721	1.22975	0.0320827	0.67458
MRSA_vs_Healthy	CD14 Mono	10	27615169	27615669	0.00230718	0.993811	7.38861e-05	1.17083
MRSA_vs_Healthy	CD14 Mono	3	39637694	39638194	0.0023109	0.711793	0.0158423	0.829186
MRSA_vs_Healthy	CD14 Mono	2	74422668	74423168	0.00231201	1.5796	6.43671e-05	1.42323
MRSA_vs_Healthy	CD14 Mono	12	120936145	120936645	0.0023251	1.0915	0.000506361	1.29301
MRSA_vs_Healthy	CD14 Mono	8	57847632	57848132	0.00233054	0.970514	0.000968803	0.776242
MRSA_vs_Healthy	CD14 Mono	1	221035832	221036332	0.00234781	1.47919	0.000120606	1.17399
MRSA_vs_Healthy	CD14 Mono	5	2240826	2241326	0.0023616	1.36712	0.00690336	0.38422
MRSA_vs_Healthy	CD14 Mono	17	41334942	41335442	0.00238207	-2.5936	0.0144835	-1.20364
MRSA_vs_Healthy	CD14 Mono	1	2231813	2232313	0.00238679	2.53371	0.000144684	1.41313
MRSA_vs_Healthy	CD14 Mono	5	73965875	73966375	0.00238901	2.7734	0.000166713	1.40704
MRSA_vs_Healthy	CD14 Mono	2	162023236	162023736	0.00239	1.81445	0.0201915	0.858523
MRSA_vs_Healthy	CD14 Mono	6	170459957	170460457	0.00239	1.67239	0.0109081	0.89092
MRSA_vs_Healthy	CD14 Mono	12	120665962	120666462	0.00239409	1.14035	0.00302281	0.885622
MRSA_vs_Healthy	CD14 Mono	11	64283965	64284465	0.00240027	0.980602	7.25817e-05	1.17647
MRSA_vs_Healthy	CD14 Mono	21	38869128	38869628	0.00241175	1.13161	1.00366e-06	0.975991
MRSA_vs_Healthy	CD14 Mono	8	123274421	123274921	0.00241952	2.4192	3.15365e-05	1.7623
MRSA_vs_Healthy	CD14 Mono	12	27179222	27179722	0.00245268	3.02041	0.00845641	0.630152
MRSA_vs_Healthy	CD14 Mono	18	63141724	63142224	0.00245635	0.618708	0.00253671	0.752624
MRSA_vs_Healthy	CD14 Mono	7	157848568	157849068	0.00245871	1.73671	0.000136267	1.25521
MRSA_vs_Healthy	CD14 Mono	5	114126916	114127416	0.0024675	0.945436	0.0119338	0.709218
MRSA_vs_Healthy	CD14 Mono	17	82269456	82269956	0.00247009	1.51308	0.000612458	0.976652
MRSA_vs_Healthy	CD14 Mono	20	63319980	63320480	0.00248034	1.20482	2.98588e-07	0.898616
MRSA_vs_Healthy	CD14 Mono	3	76488017	76488517	0.0024931	-2.29889	0.000125866	-1.4144
MRSA_vs_Healthy	CD14 Mono	10	557673	558173	0.00250332	1.02702	3.46019e-05	1.10282
MRSA_vs_Healthy	CD14 Mono	22	48436237	48436737	0.0025037	1.1903	5.34208e-06	1.13911
MRSA_vs_Healthy	CD14 Mono	12	18753718	18754218	0.00250521	0.888757	0.016357	0.299623
MRSA_vs_Healthy	CD14 Mono	15	77059751	77060251	0.00251226	0.800896	0.0225652	0.621059
MRSA_vs_Healthy	CD14 Mono	7	24963660	24964160	0.0025185	0.94027	0.00527231	0.761771
MRSA_vs_Healthy	CD14 Mono	6	31474333	31474833	0.00253922	0.755596	0.0247189	0.739363
MRSA_vs_Healthy	CD14 Mono	8	92650574	92651074	0.00254404	1.5701	0.00561321	1.39202
MRSA_vs_Healthy	CD14 Mono	5	134071229	134071729	0.00254582	-1.09482	0.000117993	-1.19767
MRSA_vs_Healthy	CD14 Mono	12	96362765	96363265	0.00255669	0.908252	0.00018413	1.09624
MRSA_vs_Healthy	CD14 Mono	8	64901754	64902254	0.00257158	1.0643	0.00785604	1.13846
MRSA_vs_Healthy	CD14 Mono	15	89399208	89399708	0.00257243	1.63733	0.0149594	1.06329
MRSA_vs_Healthy	CD14 Mono	3	54906851	54907351	0.00257794	1.46745	0.00894707	0.74046
MRSA_vs_Healthy	CD14 Mono	1	156145012	156145512	0.00258895	4.69813	0.000370657	0.980089
MRSA_vs_Healthy	CD14 Mono	4	171643203	171643703	0.00259253	0.926901	5.5741e-06	0.647953
MRSA_vs_Healthy	CD14 Mono	7	112509878	112510378	0.00259367	0.992749	0.00195859	1.24965
MRSA_vs_Healthy	CD14 Mono	15	90814613	90815113	0.00259768	1.79799	0.00814945	0.594398
MRSA_vs_Healthy	CD14 Mono	14	53613491	53613991	0.00259985	1.02106	0.00447091	0.75025
MRSA_vs_Healthy	CD14 Mono	2	74416362	74416862	0.00262028	1.30403	0.00451068	0.874835
MRSA_vs_Healthy	CD14 Mono	8	142192621	142193121	0.00264346	1.39165	0.000388741	0.901923
MRSA_vs_Healthy	CD14 Mono	18	61870347	61870847	0.00264346	1.62073	0.00117912	0.329202
MRSA_vs_Healthy	CD14 Mono	21	38898259	38898759	0.00264346	1.08475	6.94595e-07	1.01119
MRSA_vs_Healthy	CD14 Mono	3	187987198	187987698	0.00264976	2.85215	9.46505e-06	1.93727
MRSA_vs_Healthy	CD14 Mono	15	63798184	63798684	0.0026596	1.15795	6.79538e-05	1.33298
MRSA_vs_Healthy	CD14 Mono	5	95620440	95620940	0.00267428	0.849952	0.0125973	1.00771
MRSA_vs_Healthy	CD14 Mono	10	33795465	33795965	0.00269033	2.82067	0.0242612	0.57267
MRSA_vs_Healthy	CD14 Mono	7	22569836	22570336	0.00270117	1.00403	0.00749185	0.295836
MRSA_vs_Healthy	CD14 Mono	15	90191698	90192198	0.00270864	3.28931	2.151e-07	1.26924
MRSA_vs_Healthy	CD14 Mono	7	132114076	132114576	0.00271869	0.979749	0.0389029	0.47059
MRSA_vs_Healthy	CD14 Mono	1	160862569	160863069	0.00273276	1.17224	5.08878e-05	0.757059
MRSA_vs_Healthy	CD14 Mono	17	58968703	58969203	0.00274024	1.51737	0.0167016	1.1232
MRSA_vs_Healthy	CD14 Mono	11	18666971	18667471	0.00274322	1.99105	0.00803632	0.460967
MRSA_vs_Healthy	CD14 Mono	8	123869528	123870028	0.00274337	1.18161	0.0191541	0.554065
MRSA_vs_Healthy	CD14 Mono	5	1144251	1144751	0.00274562	1.27754	0.00316769	1.04296
MRSA_vs_Healthy	CD14 Mono	15	81845430	81845930	0.00274894	2.17868	1.99069e-05	1.12044
MRSA_vs_Healthy	CD14 Mono	3	192836496	192836996	0.00278845	1.90575	1.32075e-07	1.67931
MRSA_vs_Healthy	CD14 Mono	22	36271401	36271901	0.00279148	0.851835	0.0203845	0.529985
MRSA_vs_Healthy	CD14 Mono	1	2300306	2300806	0.00279195	2.66922	7.34528e-05	2.40407
MRSA_vs_Healthy	CD14 Mono	15	25813797	25814297	0.00282914	1.37262	1.01982e-05	1.63744
MRSA_vs_Healthy	CD14 Mono	11	86205867	86206367	0.00283917	1.43319	0.0118997	1.13877
MRSA_vs_Healthy	CD14 Mono	1	65075316	65075816	0.00289416	-1.60039	0.00147275	-1.02199
MRSA_vs_Healthy	CD14 Mono	22	39481291	39481791	0.00290104	1.72697	0.0153943	0.638443
MRSA_vs_Healthy	CD14 Mono	10	119667667	119668167	0.00296318	1.34105	0.018198	0.966689
MRSA_vs_Healthy	CD14 Mono	15	81141400	81141900	0.00296686	1.13841	0.00924301	0.743434
MRSA_vs_Healthy	CD14 Mono	5	72347699	72348199	0.00297118	0.893738	0.00216534	1.37466
MRSA_vs_Healthy	CD14 Mono	10	123089054	123089554	0.00297191	1.66351	0.0269405	0.640187
MRSA_vs_Healthy	CD14 Mono	2	55282618	55283118	0.0029869	0.722505	5.35448e-05	0.589069
MRSA_vs_Healthy	CD14 Mono	11	64974087	64974587	0.00299525	2.6656	1.97483e-07	1.12026
MRSA_vs_Healthy	CD14 Mono	11	64855826	64856326	0.0029974	3.58618	6.83884e-05	0.962592
MRSA_vs_Healthy	CD14 Mono	12	76216908	76217408	0.00299922	2.04484	0.00155089	0.76785
MRSA_vs_Healthy	CD14 Mono	20	35662524	35663024	0.00300058	1.81322	0.0184707	0.850684
MRSA_vs_Healthy	CD14 Mono	5	90696741	90697241	0.00301604	1.36032	0.0259409	0.291515
MRSA_vs_Healthy	CD14 Mono	18	30492786	30493286	0.00304014	0.97406	0.000163145	1.19444
MRSA_vs_Healthy	CD14 Mono	18	76992187	76992687	0.00304307	0.589073	0.0099689	0.846955
MRSA_vs_Healthy	CD14 Mono	5	128631875	128632375	0.00304528	1.26983	0.00372545	0.873424
MRSA_vs_Healthy	CD14 Mono	18	845022	845522	0.00304528	1.97503	0.00456299	0.644397
MRSA_vs_Healthy	CD14 Mono	10	47144552	47145052	0.00311327	0.632993	0.00723543	0.966742
MRSA_vs_Healthy	CD14 Mono	17	82775378	82775878	0.00313111	1.3915	0.000603916	0.989838
MRSA_vs_Healthy	CD14 Mono	12	113154230	113154730	0.00314303	-0.846389	0.00289305	-0.58952
MRSA_vs_Healthy	CD14 Mono	15	41867639	41868139	0.00321451	2.08205	0.0285789	0.859509
MRSA_vs_Healthy	CD14 Mono	17	77933744	77934244	0.00322236	0.899964	0.00582773	0.755813
MRSA_vs_Healthy	CD14 Mono	6	6892150	6892650	0.00322459	1.90349	0.0366434	0.937478
MRSA_vs_Healthy	CD14 Mono	12	96243543	96244043	0.00323315	2.43543	4.57007e-05	1.4335
MRSA_vs_Healthy	CD14 Mono	19	17394880	17395380	0.00323357	0.61004	0.0158144	0.644925
MRSA_vs_Healthy	CD14 Mono	5	177516117	177516617	0.00325212	1.07293	5.3157e-05	1.91797
MRSA_vs_Healthy	CD14 Mono	16	2008131	2008631	0.00325622	2.15423	0.00331186	1.22105
MRSA_vs_Healthy	CD14 Mono	17	58527582	58528082	0.00327325	-1.52974	0.0260426	-0.832235
MRSA_vs_Healthy	CD14 Mono	14	102849057	102849557	0.00328609	1.23541	0.00405257	0.783788
MRSA_vs_Healthy	CD14 Mono	7	74495218	74495718	0.00329468	0.83801	0.00901042	1.15615
MRSA_vs_Healthy	CD14 Mono	15	80160569	80161069	0.00332949	0.701075	0.0117443	1.14026
MRSA_vs_Healthy	CD14 Mono	1	27883426	27883926	0.0033455	1.59951	0.00994572	0.709798
MRSA_vs_Healthy	CD14 Mono	10	10663549	10664049	0.00336217	2.87618	2.54878e-05	1.43615
MRSA_vs_Healthy	CD14 Mono	16	57800378	57800878	0.00338995	-1.69781	0.0417378	-0.685131
MRSA_vs_Healthy	CD14 Mono	19	38315785	38316285	0.00341909	1.02784	0.00123964	0.845513
MRSA_vs_Healthy	CD14 Mono	17	3433131	3433631	0.00342494	2.01407	0.00244851	1.30722
MRSA_vs_Healthy	CD14 Mono	1	15788577	15789077	0.00342778	1.57821	0.00422889	1.13398
MRSA_vs_Healthy	CD14 Mono	19	6587020	6587520	0.00344613	-3.28516	0.0394885	-0.93554
MRSA_vs_Healthy	CD14 Mono	9	74320534	74321034	0.00344866	1.23523	0.00552255	0.975995
MRSA_vs_Healthy	CD14 Mono	3	192331687	192332187	0.00350599	1.77306	9.25672e-05	1.69219
MRSA_vs_Healthy	CD14 Mono	1	154715141	154715641	0.00351382	1.34245	0.0134829	0.767545
MRSA_vs_Healthy	CD14 Mono	19	18385484	18385984	0.00354879	0.986945	0.016129	0.884359
MRSA_vs_Healthy	CD14 Mono	1	155220137	155220637	0.00356366	1.67223	3.89006e-05	1.60412
MRSA_vs_Healthy	CD14 Mono	14	92662318	92662818	0.0035738	1.7457	0.0213152	0.774997
MRSA_vs_Healthy	CD14 Mono	23	1212435	1212935	0.0035752	1.74465	7.89882e-05	1.21584
MRSA_vs_Healthy	CD14 Mono	3	192514781	192515281	0.00358827	1.17373	0.00926316	0.935177
MRSA_vs_Healthy	CD14 Mono	13	59995104	59995604	0.00361469	1.96389	0.000787873	1.54966
MRSA_vs_Healthy	CD14 Mono	15	40436634	40437134	0.00361654	2.95606	0.00350286	1.12617
MRSA_vs_Healthy	CD14 Mono	14	75141942	75142442	0.00363346	1.35865	0.0168317	0.591605
MRSA_vs_Healthy	CD14 Mono	8	16328002	16328502	0.00363415	1.55854	0.0150828	0.831507
MRSA_vs_Healthy	CD14 Mono	5	50710139	50710639	0.00366013	1.74182	0.00938635	0.651364
MRSA_vs_Healthy	CD14 Mono	3	69425160	69425660	0.00366811	1.55412	0.00664091	0.954629
MRSA_vs_Healthy	CD14 Mono	18	74598275	74598775	0.00370524	1.65196	8.88778e-05	2.00397
MRSA_vs_Healthy	CD14 Mono	5	81025910	81026410	0.00371173	1.81264	6.3284e-08	1.42637
MRSA_vs_Healthy	CD14 Mono	10	87213345	87213845	0.00371225	1.86045	0.0018985	1.19493
MRSA_vs_Healthy	CD14 Mono	2	231629269	231629769	0.00371906	0.511956	0.00933202	1.08888
MRSA_vs_Healthy	CD14 Mono	10	60448294	60448794	0.00372789	2.96994	0.000172657	1.56848
MRSA_vs_Healthy	CD14 Mono	10	4053961	4054461	0.00373287	0.787188	0.0156366	1.03814
MRSA_vs_Healthy	CD14 Mono	2	190884248	190884748	0.00373417	0.638564	0.00108319	0.905772
MRSA_vs_Healthy	CD14 Mono	1	39195648	39196148	0.0037365	2.75033	0.0119053	0.473255
MRSA_vs_Healthy	CD14 Mono	2	74498335	74498835	0.00373823	1.30497	0.00211811	1.18354
MRSA_vs_Healthy	CD14 Mono	1	86787586	86788086	0.00374282	1.20876	0.00333117	1.2546
MRSA_vs_Healthy	CD14 Mono	17	44568764	44569264	0.00375328	3.17421	9.42414e-08	2.34379
MRSA_vs_Healthy	CD14 Mono	23	1336754	1337254	0.00376984	0.847687	0.0116667	1.16499
MRSA_vs_Healthy	CD14 Mono	13	113109606	113110106	0.00377578	1.09363	0.00364867	0.981066
MRSA_vs_Healthy	CD14 Mono	20	64067540	64068040	0.00377679	1.82985	8.95134e-07	1.17002
MRSA_vs_Healthy	CD14 Mono	10	46520852	46521352	0.0038099	3.29968	0.0053995	1.19745
MRSA_vs_Healthy	CD14 Mono	7	94393400	94393900	0.00381133	3.08833	5.83758e-06	2.11532
MRSA_vs_Healthy	CD14 Mono	10	67864496	67864996	0.00381703	1.05199	2.21804e-05	0.795715
MRSA_vs_Healthy	CD14 Mono	15	63491635	63492135	0.00381937	0.946174	0.00445299	0.951798
MRSA_vs_Healthy	CD14 Mono	18	74400048	74400548	0.0038202	0.682395	0.00141155	1.09083
MRSA_vs_Healthy	CD14 Mono	7	155676047	155676547	0.00382772	1.20419	0.000120771	1.40276
MRSA_vs_Healthy	CD14 Mono	3	192061538	192062038	0.00385008	3.23838	0.00392408	0.659845
MRSA_vs_Healthy	CD14 Mono	7	45114858	45115358	0.00393395	1.36996	0.00815401	0.748254
MRSA_vs_Healthy	CD14 Mono	3	49238904	49239404	0.00396591	1.72537	0.000141126	1.29124
MRSA_vs_Healthy	CD14 Mono	10	100895442	100895942	0.00399616	4.014	0.00232099	1.17555
MRSA_vs_Healthy	CD14 Mono	1	22746052	22746552	0.00403295	0.951061	0.0203272	0.873885
MRSA_vs_Healthy	CD14 Mono	3	108062617	108063117	0.0040382	1.01761	0.00465383	0.800682
MRSA_vs_Healthy	CD14 Mono	3	57179552	57180052	0.00404304	1.24718	0.00205627	0.63747
MRSA_vs_Healthy	CD14 Mono	6	29552480	29552980	0.00404929	1.8791	0.0232337	0.451418
MRSA_vs_Healthy	CD14 Mono	19	5188071	5188571	0.00406941	1.08908	0.0153122	0.625858
MRSA_vs_Healthy	CD14 Mono	11	66636021	66636521	0.00410919	1.68554	9.09756e-06	1.27506
MRSA_vs_Healthy	CD14 Mono	5	112210368	112210868	0.00410943	0.929051	0.0101304	0.808059
MRSA_vs_Healthy	CD14 Mono	2	16025176	16025676	0.00415049	1.28787	0.00908647	0.638342
MRSA_vs_Healthy	CD14 Mono	5	150608882	150609382	0.00415049	1.30687	0.000469041	1.2389
MRSA_vs_Healthy	CD14 Mono	2	237058493	237058993	0.00415767	1.18147	0.014359	0.627233
MRSA_vs_Healthy	CD14 Mono	10	119502203	119502703	0.00426026	1.18181	0.0206772	0.813015
MRSA_vs_Healthy	CD14 Mono	22	37940630	37941130	0.00433621	0.829396	0.000957886	1.0286
MRSA_vs_Healthy	CD14 Mono	6	21194072	21194572	0.00436223	0.534754	0.00271655	0.954096
MRSA_vs_Healthy	CD14 Mono	9	136619122	136619622	0.00441693	3.65289	1.94542e-07	0.993171
MRSA_vs_Healthy	CD14 Mono	6	25275384	25275884	0.00444044	1.28976	0.00553586	0.804616
MRSA_vs_Healthy	CD14 Mono	2	3746548	3747048	0.00445633	0.880746	0.0139858	0.834047
MRSA_vs_Healthy	CD14 Mono	7	135966525	135967025	0.0044652	1.05201	1.71915e-05	0.835845
MRSA_vs_Healthy	CD14 Mono	9	126720520	126721020	0.00448051	0.589811	0.0025369	0.602457
MRSA_vs_Healthy	CD14 Mono	6	154274479	154274979	0.00448606	1.40146	0.0011114	1.77468
MRSA_vs_Healthy	CD14 Mono	10	110211057	110211557	0.00449484	1.69208	0.0250914	0.444383
MRSA_vs_Healthy	CD14 Mono	10	17836787	17837287	0.00452498	0.948297	0.00166643	1.03306
MRSA_vs_Healthy	CD14 Mono	3	50275842	50276342	0.00455232	0.798668	0.00147679	1.20427
MRSA_vs_Healthy	CD14 Mono	12	96212531	96213031	0.00456905	0.886361	5.05449e-06	1.19768
MRSA_vs_Healthy	CD14 Mono	7	148586922	148587422	0.00459608	0.704846	0.00196677	0.934714
MRSA_vs_Healthy	CD14 Mono	7	91082125	91082625	0.00461903	1.4041	0.00228605	1.52271
MRSA_vs_Healthy	CD14 Mono	10	88592890	88593390	0.00462502	2.17716	1.04805e-06	1.52888
MRSA_vs_Healthy	CD14 Mono	1	116995192	116995692	0.00464394	1.15578	0.0187092	0.362278
MRSA_vs_Healthy	CD14 Mono	9	136886118	136886618	0.00465171	1.85339	4.17638e-05	1.30366
MRSA_vs_Healthy	CD14 Mono	15	81002222	81002722	0.00465171	1.75544	7.91358e-08	0.615925
MRSA_vs_Healthy	CD14 Mono	1	150161615	150162115	0.00467457	1.01156	0.00806858	0.660796
MRSA_vs_Healthy	CD14 Mono	7	45180168	45180668	0.00468545	2.29287	0.00212115	0.840971
MRSA_vs_Healthy	CD14 Mono	4	129087779	129088279	0.00469105	0.795154	0.0116536	0.923854
MRSA_vs_Healthy	CD14 Mono	12	47940728	47941228	0.00470819	3.13951	0.00255409	0.58333
MRSA_vs_Healthy	CD14 Mono	5	2155420	2155920	0.00472155	3.76672	0.0246476	0.637768
MRSA_vs_Healthy	CD14 Mono	20	32487303	32487803	0.00476155	1.63828	0.000172856	1.53123
MRSA_vs_Healthy	CD14 Mono	7	106281357	106281857	0.00477777	1.8994	1.46024e-06	1.1504
MRSA_vs_Healthy	CD14 Mono	22	22911351	22911851	0.00479202	0.683544	0.000795881	0.53605
MRSA_vs_Healthy	CD14 Mono	6	163710624	163711124	0.00481052	1.29914	0.0188926	0.687816
MRSA_vs_Healthy	CD14 Mono	6	154298187	154298687	0.00481367	1.55785	6.09516e-05	1.78066
MRSA_vs_Healthy	CD14 Mono	8	54999282	54999782	0.0048234	-1.04979	0.0220694	-0.858931
MRSA_vs_Healthy	CD14 Mono	1	2289995	2290495	0.00487313	1.43153	0.000506977	1.29473
MRSA_vs_Healthy	CD14 Mono	9	91727234	91727734	0.00488666	2.3781	0.0134598	1.05415
MRSA_vs_Healthy	CD14 Mono	15	92922912	92923412	0.00489406	1.64441	0.000308388	1.39665
MRSA_vs_Healthy	CD14 Mono	8	49307118	49307618	0.00494574	0.74772	0.00640684	0.984422
MRSA_vs_Healthy	CD14 Mono	1	156138251	156138751	0.00496099	1.42986	0.0268059	0.842029
MRSA_vs_Healthy	CD14 Mono	2	219002319	219002819	0.00496419	1.73936	0.00600626	0.635576
MRSA_vs_Healthy	CD14 Mono	1	11737167	11737667	0.00498863	1.29847	2.16837e-06	1.13877
MRSA_vs_Healthy	CD14 Mono	10	111126055	111126555	0.00505158	1.27752	0.00091816	0.915173
MRSA_vs_Healthy	CD14 Mono	6	6589266	6589766	0.00506212	-4.00807	0.000118169	-1.00387
MRSA_vs_Healthy	CD14 Mono	8	17247359	17247859	0.00506846	0.857232	0.033472	0.627807
MRSA_vs_Healthy	CD14 Mono	3	130743615	130744115	0.00508558	1.80857	0.0313751	0.627938
MRSA_vs_Healthy	CD14 Mono	8	17522507	17523007	0.0050966	1.0085	0.0232422	0.819711
MRSA_vs_Healthy	CD14 Mono	8	29530904	29531404	0.00509708	1.90425	0.00016746	1.46359
MRSA_vs_Healthy	CD14 Mono	13	52968025	52968525	0.00510405	1.45471	0.00401484	0.928532
MRSA_vs_Healthy	CD14 Mono	10	123039046	123039546	0.00511836	1.39358	0.0059294	1.10553
MRSA_vs_Healthy	CD14 Mono	17	21283770	21284270	0.00514121	1.43119	0.00810644	0.674956
MRSA_vs_Healthy	CD14 Mono	3	49016136	49016636	0.00514494	1.23044	0.00036752	1.0549
MRSA_vs_Healthy	CD14 Mono	9	96128364	96128864	0.00514795	0.746633	0.00860995	0.957868
[truncated: 28,819 more rows]
